# Supplementary material for: The neuroendocrine transition in prostate cancer is dynamic and dependent on ASCL1
Source: bioRxiv. 2024 Apr 11:2024.04.09.588557. Preprint. [Version 2] doi: 10.1101/2024.04.09.588557 (PMC11030418; doi:10.1101/2024.04.09.588557)
Supplement: Supplement 3 — Supplementary Table 1: Mutational co-occurrence analyses in prostate cancer patients for all genetic combinations modeled in mouse prostate organoids. Supplementary Table 2: Summary table of organoid genotypes and in vivo transplantation efficiency and histology. Supplementary Table 3: PtPM and RPM tumor bulk RNAseq normalized (log2(X+1)) read counts. Related to Fig. 2c–d and Extended Data Fig. 5e.Supplementary Table 4: Gene set enrichment analysis (REACTOME) results from RPM vs PtPM tumors processed for bulk RNAseq. Related to Supplementary Table 3. Supplementary Table 5: Antibodies used for multiplexed immunofluorescence (Lunaphore COMET). Supplementary Table 6: Marker co-expression used for cell typing COMET datasets. Supplementary Table 7: PrismSpot module analysis. Related to Fig. 5e. Supplementary Table 8: PrismSpot consensus TF differential gene expression in human NEPC versus PRAD. Supplementary Table 9: Ascl1 edited alleles in RPM-Ascl1KO pooled clones. Supplementary Table 10: Antibodies and concentrations used for IHC, multiplexed IF, western blot, and flow cytometry. Supplementary Table 11: Supplementary sequences. [file media-3.zip]

Archive with 25 entries (24 files):
- Second Submission Supplementary Tables/
- Second Submission Supplementary Tables/Supplementary Table 5_COMET_Antibodies.xlsx
- __MACOSX/Second Submission Supplementary Tables/._Supplementary Table 5_COMET_Antibodies.xlsx
- Second Submission Supplementary Tables/.DS_Store
- __MACOSX/Second Submission Supplementary Tables/._.DS_Store
- Second Submission Supplementary Tables/Supplementary Table 6_COMET cell typing.xlsx
- __MACOSX/Second Submission Supplementary Tables/._Supplementary Table 6_COMET cell typing.xlsx
- Second Submission Supplementary Tables/Supplementary Table 2_Summary of tumor phenotypes.xlsx
- __MACOSX/Second Submission Supplementary Tables/._Supplementary Table 2_Summary of tumor phenotypes.xlsx
- Second Submission Supplementary Tables/Supplementary Table 1_Mutational co_occurrence.xlsx
- __MACOSX/Second Submission Supplementary Tables/._Supplementary Table 1_Mutational co_occurrence.xlsx
- Second Submission Supplementary Tables/Supplementary Table 10_IHC_IF_Western Abs.xlsx
- __MACOSX/Second Submission Supplementary Tables/._Supplementary Table 10_IHC_IF_Western Abs.xlsx
- Second Submission Supplementary Tables/Supplementary Table 9_Ascl1 knockout alleles.xlsx
- __MACOSX/Second Submission Supplementary Tables/._Supplementary Table 9_Ascl1 knockout alleles.xlsx
- Second Submission Supplementary Tables/Supplementary Table 11_Supplementary Sequences.xlsx
- __MACOSX/Second Submission Supplementary Tables/._Supplementary Table 11_Supplementary Sequences.xlsx
- Second Submission Supplementary Tables/Supplementary Table 8_PrismSpot consensus TFs diff exp in human prostate.xlsx
- __MACOSX/Second Submission Supplementary Tables/._Supplementary Table 8_PrismSpot consensus TFs diff exp in human prostate.xlsx
- Second Submission Supplementary Tables/Supplementary Table 4_GSEA_REACTOME.xlsx
- __MACOSX/Second Submission Supplementary Tables/._Supplementary Table 4_GSEA_REACTOME.xlsx
- Second Submission Supplementary Tables/Supplementary Table 3_Tumor bulkRNAseq and DEGs.xlsx
- __MACOSX/Second Submission Supplementary Tables/._Supplementary Table 3_Tumor bulkRNAseq and DEGs.xlsx
- Second Submission Supplementary Tables/Supplementary Table 7_PrismSpot modules.xlsx
- __MACOSX/Second Submission Supplementary Tables/._Supplementary Table 7_PrismSpot modules.xlsx
