# Supplementary material for: The neuroendocrine transition in prostate cancer is dynamic and dependent on ASCL1
Source: bioRxiv. 2024 Apr 11:2024.04.09.588557. Preprint. [Version 2] doi: 10.1101/2024.04.09.588557 (PMC11030418; doi:10.1101/2024.04.09.588557)
Supplement: Supplement 3 — Supplementary Table 1: Mutational co-occurrence analyses in prostate cancer patients for all genetic combinations modeled in mouse prostate organoids. Supplementary Table 2: Summary table of organoid genotypes and in vivo transplantation efficiency and histology. Supplementary Table 3: PtPM and RPM tumor bulk RNAseq normalized (log2(X+1)) read counts. Related to Fig. 2c–d and Extended Data Fig. 5e.Supplementary Table 4: Gene set enrichment analysis (REACTOME) results from RPM vs PtPM tumors processed for bulk RNAseq. Related to Supplementary Table 3. Supplementary Table 5: Antibodies used for multiplexed immunofluorescence (Lunaphore COMET). Supplementary Table 6: Marker co-expression used for cell typing COMET datasets. Supplementary Table 7: PrismSpot module analysis. Related to Fig. 5e. Supplementary Table 8: PrismSpot consensus TF differential gene expression in human NEPC versus PRAD. Supplementary Table 9: Ascl1 edited alleles in RPM-Ascl1KO pooled clones. Supplementary Table 10: Antibodies and concentrations used for IHC, multiplexed IF, western blot, and flow cytometry. Supplementary Table 11: Supplementary sequences. [file media-3.zip › Second Submission Supplementary Tables/Supplementary Table 6_COMET cell typing.xlsx]

## Sheet: Sheet1
Cell type	Subtype	Positive for				Negative for
NEPC	tumor	EGFP	ASCL1
PRAD	tumor	EGFP	AR	KRT8		ASCL1
B cell	lymphoid	CD45	CD20
CD8 T cell	lymphoid	CD45	CD8a			FOXP3
CD4 T cell	lymphoid	CD45	CD4			FOXP3
CD4 Treg	lymphoid	CD45	CD4	FOXP3
Neutrophil/monocyte precursor	myeloid	CD45	CD11b	Ly6G	S100A9	CD11c	F4/80
Mac1	myeloid	CD45	CD11b			CD11c	F4/80
Mac2	myeloid	CD45	CD11b-lo	CD11c	F4/80
Mac3	myeloid	CD45	CD11b	F4/80		CD11c
Dendritic cell (DC)	myeloid	CD45	CD11c			F4/80
Endothelial cell	support stroma	CD31
Lymphatic endothelial cell	support stroma	LYVE1
Smooth muscle	support stroma	aSMA
Mesenchymal (fibroblast/cancer-associated fibroblast)	support stroma	VIM				CD31	LYVE1	aSMA
