# Supplementary material for: The neuroendocrine transition in prostate cancer is dynamic and dependent on ASCL1
Source: bioRxiv. 2024 Apr 11:2024.04.09.588557. Preprint. [Version 2] doi: 10.1101/2024.04.09.588557 (PMC11030418; doi:10.1101/2024.04.09.588557)
Supplement: Supplement 3 — Supplementary Table 1: Mutational co-occurrence analyses in prostate cancer patients for all genetic combinations modeled in mouse prostate organoids. Supplementary Table 2: Summary table of organoid genotypes and in vivo transplantation efficiency and histology. Supplementary Table 3: PtPM and RPM tumor bulk RNAseq normalized (log2(X+1)) read counts. Related to Fig. 2c–d and Extended Data Fig. 5e.Supplementary Table 4: Gene set enrichment analysis (REACTOME) results from RPM vs PtPM tumors processed for bulk RNAseq. Related to Supplementary Table 3. Supplementary Table 5: Antibodies used for multiplexed immunofluorescence (Lunaphore COMET). Supplementary Table 6: Marker co-expression used for cell typing COMET datasets. Supplementary Table 7: PrismSpot module analysis. Related to Fig. 5e. Supplementary Table 8: PrismSpot consensus TF differential gene expression in human NEPC versus PRAD. Supplementary Table 9: Ascl1 edited alleles in RPM-Ascl1KO pooled clones. Supplementary Table 10: Antibodies and concentrations used for IHC, multiplexed IF, western blot, and flow cytometry. Supplementary Table 11: Supplementary sequences. [file media-3.zip › Second Submission Supplementary Tables/Supplementary Table 2_Summary of tumor phenotypes.xlsx]

## Sheet: Supplementary Table 2
Organoid	in vitro conditions	P53 status	Rb1 status	Pten status	cMyc status	cells injected	Median survival (days)	Tumor penetrance (%)	Histology	Metastases (Y/N)
PtP	80% GF-reduced matrigel	CRISPR-KO	WT	CRISPR-KO	WT	250k	420	0.33	PRAD with patches of sarcomatoid features	N
PtR	80% GF-reduced matrigel	WT	CRISPR-KO	CRISPR-KO	WT	250k	420	0	N/A	N
RP	80% GF-reduced matrigel	CRISPR-KO	CRISPR-KO	WT	WT	250k	420	0.167	NEPC	N
PtPM	80% GF-reduced matrigel	CRISPR-KO	WT	CRISPR-KO	T58A-overexpressed	250k	22	1	PRAD	Y
PtRM	80% GF-reduced matrigel	WT	CRISPR-KO	CRISPR-KO	T58A-overexpressed	250k	N/A	0.125	PRAD	N
RPM	80% GF-reduced matrigel	CRISPR-KO	CRISPR-KO	WT	T58A-overexpressed	250k	42	1	PRAD and NEPC mix	Y
PtP-2D	Collagen I-coated plate	CRISPR-KO	WT	CRISPR-KO	WT	250k	300	100	Sarcomatoid	N
PtR-2D	Collagen I-coated plate	WT	CRISPR-KO	CRISPR-KO	WT	250k	300	0	N/A	N
RP-2D	Collagen I-coated plate	CRISPR-KO	CRISPR-KO	WT	WT	250k	300	0.667	Sarcomatoid	N
PtPM-2D	Collagen I-coated plate	CRISPR-KO	WT	CRISPR-KO	T58A-overexpressed	250k	20	1	Sarcomatoid	N
PtRM-2D	Collagen I-coated plate	WT	CRISPR-KO	CRISPR-KO	T58A-overexpressed	250k	420	0	N/A	N
RPM-2D	Collagen I-coated plate	CRISPR-KO	CRISPR-KO	WT	T58A-overexpressed	250k	30	1	Sarcomatoid	N
