# Supplementary material for: The neuroendocrine transition in prostate cancer is dynamic and dependent on ASCL1
Source: bioRxiv. 2024 Apr 11:2024.04.09.588557. Preprint. [Version 2] doi: 10.1101/2024.04.09.588557 (PMC11030418; doi:10.1101/2024.04.09.588557)
Supplement: Supplement 3 — Supplementary Table 1: Mutational co-occurrence analyses in prostate cancer patients for all genetic combinations modeled in mouse prostate organoids. Supplementary Table 2: Summary table of organoid genotypes and in vivo transplantation efficiency and histology. Supplementary Table 3: PtPM and RPM tumor bulk RNAseq normalized (log2(X+1)) read counts. Related to Fig. 2c–d and Extended Data Fig. 5e.Supplementary Table 4: Gene set enrichment analysis (REACTOME) results from RPM vs PtPM tumors processed for bulk RNAseq. Related to Supplementary Table 3. Supplementary Table 5: Antibodies used for multiplexed immunofluorescence (Lunaphore COMET). Supplementary Table 6: Marker co-expression used for cell typing COMET datasets. Supplementary Table 7: PrismSpot module analysis. Related to Fig. 5e. Supplementary Table 8: PrismSpot consensus TF differential gene expression in human NEPC versus PRAD. Supplementary Table 9: Ascl1 edited alleles in RPM-Ascl1KO pooled clones. Supplementary Table 10: Antibodies and concentrations used for IHC, multiplexed IF, western blot, and flow cytometry. Supplementary Table 11: Supplementary sequences. [file media-3.zip › Second Submission Supplementary Tables/Supplementary Table 1_Mutational co_occurrence.xlsx]

## Sheet: SuppTabX.Cooccurrence analysis
A	B	Neither	A not B	B not A	Both	Total	%.of.cooccurence	OR	Log2.OR	Fishers.P.val	-log10.P.val
TP53	RB1	1081	365	68	79	1593	0.049592	3.44073	1.78272	3.6471e-12	11.4381
TP53	PTEN	936	292	213	152	1593	0.0954175	2.28748	1.19376	8.10992e-11	10.091
TP53	MYC	1029	346	120	98	1593	0.0615191	2.42876	1.28022	5.5238e-09	8.25776
PTEN	RB1	1135	311	93	54	1593	0.0338983	2.11907	1.08343	7.63295e-05	4.11731
RB1	MYC	1264	111	182	36	1593	0.0225989	2.25245	1.1715	0.000210353	3.67705
PTEN	MYC	1073	302	155	63	1593	0.039548	1.44411	0.530185	0.0298051	1.52571
TP53.AND.PTEN	MYC	1348	122	93	30	1593	0.0188324	3.56425	1.8336	3.3174e-07	6.4792
TP53.AND.RB1	MYC	1399	57	115	22	1593	0.0138104	4.69535	2.23123	2.0944e-07	6.67894
PTEN.AND.RB1	MYC	1400	42	138	13	1593	0.0081607	3.1401	1.65081	0.00127577	2.89423

## Sheet: SuppTabX.Raw input data
studyID:sampleId	TP53	PTEN	RB1	MYC
prad_su2c_2019:DFCI.11-104.02-Tumor	0	0	0	0
prad_su2c_2019:DFCI.11-104.13-Tumor	1	0	0	0
prad_su2c_2019:MO_1008-Tumor_Dura	0	1	0	1
prad_su2c_2019:MO_1012-Tumor-Subcutaneous_nodule	0	0	1	0
prad_su2c_2019:MO_1013-Tumor	1	0	0	1
prad_su2c_2019:MO_1014-Tumor	1	0	0	1
prad_su2c_2019:MO_1015-Tumor	0	0	0	0
prad_su2c_2019:MO_1020-Tumor	1	1	0	1
prad_su2c_2019:MO_1040-Tumor	0	0	0	0
prad_su2c_2019:MO_1054-Tumor	0	0	0	1
prad_su2c_2019:MO_1071-Tumor	1	0	0	1
prad_su2c_2019:MO_1074-Tumor	0	0	0	0
prad_su2c_2019:MO_1084-Tumor	0	1	0	0
prad_su2c_2019:MO_1094-Tumor	0	1	0	0
prad_su2c_2019:MO_1095-Tumor	1	1	0	0
prad_su2c_2019:MO_1096-Tumor	0	0	0	0
prad_su2c_2019:MO_1114-Tumor	1	0	0	0
prad_su2c_2019:MO_1118-TM	1	1	1	0
prad_su2c_2019:MO_1124-Tumor	1	1	1	0
prad_su2c_2019:MO_1128-Tumor	1	0	0	1
prad_su2c_2019:MO_1130-Tumor	0	1	0	0
prad_su2c_2019:MO_1139-Tumor	0	0	0	0
prad_su2c_2019:MO_1161-TM	0	1	0	0
prad_su2c_2019:MO_1162-Tumor	0	0	0	1
prad_su2c_2019:MO_1176-Tumor	1	0	0	0
prad_su2c_2019:MO_1179-Tumor	1	0	0	0
prad_su2c_2019:MO_1184-Tumor	0	0	0	0
prad_su2c_2019:MO_1192-Tumor	1	1	0	0
prad_su2c_2019:MO_1202-Tumor	0	1	0	0
prad_su2c_2019:MO_1215-Tumor	1	1	1	0
prad_su2c_2019:MO_1219-Tumor	0	0	0	0
prad_su2c_2019:MO_1221-Tumor	0	0	0	0
prad_su2c_2019:MO_1232-Tumor	1	0	0	1
prad_su2c_2019:MO_1241-Tumor	0	0	1	0
prad_su2c_2019:MO_1244-Tumor	1	0	1	0
prad_su2c_2019:MO_1249-Tumor	0	1	0	0
prad_su2c_2019:MO_1262-Tumor	0	0	0	0
prad_su2c_2019:MO_1263-Tumor	0	0	0	0
prad_su2c_2019:MO_1277-TM	0	0	0	0
prad_su2c_2019:MO_1316-TM	0	0	0	0
prad_su2c_2019:MO_1336-TM	0	1	0	0
prad_su2c_2019:MO_1337-TM	1	1	0	0
prad_su2c_2019:MO_1339-TM	1	0	0	1
prad_su2c_2019:MO_1410-Tumor	1	1	0	0
prad_su2c_2019:MO_1420_Tumor	0	0	0	0
prad_su2c_2019:MO_1421_Tumor	1	0	0	0
prad_su2c_2019:MO_1443_T	0	0	0	0
prad_su2c_2019:MO_1446_T	0	1	0	0
prad_su2c_2019:MO_1447_Tumor	0	0	0	0
prad_su2c_2019:MO_1460_Tumor	1	0	1	0
prad_su2c_2019:MO_1469_T	1	0	0	1
prad_su2c_2019:MO_1473_Tumor	0	0	0	1
prad_su2c_2019:MO_1482_T	1	1	1	0
prad_su2c_2019:MO_1490_T	0	0	0	1
prad_su2c_2019:MO_1492_T	1	1	0	0
prad_su2c_2019:MO_1499_T	1	0	0	0
prad_su2c_2019:MO_1510_T	0	1	0	0
prad_su2c_2019:MO_1511_T	1	0	0	0
prad_su2c_2019:MO_1514_T	0	1	0	0
prad_su2c_2019:MO_1517_T	1	0	0	0
prad_su2c_2019:MO_1541_T	0	0	1	1
prad_su2c_2019:MO_1543_T	1	1	0	0
prad_su2c_2019:MO_1553_T	1	1	0	0
prad_su2c_2019:MO_1556_T	1	1	1	0
prad_su2c_2019:PM10-TM	0	0	0	0
prad_su2c_2019:PM119-TM	1	1	0	0
prad_su2c_2019:PM121-TM	0	0	0	0
prad_su2c_2019:PM124-TM	0	0	0	0
prad_su2c_2019:PM139-TM	0	0	0	0
prad_su2c_2019:PM14-TM	0	1	0	0
prad_su2c_2019:PM15-TM	1	1	0	0
prad_su2c_2019:PM154-TM	0	0	0	0
prad_su2c_2019:PM155-TM	0	0	0	0
prad_su2c_2019:PM156-TM	0	0	0	0
prad_su2c_2019:PM158-TM	0	0	0	0
prad_su2c_2019:PM159-TM	0	1	0	0
prad_su2c_2019:PM161-TM	1	0	0	0
prad_su2c_2019:PM163-TM	1	0	1	0
prad_su2c_2019:PM170-TM	0	0	0	0
prad_su2c_2019:PM172-TM	0	0	0	1
prad_su2c_2019:PM189-TM	1	0	0	1
prad_su2c_2019:PM2-TM	0	0	0	0
prad_su2c_2019:PM6-Halo-TM	0	0	1	0
prad_su2c_2019:PM78-TM	0	0	0	0
prad_su2c_2019:PM9-TM	0	0	0	0
prad_su2c_2019:PM90-TM	0	0	0	0
prad_su2c_2019:PRAD-01115245-Tumor-SM-6WZF3	0	0	0	0
prad_su2c_2019:PRAD-01115249-Tumor-SM-6VZ7K	1	0	0	0
prad_su2c_2019:PRAD-01115257-Tumor-SM-6WZF8	0	0	0	0
prad_su2c_2019:PRAD-01115263-Tumor-SM-6WZF9	0	1	0	0
prad_su2c_2019:PRAD-01115264-Tumor-SM-6WZFA	1	0	0	0
prad_su2c_2019:PRAD-01115265-Tumor-SM-6WZFB	0	0	0	0
prad_su2c_2019:PRAD-01115284-Tumor-SM-6WZF6	0	0	0	0
prad_su2c_2019:PRAD-01115342-Tumor-SM-6VZ7L	0	0	0	0
prad_su2c_2019:PRAD-01115343-Tumor-SM-6VZ7N	0	1	0	1
prad_su2c_2019:PRAD-01115362-Tumor-SM-7A15P	0	1	0	0
prad_su2c_2019:PRAD-01115432-Tumor-SM-6B2K8	0	0	0	0
prad_su2c_2019:PRAD-01115444-Tumor-SM-6B2K9	1	0	0	0
prad_su2c_2019:PRAD-01115463-Tumor-SM-6B2KB	0	0	0	0
prad_su2c_2019:PRAD-01115466-Tumor-SM-6B2KC	1	0	0	0
prad_su2c_2019:PRAD-01115467-Tumor-SM-6B2KD	0	0	0	1
prad_su2c_2019:PRAD-01115468-Tumor-SM-6B2KE	0	1	1	0
prad_su2c_2019:PRAD-01115525-Tumor-SM-A4KNC	0	1	0	0
prad_su2c_2019:PRAD-01115526-Tumor-SM-A4KND	0	0	0	0
prad_su2c_2019:PRAD-01115527-Tumor-SM-A4KNE	0	0	0	0
prad_su2c_2019:PRAD-01115528-Tumor-SM-A4KNF	1	0	0	0
prad_su2c_2019:PRAD-01115531-Tumor-SM-A4KNG	0	1	1	0
prad_su2c_2019:PRAD-01115549-Tumor-SM-A4KNH	0	1	1	0
prad_su2c_2019:PRAD-01115550-Tumor-SM-A4KNI	0	0	0	0
prad_su2c_2019:PRAD-01115554-Tumor-SM-A56E4	1	0	0	0
prad_su2c_2019:PRAD-01115556-Tumor-SM-A56E5	0	1	0	0
prad_su2c_2019:PRAD-01115569-Tumor-SM-A56E6	0	0	0	1
prad_su2c_2019:PRAD-01115574-Tumor-SM-A56E7	1	0	1	1
prad_su2c_2019:PRAD-01115576-Tumor-SM-A56E8	0	0	0	0
prad_su2c_2019:PRAD-01115577-Tumor-SM-A56E9	0	0	0	1
prad_su2c_2019:PRAD-01115578-Tumor-SM-A56EA	0	0	0	1
prad_su2c_2019:PRAD-01115581-Tumor-SM-A56EB	0	0	0	1
prad_su2c_2019:PRAD-06115124-Tumor-SM-7LGU1	1	0	0	0
prad_su2c_2019:PRAD-6115250.0-Tumor-SM-B2XRX	0	0	0	0
prad_su2c_2019:PRAD-6115296.0-Tumor-SM-B2XS2	0	0	0	0
prad_su2c_2019:PRAD-6115381.0-Tumor-SM-7LGU3	1	0	1	0
prad_su2c_2019:PRAD-6115382.0-Tumor-SM-7LGU5	1	0	0	0
prad_su2c_2019:PRAD-6115383.0-Tumor-SM-7LGU6	1	0	0	1
prad_su2c_2019:PRAD-6115385.0-Tumor-SM-7LGU7	0	0	1	0
prad_su2c_2019:PRAD-6115386.0-Tumor-SM-7LGU8	1	0	0	1
prad_su2c_2019:PRAD-6115387.0-Tumor-SM-7LGU9	1	0	0	0
prad_su2c_2019:PRAD-6115388.0-Tumor-SM-7LGUA	0	0	1	0
prad_su2c_2019:PRAD-6115389.0-Tumor-SM-7LGUB	0	0	0	0
prad_su2c_2019:PRAD-6115390.0-Tumor-SM-7LGUC	0	1	1	1
prad_su2c_2019:PRAD-6115391.0-Tumor-SM-7LGUD	1	1	0	0
prad_su2c_2019:PRAD-6115392.0-Tumor-SM-7LGUE	1	1	0	0
prad_su2c_2019:PRAD-6115392.0-Tumor-SM-B2XRZ	1	1	1	0
prad_su2c_2019:PRAD-6115393.0-Tumor-SM-7LGUF	1	1	1	0
prad_su2c_2019:PRAD-6115394.0-Tumor-SM-7LGUG	1	1	0	0
prad_su2c_2019:PRAD-6115395.0-Tumor-SM-7LGUH	1	1	0	0
prad_su2c_2019:PRAD-6115396.0-Tumor-SM-7LGUI	0	0	0	0
prad_su2c_2019:PRAD-6115397.0-Tumor-SM-7LGUJ	0	1	0	0
prad_su2c_2019:PRAD-6115398.0-Tumor-SM-7LGUK	1	0	0	1
prad_su2c_2019:PRAD-6115399.0-Tumor-SM-7LGUL	0	0	0	1
prad_su2c_2019:PRAD-6115400.0-Tumor-SM-7LGUM	1	0	0	0
prad_su2c_2019:PRAD-6115400.0-Tumor-SM-7LGUN	1	0	0	0
prad_su2c_2019:PRAD-6115401.0-Tumor-SM-7LGUO	1	0	1	1
prad_su2c_2019:PRAD-6115402.0-Tumor-SM-7LGUP	0	0	0	0
prad_su2c_2019:PRAD-6115403.0-Tumor-SM-7LGUQ	0	1	1	0
prad_su2c_2019:PRAD-6115427.0-Tumor-SM-B2XRT	0	0	0	0
prad_su2c_2019:PRAD-6115590.0-Tumor-SM-B2XRS	1	0	0	0
prad_su2c_2019:PRAD-6115592.0-Tumor-SM-B2XRU	0	0	0	0
prad_su2c_2019:PRAD-6115593.0-Tumor-SM-B2XRV	0	1	0	0
prad_su2c_2019:PRAD-6115594.0-Tumor-SM-B2XRW	0	0	0	0
prad_su2c_2019:PRAD-6115595.0-Tumor-SM-B2XRY	0	0	0	1
prad_su2c_2019:PRAD-6115596.0-Tumor-SM-B2XS1	1	1	0	0
prad_su2c_2019:PRAD-6115597.0-Tumor-SM-B2XS5	0	1	0	0
prad_su2c_2019:PRAD-6115598.0-Tumor-SM-B2XS3	0	0	0	0
prad_su2c_2019:PRAD-6115599.0-Tumor-SM-B2XS4	1	1	0	0
prad_su2c_2019:PRAD-6115600.0-Tumor-SM-B2XS6	1	1	1	0
prad_su2c_2019:PRAD-6115601.0-Tumor-SM-B2XS7	1	1	0	0
prad_su2c_2019:PRAD-6115603.0-Tumor-SM-B2XS8	0	1	0	0
prad_su2c_2019:PRAD-6115604.0-Tumor-SM-B2XS9	0	1	0	0
prad_su2c_2019:PRAD-6115605.0-Tumor-SM-B2XSA	0	0	1	0
prad_su2c_2019:PRAD-DFCI.11-104.15-Tumor-SM-3S2HH	0	0	0	0
prad_su2c_2019:PROS01448-1115161-Tumor-SM-5SGU1	0	0	0	0
prad_su2c_2019:PROS01448-1115183-Tumor-SM-5SGU3	1	1	0	1
prad_su2c_2019:PROS01448-1115202-Tumor-SM-5SGU5	0	0	0	0
prad_su2c_2019:PROS01448-1115244-Tumor-SM-5SGU6	0	0	0	0
prad_su2c_2019:PROS01448-6115219-Tumor-SM-67ERS	1	1	0	0
prad_su2c_2019:PROS01448-6115224-Tumor-SM-67ERT	0	0	0	0
prad_su2c_2019:PROS01448-6115227-Tumor-SM-67ERU	0	1	0	0
prad_su2c_2019:PROS01448-6115233-Tumor-SM-67ERW	0	1	0	0
prad_su2c_2019:PROS01448-6115234-Tumor-SM-67ERX	0	1	0	0
prad_su2c_2019:PROS01448-6115235-Tumor-SM-67ERY	0	0	0	1
prad_su2c_2019:PROS01448-6115237-Tumor-SM-67ERZ	1	0	0	0
prad_su2c_2019:PROS01448-6115242-Tumor-SM-67ES1	0	0	0	1
prad_su2c_2019:PROS01448-6115247-Tumor-SM-67ES2	0	0	0	0
prad_su2c_2019:PROS01448-6115250-Tumor-SM-67ES5	0	0	0	1
prad_su2c_2019:PROS01448-6115251-Tumor-SM-67ES6	1	0	0	1
prad_su2c_2019:PROS01448-DFCI.10-448.P05-Tumor-SM-581ST	0	0	0	0
prad_su2c_2019:PROS01448-DFCI.10-448.P08-Tumor-SM-581SP	0	0	0	0
prad_su2c_2019:PROS01448-DFCI.10-448.P15-Tumor-SM-5CQ5D	0	1	0	0
prad_su2c_2019:PROS01448-DFCI.10-448.P20-Tumor-SM-5CQ5F	0	0	0	0
prad_su2c_2019:PROS01448-DFCI.10-448.P22-Tumor-SM-5CQ5H	0	0	0	0
prad_su2c_2019:PROS01448-DFCI.10-448.P27-Tumor-SM-5CQ5J	1	0	0	0
prad_su2c_2019:PROS01448-DFCI.10-448.P29-Tumor-SM-5CQ4U	0	0	0	0
prad_su2c_2019:PROS01448-DFCI.10-448.P30-Tumor-SM-5CQ4W	0	0	0	0
prad_su2c_2019:PROS01448-DFCI.10-448.P31-Tumor-SM-5CQ5A	0	1	0	0
prad_su2c_2019:PROS01448-DFCI.10-448.P34-Tumor-SM-5CQ4Y	0	0	0	0
prad_su2c_2019:PROS01448-DFCI.10-448.P38-Tumor-SM-5CQ52	1	0	0	0
prad_su2c_2019:PROS01448-DFCI.10-448.P40-Tumor-SM-5CQ53	0	0	0	0
prad_su2c_2019:PROS01448-DFCI.10-448.P42-Tumor-SM-5CQ55	0	1	0	0
prad_su2c_2019:PROS10448-01115200-Tumor-SM-7LYLF	0	1	1	1
prad_su2c_2019:PROS10448-01115372-Tumor-SM-7LYLD	0	0	0	1
prad_su2c_2019:PROS10448-01115374-Tumor-SM-7LYLG	0	0	0	1
prad_su2c_2019:PROS10448-01115378-Tumor-SM-7LYLH	1	0	0	0
prad_su2c_2019:PROS10448-1115150-Tumor-SM-5EEBK	0	0	0	0
prad_su2c_2019:PROS10448-1115153-Tumor-SM-5EEBL	0	0	0	0
prad_su2c_2019:PROS10448-1115154-Tumor-SM-5EEBM	0	0	0	1
prad_su2c_2019:PROS10448-1115156-Tumor-SM-5EEBN	1	1	0	0
prad_su2c_2019:PROS10448-1115157-Tumor-SM-5EEBO	0	1	0	0
prad_su2c_2019:PROS10448-SUTC.01115082-Tumor-SM-4JC6B	0	0	0	1
prad_su2c_2019:PROS10448-SUTC.01115082-Tumor-SM-4JC6C	0	0	0	0
prad_su2c_2019:PROS10448-SUTC.01115083-Tumor-SM-4JC6D	0	1	0	0
prad_su2c_2019:PROS10448-SUTC.01115083-Tumor-SM-4JC6G	0	1	0	0
prad_su2c_2019:PROS10448-SUTC.01115085-Tumor-SM-4JC6J	0	0	0	0
prad_su2c_2019:PROS10448-SUTC.01115087-Tumor-SM-72FXL	1	0	0	0
prad_su2c_2019:PROS10448-SUTC.01115087-Tumor-SM-72FXM	1	0	0	0
prad_su2c_2019:PROS10448-SUTC.01115089-Tumor-SM-4JC6T	0	1	0	0
prad_su2c_2019:PROS10448-SUTC.01115090-Tumor-SM-4JC6X	0	1	0	0
prad_su2c_2019:PROS10448-SUTC.01115091-Tumor-SM-72FY4	1	1	0	0
prad_su2c_2019:PROS10448-SUTC.01115092-Tumor-SM-72FY6	1	0	0	0
prad_su2c_2019:PROS10448-SUTC.01115093-Tumor-SM-4JC76	0	0	0	0
prad_su2c_2019:PROS10448P01-SU2C.01115015-Tumor-SM-42W9A	0	0	0	0
prad_su2c_2019:PROS10448P01-SU2C.01115015-Tumor-SM-42W9C	0	0	0	1
prad_su2c_2019:PROS10448P28-SU2C.01115016-Tumor-SM-42W9D	0	0	0	0
prad_su2c_2019:PROS10448P28-SU2C.01115016-Tumor-SM-42W9E	0	0	0	1
prad_su2c_2019:PROS11496-6115236-Tumor-SM-6CNPW	0	1	0	0
prad_su2c_2019:PROS11496-6115285-Tumor-SM-6CNPX	0	0	0	0
prad_su2c_2019:PROS11496-6115286-Tumor-SM-6CNPY	0	0	0	1
prad_su2c_2019:PROS11496-6115288-Tumor-SM-6CNQ1	1	1	1	1
prad_su2c_2019:PROS11496-6115295-Tumor-SM-6CNQ7	1	0	0	0
prad_su2c_2019:PROS11496-6115317-Tumor-SM-6CNQ2	1	1	0	0
prad_su2c_2019:PROS11496-6115319-Tumor-SM-6CNQ3	0	0	0	1
prad_su2c_2019:PROS11496-6115320-Tumor-SM-6CNQ4	1	0	0	0
prad_su2c_2019:PROS11496-6115321-Tumor-SM-6CNQ5	1	0	0	1
prad_su2c_2019:PROS11496-6115322-Tumor-SM-6CNQ6	0	0	0	1
prad_su2c_2019:PROS11496-6115323-Tumor-SM-6CNQ8	1	1	0	0
prad_su2c_2019:PROS12319B-SU2C-06115114-Tumor-SM-4W2N9	0	0	1	0
prad_su2c_2019:PROS12319B-SU2C-06115115-Tumor-SM-4W2NA	0	0	0	0
prad_su2c_2019:PROS12319B-SU2C-06115116-Tumor-SM-4W2NB	0	0	0	0
prad_su2c_2019:PROS12319B-SU2C-06115117-Tumor-SM-4W2NC	0	1	0	0
prad_su2c_2019:PROS12319B-SU2C-06115118-Tumor-SM-4W2ND	1	0	0	1
prad_su2c_2019:PROS12319B-SU2C-06115119-Tumor-SM-4W2NE	0	0	0	0
prad_su2c_2019:PROS12319B-SU2C-06115120-Tumor-SM-4W2NF	1	0	1	0
prad_su2c_2019:PROS12319B-SU2C-06115121-Tumor-SM-4W2NG	1	0	1	1
prad_su2c_2019:PROS12319B-SU2C-06115122-Tumor-SM-4W2NH	0	0	0	0
prad_su2c_2019:PROS12319B-SU2C-06115123-Tumor-SM-4W2NI	0	1	0	0
prad_su2c_2019:SC_9001-Tumor_Liver1	1	0	1	0
prad_su2c_2019:SC_9003-Tumor	1	1	0	0
prad_su2c_2019:SC_9005_T	0	0	0	1
prad_su2c_2019:SC_9005-Tumor	1	0	0	1
prad_su2c_2019:SC_9007-Tumor	0	0	0	0
prad_su2c_2019:SC_9008-Tumor	1	1	0	0
prad_su2c_2019:SC_9009-Tumor	0	0	0	0
prad_su2c_2019:SC_9010-Tumor	0	0	0	0
prad_su2c_2019:SC_9011-Tumor	0	1	0	0
prad_su2c_2019:SC_9012-Tumor	1	1	0	1
prad_su2c_2019:SC_9016_T	1	0	0	0
prad_su2c_2019:SC_9016-Tumor	1	0	0	0
prad_su2c_2019:SC_9017-Tumor	1	0	1	0
prad_su2c_2019:SC_9018-Tumor	1	1	0	0
prad_su2c_2019:SC_9019-Tumor	1	0	0	0
prad_su2c_2019:SC_9020-Tumor	0	1	0	0
prad_su2c_2019:SC_9021-Tumor	1	0	1	1
prad_su2c_2019:SC_9022-Tumor	0	0	0	0
prad_su2c_2019:SC_9023-Tumor	1	0	0	0
prad_su2c_2019:SC_9024-Tumor	1	1	0	0
prad_su2c_2019:SC_9026-Tumor	0	0	0	0
prad_su2c_2019:SC_9027_T	0	0	0	0
prad_su2c_2019:SC_9027-Tumor	0	0	0	0
prad_su2c_2019:SC_9028-Tumor	1	0	0	0
prad_su2c_2019:SC_9029-Tumor	0	0	0	0
prad_su2c_2019:SC_9030-Tumor	0	0	0	0
prad_su2c_2019:SC_9031-TM	1	0	0	0
prad_su2c_2019:SC_9032-Tumor	0	0	1	1
prad_su2c_2019:SC_9033_T	0	1	0	0
prad_su2c_2019:SC_9034-Tumor	0	0	0	0
prad_su2c_2019:SC_9035_T	1	1	0	0
prad_su2c_2019:SC_9035-Tumor	1	1	0	1
prad_su2c_2019:SC_9036-Tumor	0	0	0	1
prad_su2c_2019:SC_9037-Tumor	1	0	0	0
prad_su2c_2019:SC_9038-Tumor	0	0	0	1
prad_su2c_2019:SC_9039-Tumor	0	0	0	0
prad_su2c_2019:SC_9043-Tumor	0	1	0	0
prad_su2c_2019:SC_9046-Tumor	1	0	0	0
prad_su2c_2019:SC_9047-Tumor	0	0	0	0
prad_su2c_2019:SC_9048-Tumor	0	0	0	0
prad_su2c_2019:SC_9049-Tumor	0	0	0	0
prad_su2c_2019:SC_9050-Tumor	0	1	0	0
prad_su2c_2019:SC_9054-Tumor	1	0	1	0
prad_su2c_2019:SC_9055-Tumor	0	0	0	0
prad_su2c_2019:SC_9056_T	0	0	0	0
prad_su2c_2019:SC_9056-Tumor	0	0	0	0
prad_su2c_2019:SC_9057-Tumor	0	1	0	0
prad_su2c_2019:SC_9058-Tumor	1	0	1	0
prad_su2c_2019:SC_9059-Tumor	0	1	0	0
prad_su2c_2019:SC_9060-Tumor	1	0	1	0
prad_su2c_2019:SC_9061-Tumor	1	0	0	0
prad_su2c_2019:SC_9062-Tumor	0	1	0	0
prad_su2c_2019:SC_9063-Tumor	1	1	0	0
prad_su2c_2019:SC_9065-TM-Tumor2	1	0	0	1
prad_su2c_2019:SC_9065-Tumor	0	0	0	1
prad_su2c_2019:SC_9066-Tumor	0	1	0	0
prad_su2c_2019:SC_9068-Tumor	1	1	0	0
prad_su2c_2019:SC_9069_T	1	0	0	0
prad_su2c_2019:SC_9071-TM	0	0	0	0
prad_su2c_2019:SC_9072-TM	0	0	0	0
prad_su2c_2019:SC_9073-TM	1	1	0	0
prad_su2c_2019:SC_9074_T	1	1	0	1
prad_su2c_2019:SC_9076-TM	0	1	0	1
prad_su2c_2019:SC_9080-TM	0	1	0	0
prad_su2c_2019:SC_9081-TM	0	0	1	0
prad_su2c_2019:SC_9082-TM	1	0	0	1
prad_su2c_2019:SC_9083-TM	1	0	0	1
prad_su2c_2019:SC_9084-TM	1	1	1	0
prad_su2c_2019:SC_9086_T	0	1	0	0
prad_su2c_2019:SC_9086-TM	1	1	0	0
prad_su2c_2019:SC_9089-TM	0	0	0	0
prad_su2c_2019:SC_9090_T	1	0	0	1
prad_su2c_2019:SC_9091-TM	1	0	0	0
prad_su2c_2019:SC_9092-TM	1	1	0	0
prad_su2c_2019:SC_9093-TM	1	0	0	0
prad_su2c_2019:SC_9094-Tumor	0	1	0	0
prad_su2c_2019:SC_9096-Tumor	1	1	0	0
prad_su2c_2019:SC_9097-TM	0	0	0	0
prad_su2c_2019:SC_9099-Tumor	0	0	0	0
prad_su2c_2019:SC_9100-Tumor	0	0	0	1
prad_su2c_2019:SC_9103-Tumor	0	0	0	0
prad_su2c_2019:SC_9104-Tumor	1	0	0	0
prad_su2c_2019:SC_9105_Tumor	0	0	0	0
prad_su2c_2019:SC_9107-Tumor	1	1	0	0
prad_su2c_2019:SC_9109-Tumor	1	1	0	0
prad_su2c_2019:SC_9118_Tumor	0	0	0	1
prad_su2c_2019:SC_9120_T	0	0	0	1
prad_su2c_2019:SC_9121_Tumor	1	0	0	0
prad_su2c_2019:SC_9123_Tumor	0	0	0	0
prad_su2c_2019:SC_9124_Tumor	1	0	0	1
prad_su2c_2019:SC_9126_Tumor	1	1	1	0
prad_su2c_2019:SC_9129_Tumor	0	0	0	0
prad_su2c_2019:SC_9132_Tumor	0	1	0	1
prad_su2c_2019:SC_9136_Tumor	1	0	0	0
prad_su2c_2019:SC_9137_Tumor	1	1	0	0
prad_su2c_2019:SC_9138_Tumor	0	0	0	0
prad_su2c_2019:SC_9139_Tumor	0	1	0	0
prad_su2c_2019:SC_9140_Tumor	1	1	0	1
prad_su2c_2019:SC_9141_Tumor	1	0	0	0
prad_su2c_2019:SC_9142_Tumor	1	0	0	0
prad_su2c_2019:SC_9144_Tumor	0	0	0	1
prad_su2c_2019:SC_9145_Tumor	0	0	0	1
prad_su2c_2019:SC_9146_T	0	0	0	0
prad_su2c_2019:SC_9148_Tumor	1	0	0	0
prad_su2c_2019:SC_9150_Tumor	0	0	0	0
prad_su2c_2019:SC_9151_Tumor	1	0	0	0
prad_su2c_2019:SC_9152_Tumor	0	0	0	0
prad_su2c_2019:SC_9153_Tumor	1	1	0	0
prad_su2c_2019:SC_9156_Tumor	0	0	0	0
prad_su2c_2019:SC_9158_Tumor	0	1	0	1
prad_su2c_2019:SC_9162_Tumor	1	1	0	0
prad_su2c_2019:SC_9163_Tumor	1	1	1	0
prad_su2c_2019:SC_9165_Tumor	0	0	0	1
prad_su2c_2019:SC_9170_Tumor	0	1	0	0
prad_su2c_2019:SC_9171_Tumor	0	0	0	0
prad_su2c_2019:SC_9172_Tumor	1	0	0	1
prad_su2c_2019:SC_9173_Tumor	1	1	0	1
prad_su2c_2019:SC_9175_T	0	1	0	0
prad_su2c_2019:SC_9176_T	1	0	0	1
prad_su2c_2019:SC_9177_T	0	0	0	1
prad_su2c_2019:SC_9178_T	0	0	0	0
prad_su2c_2019:SC_9179_T	0	1	0	0
prad_su2c_2019:SC_9181_T	1	1	0	0
prad_su2c_2019:SC_9182_T	0	0	0	1
prad_su2c_2019:SC_9183_T	0	0	0	0
prad_su2c_2019:SC_9184_T	0	1	0	0
prad_su2c_2019:SC_9186_T	0	0	0	0
prad_su2c_2019:SC_9187_T	1	1	0	0
prad_su2c_2019:SC_9189_T	1	0	0	0
prad_su2c_2019:SC_9190_T	0	1	0	0
prad_su2c_2019:SC_9192_T	0	0	0	0
prad_su2c_2019:SC_9193_T	1	0	0	0
prad_su2c_2019:SC_9194_T	0	1	0	1
prad_su2c_2019:SC_9195_T	1	0	0	0
prad_su2c_2019:SC_9196_T	0	0	0	0
prad_su2c_2019:SC_9197_T	0	0	0	0
prad_su2c_2019:SC_9199_T	1	0	0	0
prad_su2c_2019:SC_9200_T	0	0	0	0
prad_su2c_2019:SC_9201_T	1	0	1	1
prad_su2c_2019:SC_9203_T	0	0	0	0
prad_su2c_2019:SC_9204_T	1	0	0	1
prad_su2c_2019:SI_9157_Tumor	0	1	0	1
prad_su2c_2019:TP_2001-Tumor	1	1	0	1
prad_su2c_2019:TP_2009-Tumor	0	0	1	0
prad_su2c_2019:TP_2010-Tumor	1	0	0	0
prad_su2c_2019:TP_2020-Tumor	0	0	0	0
prad_su2c_2019:TP_2032-Tumor	0	1	0	0
prad_su2c_2019:TP_2034-Tumor-Bone-Block-3B	0	1	0	0
prad_su2c_2019:TP_2054-TM	0	0	0	0
prad_su2c_2019:TP_2060-TM	1	0	0	1
prad_su2c_2019:TP_2061-TM	1	1	1	0
prad_su2c_2019:TP_2064-TM	1	0	0	0
prad_su2c_2019:TP_2069_Tumor	0	1	0	1
prad_su2c_2019:TP_2077_Tumor	0	0	0	0
prad_su2c_2019:TP_2078_Tumor	0	1	0	0
prad_su2c_2019:TP_2079_Tumor	1	0	1	1
prad_su2c_2019:TP_2081_T	1	0	0	1
prad_su2c_2019:TP_2093_T	0	1	0	1
prad_su2c_2019:TP_2096_T	1	1	0	0
prad_su2c_2019:WCM183_Z4	0	0	0	1
prad_su2c_2019:WCM192_X1	1	0	0	0
prad_su2c_2019:WCM198_Z1	1	0	0	1
prad_su2c_2019:WCM199_Z3	1	0	1	0
prad_su2c_2019:WCM207_X1	1	0	1	0
prad_su2c_2019:WCM209_Z2	0	0	0	1
prad_su2c_2019:WCM210_Z2	0	0	1	1
prad_su2c_2019:WCM218_Z3	0	0	0	0
prad_su2c_2019:WCM221_Z1	1	1	0	1
prad_su2c_2019:WCM223_Z2	0	0	0	0
prad_su2c_2019:WCM243_X1	0	0	0	0
prad_su2c_2019:WCM250_Z4	1	0	0	1
prad_su2c_2019:WCM252_Z3	1	0	1	0
prad_su2c_2019:WCM258_Z2	0	0	0	0
prad_su2c_2019:WCM261_Z4	0	0	0	1
prad_su2c_2019:WCM335_X1	0	1	0	1
prad_su2c_2019:WCM340_Z2	1	1	1	0
prad_su2c_2019:WCM343_X1	0	0	0	0
prad_su2c_2019:WCM353_Z1	0	0	0	0
prad_su2c_2019:WCM367_Z3	0	0	0	0
prad_su2c_2019:WCM373_X1	1	1	0	1
prad_su2c_2019:WCM391_X1	0	0	0	0
prad_su2c_2019:WCM393_Z3	0	0	0	1
prad_su2c_2019:WCM4_X1	0	0	0	0
prad_su2c_2019:WCM404_X1	1	0	1	0
prad_su2c_2019:WCM405_X1	1	0	0	0
prad_su2c_2019:WCM423_X1	1	0	0	1
prad_su2c_2019:WCM430_X1	1	0	0	0
prad_su2c_2019:WCM491_Z4	0	0	0	0
prad_su2c_2019:WCM524_Z1	0	0	0	0
prad_su2c_2019:WCM555_X1	0	1	0	1
prad_su2c_2019:WCM556_X1	0	1	0	0
prad_su2c_2019:WCM572_X1	0	0	0	0
prad_su2c_2019:WCM573_X1	1	0	0	0
prad_su2c_2019:WCM646_Z1	1	1	1	0
prad_su2c_2019:WCM647_Z1	1	0	0	1
prad_su2c_2019:WCM648_Z1	1	0	0	1
prad_su2c_2019:WCM650_Z1	1	0	0	0
prad_su2c_2019:WCM653_Z1	0	1	0	1
prad_su2c_2019:WCM654_Z1	0	1	1	1
prad_su2c_2019:WCM655_Z1	1	0	1	0
prad_su2c_2019:WCM662_Z2	1	0	1	1
prad_su2c_2019:WCM663_Z1	0	1	0	1
prad_su2c_2019:WCM664_X1	0	0	0	0
prad_su2c_2019:WCM665_X1	0	0	0	0
prad_su2c_2019:WCM666_X1	1	0	0	1
prad_su2c_2019:WCM668_Z1	0	0	0	0
prad_su2c_2019:WCM688_Z7	0	0	0	0
prad_su2c_2019:WCM886_Z2	0	1	1	0
prad_su2c_2019:WCM89_X1	0	1	0	0
prad_su2c_2019:WCM91_Z1	0	1	0	1
prad_fhcrc:00-010K_LIVER	1	0	0	0
prad_fhcrc:00-010L_LN	1	0	0	1
prad_fhcrc:00-010M_LN	1	0	0	0
prad_fhcrc:00-010N_PROSTATE	1	1	1	1
prad_fhcrc:00-029J2_LN	0	0	0	0
prad_fhcrc:00-029N9_LN	0	0	0	0
prad_fhcrc:00-029O6_LN	0	0	0	0
prad_fhcrc:00-029P7_LUNG	0	0	0	0
prad_fhcrc:00-029T2_PELVIC_MASS	0	0	0	0
prad_fhcrc:00-090B2_LN	0	0	0	0
prad_fhcrc:00-090G2_LUNG	0	0	0	0
prad_fhcrc:00-090T3_LN	0	0	0	0
prad_fhcrc:00-140FF_BONE	1	0	1	1
prad_fhcrc:00-140G_LIVER	1	0	0	1
prad_fhcrc:00-140H1_LUNG	0	0	0	0
prad_fhcrc:00-140J9_LN	1	0	0	1
prad_fhcrc:00-140K3_BLADDER	0	0	0	0
prad_fhcrc:00-140N_LN	1	0	0	1
prad_fhcrc:01-002G1_LN	0	0	0	0
prad_fhcrc:01-087MM_BONE	0	1	0	0
prad_fhcrc:01-087QQ1_BONE	0	0	0	1
prad_fhcrc:01-095C6_LIVER	0	0	0	1
prad_fhcrc:01-095N1_LN	0	0	0	0
prad_fhcrc:01-120A1_LIVER	0	1	0	1
prad_fhcrc:01-120C1_LN	0	1	0	1
prad_fhcrc:01-181AA_BONE	0	1	0	0
prad_fhcrc:02-065M3_LN	0	1	0	0
prad_fhcrc:02-065N1_SKIN	0	0	0	0
prad_fhcrc:02-065P3_PROSTATE	0	0	0	0
prad_fhcrc:02-065W2_SCROTUM	0	0	0	0
prad_fhcrc:02-083D1_LUNG	0	0	0	0
prad_fhcrc:02-083E1_LN	0	0	0	0
prad_fhcrc:02-142II_BONE	0	0	0	1
prad_fhcrc:03-027M1_LUNG	1	0	0	0
prad_fhcrc:03-027P2_LIVER	1	0	0	0
prad_fhcrc:03-081L_LN	0	0	0	0
prad_fhcrc:03-082H1_LIVER	1	0	0	0
prad_fhcrc:03-082K2_LN	0	0	0	1
prad_fhcrc:03-082OO_BONE	0	0	0	1
prad_fhcrc:03-130L_RETROPERITONEAL	1	0	0	0
prad_fhcrc:03-130M4_LIVER	1	0	1	0
prad_fhcrc:03-139E3_RETROPERITONEAL	0	1	0	0
prad_fhcrc:03-139M9_RETROPERITONEAL	0	1	0	0
prad_fhcrc:03-163S4_LIVER	1	1	1	0
prad_fhcrc:03-192A1_LIVER	0	1	1	0
prad_fhcrc:03-192B_LUNG	0	1	1	0
prad_fhcrc:03-192C2_LN	0	1	1	0
prad_fhcrc:03-192D2_LN	0	1	1	0
prad_fhcrc:03-192E3_SPLEEN	0	1	1	0
prad_fhcrc:03-192F3_LUNG	0	0	0	0
prad_fhcrc:03-192N2_PROSTATE	0	0	0	0
prad_fhcrc:04-050G2_LN	1	1	0	0
prad_fhcrc:04-050L1_LN	1	1	0	0
prad_fhcrc:04-050N1_PROSTATE	1	1	0	0
prad_fhcrc:04-050O2_PROSTATE	1	1	0	0
prad_fhcrc:04-050R1_LN	0	0	0	0
prad_fhcrc:04-050V1_LN	1	1	0	0
prad_fhcrc:04-050W1_LN	1	1	0	0
prad_fhcrc:04-101F2_PROSTATE	0	0	1	0
prad_fhcrc:04-101H1_PERITONEAL	0	0	1	0
prad_fhcrc:04-101J1_LN	0	1	1	1
prad_fhcrc:04-101L3_LN	0	0	1	0
prad_fhcrc:04-101N1_LN	0	0	0	0
prad_fhcrc:04-112G3_LN	0	0	0	0
prad_fhcrc:04-112H3_LN	0	0	0	0
prad_fhcrc:04-112I1_LN	0	0	0	0
prad_fhcrc:04-112M1_LN	0	0	0	0
prad_fhcrc:04-112N1_BLADDER	0	0	0	0
prad_fhcrc:04-149E2_LN	0	0	1	1
prad_fhcrc:04-149J1_PROSTATE	0	0	0	0
prad_fhcrc:05-011D2_LN	0	1	0	1
prad_fhcrc:05-011G4_LUNG	0	1	0	0
prad_fhcrc:05-092D1_BLADDER	0	0	0	0
prad_fhcrc:05-092E7_LIVER	0	0	0	0
prad_fhcrc:05-092G2_LUNG	0	0	0	0
prad_fhcrc:05-092H1_LN	0	0	0	0
prad_fhcrc:05-092I1_LN	0	0	0	0
prad_fhcrc:05-116F_LUNG	0	0	0	1
prad_fhcrc:05-116LL_BONE	0	0	0	0
prad_fhcrc:05-123D1_PROSTATE	0	0	0	0
prad_fhcrc:05-123E2_LN	0	0	0	1
prad_fhcrc:05-144E1_LIVER	1	0	1	1
prad_fhcrc:05-144EE1_BONE	1	0	1	1
prad_fhcrc:05-144H1_LN	1	0	1	1
prad_fhcrc:05-144HH1_BONE	1	0	1	1
prad_fhcrc:05-144I1_LN	1	0	1	0
prad_fhcrc:05-144K1_LUNG	0	0	0	0
prad_fhcrc:05-144L1_LUNG	0	0	0	0
prad_fhcrc:05-144M1_LN	1	0	1	1
prad_fhcrc:05-144R1_PROSTATE	1	0	1	1
prad_fhcrc:05-144U1_ADRENAL	1	0	1	1
prad_fhcrc:05-144V1_ADRENAL	0	0	0	0
prad_fhcrc:05-144W1_SPLEEN	1	0	1	1
prad_fhcrc:05-144Z1_LN	1	0	1	1
prad_fhcrc:05-148E3_LIVER	0	0	0	1
prad_fhcrc:05-165K5_LUNG	0	0	0	0
prad_fhcrc:05-165M1_LN	0	0	0	0
prad_fhcrc:05-165O_ADRENAL	0	0	1	0
prad_fhcrc:05-187E1_LIVER	1	0	0	0
prad_fhcrc:05-187I1_PROSTATE	1	0	0	1
prad_fhcrc:05-187J3_LN	1	0	0	1
prad_fhcrc:05-214BB2_BONE	1	0	0	0
prad_fhcrc:05-214E1_LN	1	0	0	1
prad_fhcrc:05-214G1_LN	1	0	0	0
prad_fhcrc:05-217F1_LN	0	1	1	1
prad_fhcrc:05-217L3_LUNG	0	1	1	0
prad_fhcrc:05-217N1_LN	0	1	1	1
prad_fhcrc:05-217OO3_BONE	0	0	0	0
prad_fhcrc:05-221MM1_BONE	0	0	0	0
prad_fhcrc:06-047H1_LN	0	0	0	0
prad_fhcrc:06-047QQ1_BONE	0	1	0	1
prad_fhcrc:06-081D3_PROSTATE	1	1	0	1
prad_fhcrc:06-081E_LIVER	1	1	0	0
prad_fhcrc:06-081F2_LN	1	1	0	1
prad_fhcrc:06-081H5_LN	1	1	0	1
prad_fhcrc:06-081I1_LUNG	1	1	0	1
prad_fhcrc:06-081J1_LN	1	1	0	1
prad_fhcrc:06-081K2_LN	1	0	0	1
prad_fhcrc:06-127H3_LN	0	0	0	1
prad_fhcrc:06-131BB1_BONE	0	0	0	0
prad_fhcrc:06-134H1_LN	1	1	0	0
prad_fhcrc:07-042EE1_BONE	0	0	0	0
prad_fhcrc:07-042H2_LN	0	0	1	0
prad_fhcrc:07-044KK_BONE	0	0	0	1
prad_fhcrc:07-050EE1_BONE	0	0	0	0
prad_fhcrc:07-050XX1_BONE	1	0	0	0
prad_fhcrc:07-062F2_LUNG	1	0	0	0
prad_fhcrc:08-006H1_LN	0	1	0	1
prad_fhcrc:08-006TT1_BONE	0	0	0	0
prad_fhcrc:08-020D1_PROSTATE	0	1	1	0
prad_fhcrc:08-020HH1_BONE	0	0	0	0
prad_fhcrc:08-020N2_LN	0	1	1	0
prad_fhcrc:08-020Y6_KIDNEY	0	0	0	0
prad_fhcrc:08-037F1_LIVER	0	0	1	0
prad_fhcrc:08-093J1_LN	0	1	0	0
prad_fhcrc:09-006F1_RENAL	0	0	0	0
prad_fhcrc:10-013F1_LN	0	0	0	0
prad_fhcrc:10-013G1_RETROPERITONEAL	0	0	0	0
prad_fhcrc:10-013J2_LN	0	0	0	0
prad_fhcrc:10-039E3_LUNG	0	1	0	0
prad_fhcrc:11-028G3_ADRENAL	0	1	0	0
prad_fhcrc:11-028L1_LUNG	0	1	0	0
prad_fhcrc:12-005I2_LIVER	0	1	1	1
prad_fhcrc:12-005K1_LUNG	0	0	0	1
prad_fhcrc:12-011D26_PROSTATE	1	1	0	1
prad_fhcrc:12-011I7_LN	1	1	0	1
prad_fhcrc:12-011J1_BLADDER	1	1	0	1
prad_fhcrc:12-021H4_LIVER	1	0	1	1
prad_fhcrc:97-159H2_LIVER	0	0	0	0
prad_fhcrc:97-201D_LUNG	0	0	0	0
prad_fhcrc:97-201H_BLADDER	0	0	0	0
prad_fhcrc:97-201I_PROSTATE	0	0	0	0
prad_fhcrc:97-201J_LN	0	1	0	0
prad_fhcrc:97-201K_LN	0	1	0	0
prad_fhcrc:97-201M_LN	0	1	0	0
prad_fhcrc:98-328H_APPENDIX	0	0	0	0
prad_fhcrc:98-328J_LN	0	0	0	0
prad_fhcrc:98-328K_PERITONEUM	0	0	0	0
prad_fhcrc:98-328O_LIVER	0	0	0	0
prad_fhcrc:98-362B1_LN	0	0	0	1
prad_fhcrc:98-362K2_LUNG	0	0	0	0
prad_fhcrc:98-372K2_BLADDER_NECK	0	0	0	0
prad_fhcrc:98-372L_LN	0	0	1	0
prad_fhcrc:99-064N_LN	1	1	0	0
prad_fhcrc:99-064O_LN	0	1	0	0
prad_fhcrc:99-069F_LUNG	1	0	0	0
prad_fhcrc:99-069G1_PERITONEUM	1	0	0	0
prad_fhcrc:99-069I_BLADDER_NECK	1	0	0	0
prad_fhcrc:99-090A2_LIVER	0	1	0	1
prad_fhcrc:99-091C_LIVER	1	1	0	1
prad_fhcrc:99-091I_LN	1	1	0	1
prad_fhcrc:99-091J_LN	1	1	0	1
prad_fhcrc:99-091K_LN	1	1	0	1
prad_fhcrc:99-091L_LN	0	1	0	1
prad_fhcrc:99-091N_LN	1	1	0	1
prad_fhcrc:99-091P_LN	0	1	0	1
prad_p1000:AAPC-STID0000011640-Tumor-SM-2XU1H	0	0	0	0
prad_p1000:AAPC-STID0000021561-Tumor-SM-3RVWB	0	0	0	0
prad_p1000:AAPC-STID0000011949-Tumor-SM-2XU1I	0	0	0	0
prad_p1000:AAPC-STID0000021610-Tumor-SM-2XU13	0	0	0	0
prad_p1000:AAPC-STID0000021537-Tumor-SM-3RVW7	0	0	0	0
prad_p1000:AAPC-STID0000012110-Tumor-SM-2XU1J	0	0	0	0
prad_p1000:AAPC-STID0000002520-Tumor-SM-2XTZB	0	0	0	0
prad_p1000:AAPC-STID0000015908-Tumor-SM-2XU1U	0	0	0	0
prad_p1000:AAPC-STID0000013409-Tumor-SM-2XU1R	0	0	0	0
prad_p1000:AAPC-STID0000002869-Tumor-SM-2XU51	0	0	0	0
prad_p1000:AAPC-STID0000003057-Tumor-SM-2XTZT	0	0	0	0
prad_p1000:AAPC-STID0000010902-Tumor-SM-2XU1E	0	0	0	0
prad_p1000:AAPC-STID0000008920-Tumor-SM-2XU17	0	0	0	0
prad_p1000:AAPC-STID0000017088-Tumor-SM-2XU1V	0	0	0	0
prad_p1000:AAPC-STID0000009880-Tumor-SM-2XU19	0	0	0	0
prad_p1000:AAPC-IP_LG-073-Tumor-SM-3NC74	0	0	0	0
prad_p1000:AAPC-IP_LG-033-Tumor-SM-3NC6B	1	0	0	0
prad_p1000:AAPC-STID0000012329-Tumor-SM-2XU1L	0	0	0	0
prad_p1000:AAPC-STID0000021598-Tumor-SM-2XTZN	0	0	0	0
prad_p1000:AAPC-IP_LG-019-Tumor-SM-3NC61	0	0	0	0
prad_p1000:AAPC-STID0000020508-Tumor-SM-2XU22	0	0	0	0
prad_p1000:AAPC-STID0000021588-Tumor-SM-2XU25	0	0	0	0
prad_p1000:AAPC-IP_LG-061-Tumor-SM-3NC6X	0	0	0	0
prad_p1000:AAPC-STID0000021562-Tumor-SM-2XTYT	0	0	0	0
prad_p1000:AAPC-STID0000021530-Tumor-SM-3RVW4	0	0	0	0
prad_p1000:AAPC-STID0000021594-Tumor-SM-3RVWJ	0	0	0	0
prad_p1000:AAPC-IP_LG-083-Tumor-SM-3NC7C	0	0	0	0
prad_p1000:AAPC-STID0000011580-Tumor-SM-2XU1G	0	0	0	1
prad_p1000:AAPC-STID0000013788-Tumor-SM-2XU1T	0	0	0	0
prad_p1000:AAPC-STID0000021605-Tumor-SM-3RVWN	0	0	0	0
prad_p1000:AAPC-IP_LG-031-Tumor-SM-3NC69	1	0	0	0
prad_p1000:AAPC-STID0000021556-Tumor-SM-3RVW9	0	0	0	0
prad_p1000:AAPC-STID0000021571-Tumor-SM-3RVWD	0	0	0	0
prad_p1000:AAPC-STID0000021586-Tumor-SM-2XU24	0	0	0	0
prad_p1000:AAPC-STID0000021614-Tumor-SM-2XU1O	0	0	0	0
prad_p1000:AAPC-IP_LG-021-Tumor-SM-3NC63	0	0	0	0
prad_p1000:AAPC-STID0000008820-Tumor-SM-2XU16	0	0	0	0
prad_p1000:AAPC-STID0000010200-Tumor-SM-2XU1A	0	0	0	1
prad_p1000:AAPC-STID0000021551-Tumor-SM-2XTYN	0	0	0	0
prad_p1000:AAPC-STID0000021587-Tumor-SM-2XTZD	0	0	0	0
prad_p1000:AAPC-STID0000021604-Tumor-SM-2XTZU	0	0	0	0
prad_p1000:AAPC-STID0000019028-Tumor-SM-2XU1X	0	0	0	0
prad_p1000:AAPC-STID0000021574-Tumor-SM-3RVWF	0	0	0	0
prad_p1000:AAPC-STID0000021593-Tumor-SM-2XTZH	0	0	0	0
prad_p1000:AAPC-IP_LG-037-Tumor-SM-3NC6D	0	0	0	0
prad_p1000:AAPC-IP_LG-051-Tumor-SM-3NC6N	1	1	0	0
prad_p1000:AAPC-STID0000011381-Tumor-SM-2XU1F	0	0	0	0
prad_p1000:AAPC-STID0000021601-Tumor-SM-2XTZQ	0	0	0	0
prad_p1000:AAPC-STID0000021563-Tumor-SM-2XTYU	0	0	0	0
prad_p1000:AAPC-STID0000021613-Tumor-SM-2XU1K	0	0	0	0
prad_p1000:AAPC-STID0000017668-Tumor-SM-2XU1W	0	0	0	0
prad_p1000:AAPC-STID0000021534-Tumor-SM-2XTYJ	0	0	0	0
prad_p1000:AAPC-IP_LG-053-Tumor-SM-3NC6P	1	0	0	0
prad_p1000:AAPC-IP_LG-091-Tumor-SM-3NC7I	1	0	0	0
prad_p1000:AAPC-STID0000021557-Tumor-SM-3RVWA	0	0	0	0
prad_p1000:AAPC-STID0000021596-Tumor-SM-2XTZL	0	0	0	0
prad_p1000:AAPC-STID0000010880-Tumor-SM-2XU1C	0	0	0	0
prad_p1000:AAPC-STID0000021602-Tumor-SM-2XTZR	0	0	0	0
prad_p1000:AAPC-STID0000021590-Tumor-SM-2XTZF	0	0	0	0
prad_p1000:AAPC-STID0000006860-Tumor-SM-2XU12	0	0	0	0
prad_p1000:AAPC-STID0000020209-Tumor-SM-2XU21	0	0	0	0
prad_p1000:AAPC-STID0000021577-Tumor-SM-3RVWH	0	0	0	0
prad_p1000:AAPC-STID0000021595-Tumor-SM-2XTZK	0	0	0	0
prad_p1000:AAPC-IP_LG-043-Tumor-SM-3NC6F	0	0	0	0
prad_p1000:AAPC-IP_LG-059-Tumor-SM-3NC6V	0	0	0	0
prad_p1000:AAPC-IP_LG-085-Tumor-SM-3NC7E	0	0	0	0
prad_p1000:AAPC-STID0000021550-Tumor-SM-2XTYM	0	0	0	0
prad_p1000:AAPC-STID0000021555-Tumor-SM-3RVW8	0	0	0	0
prad_p1000:AAPC-STID0000021599-Tumor-SM-2XTZO	0	0	0	0
prad_p1000:AAPC-STID0000021611-Tumor-SM-2XU18	0	0	0	0
prad_p1000:AAPC-IP_LG-067-Tumor-SM-3NC6Z	0	0	0	0
prad_p1000:AAPC-IP_LG-009-Tumor-SM-3NC5W	0	0	0	0
prad_p1000:AAPC-STID0000021597-Tumor-SM-3RVWK	0	0	0	0
prad_p1000:AAPC-STID0000001044-Tumor-SM-2XU23	0	0	0	0
prad_p1000:AAPC-STID0000013388-Tumor-SM-2XU1Q	0	0	0	0
prad_p1000:AAPC-STID0000021573-Tumor-SM-2XTYZ	0	0	0	0
prad_p1000:AAPC-STID0000003820-Tumor-SM-2XTZW	0	0	0	0
prad_p1000:AAPC-STID0000010901-Tumor-SM-2XU1D	0	0	0	0
prad_p1000:AAPC-IP_LG-049-Tumor-SM-3NC6L	0	0	0	0
prad_p1000:AAPC-IP_LG-057-Tumor-SM-3NC6T	0	0	0	0
prad_p1000:AAPC-IP_LG-047-Tumor-SM-3NC6J	0	0	0	0
prad_p1000:AAPC-IP_LG-077-Tumor-SM-3NC78	0	0	0	0
prad_p1000:AAPC-STID0000012568-Tumor-SM-2XU1M	0	0	0	0
prad_p1000:AAPC-STID0000007180-Tumor-SM-2XU14	0	0	0	0
prad_p1000:AAPC-STID0000021583-Tumor-SM-3RVWI	0	0	0	0
prad_p1000:AAPC-IP_LG-069-Tumor-SM-3NC72	0	0	0	0
prad_p1000:AAPC-STID0000012848-Tumor-SM-2XU1N	1	0	0	0
prad_p1000:AAPC-STID0000021564-Tumor-SM-3RVWC	0	0	0	0
prad_p1000:AAPC-IP_LG-045-Tumor-SM-3NC6H	0	0	0	0
prad_p1000:AAPC-IP_LG-075-Tumor-SM-3NC76	0	0	0	0
prad_p1000:AAPC-IP_LG-079-Tumor-SM-3NC7A	0	0	0	0
prad_p1000:AAPC-STID0000002909-Tumor-SM-2XTZ4	0	0	0	0
prad_p1000:AAPC-STID0000007540-Tumor-SM-2XU15	0	0	0	0
prad_p1000:AAPC-STID0000021532-Tumor-SM-3RVW5	0	0	0	0
prad_p1000:AAPC-STID0000021536-Tumor-SM-3RVW6	0	0	0	0
prad_p1000:AAPC-STID0000021584-Tumor-SM-2XTZ6	0	0	0	0
prad_p1000:AAPC-STID0000021600-Tumor-SM-3RVWL	0	0	0	0
prad_p1000:AAPC-STID0000021606-Tumor-SM-2XTZX	0	0	0	0
prad_p1000:AAPC-STID0000021608-Tumor-SM-3RVWO	0	0	0	0
prad_p1000:P06-4428	1	1	0	0
prad_p1000:PR-3036	0	0	0	0
prad_p1000:PR-09-2744	0	0	0	0
prad_p1000:PR-01-2382	0	0	0	0
prad_p1000:P07-5036	1	0	0	0
prad_p1000:PR-03-870	0	0	0	0
prad_p1000:PR-2858	0	0	0	0
prad_p1000:P04-1421	0	0	0	0
prad_p1000:PR-02-2072	0	1	0	0
prad_p1000:P04-47	0	0	0	0
prad_p1000:PR-3127	0	0	0	0
prad_p1000:PR-2761	0	0	0	0
prad_p1000:P03-2345	0	0	0	0
prad_p1000:P04-1790	0	1	0	0
prad_p1000:P04-2641	0	0	0	0
prad_p1000:PR-03-1026	0	1	0	0
prad_p1000:PR-06-1999	1	0	0	0
prad_p1000:PR-3026	0	1	0	0
prad_p1000:P07-718	0	0	0	0
prad_p1000:P07-360	0	0	0	0
prad_p1000:PR-2740	0	0	0	0
prad_p1000:PR-02-1736	0	0	0	0
prad_p1000:P03-595	0	0	0	0
prad_p1000:P04-2666	0	0	0	0
prad_p1000:PR-09-2767	0	0	0	0
prad_p1000:P05-3829	0	0	0	0
prad_p1000:PR-04-3347	0	0	0	0
prad_p1000:PR-1043	0	0	0	0
prad_p1000:PR-2661	0	0	0	0
prad_p1000:P00-000450	0	0	0	0
prad_p1000:P03-871	1	0	0	0
prad_p1000:P05-620	0	0	0	0
prad_p1000:P06-3676	0	1	0	0
prad_p1000:PR-01-1934	0	1	0	0
prad_p1000:PR-00-160	0	0	0	0
prad_p1000:PR-00-1823	0	0	0	0
prad_p1000:PR-06-1749	0	0	0	0
prad_p1000:PR-09-5700	1	0	0	0
prad_p1000:PR-3051	0	0	0	0
prad_p1000:PR-06-1651	0	1	0	0
prad_p1000:P09-120	0	0	0	0
prad_p1000:PR-02-1082	0	1	0	0
prad_p1000:PR-04-639	0	0	0	0
prad_p1000:P01-28	1	0	0	0
prad_p1000:P03-3391	0	0	0	0
prad_p1000:P09-2497	0	0	0	0
prad_p1000:P05-3436	0	0	0	0
prad_p1000:P05-3852	0	0	0	0
prad_p1000:P09-1580	0	1	0	0
prad_p1000:PR-2872	0	0	0	0
prad_p1000:P02-2035	0	0	0	0
prad_p1000:P04-1243	1	1	0	0
prad_p1000:PR-05-3440	0	0	0	0
prad_p1000:P06-1696	0	0	0	0
prad_p1000:PR-05-3595	0	0	0	0
prad_p1000:PR-09-2517	0	0	0	0
prad_p1000:PR-09-5630	0	0	0	0
prad_p1000:PR-3048	0	0	0	0
prad_p1000:P04-1084	0	1	0	0
prad_p1000:P07-144	0	0	0	0
prad_p1000:P08-590	0	0	0	0
prad_p1000:PR-02-169	0	0	0	0
prad_p1000:PR-04-194	0	0	0	0
prad_p1000:PR-09-3421	0	0	0	0
prad_p1000:PR-2916	0	0	1	0
prad_p1000:PR-02-1899	0	0	0	0
prad_p1000:PR-04-3113	0	0	0	0
prad_p1000:P04-594	0	0	0	0
prad_p1000:P05-2212	0	0	0	0
prad_p1000:P06-1125	0	0	0	0
prad_p1000:PR-04-3222	0	0	0	0
prad_p1000:PR-2915	0	0	0	0
prad_p1000:PR-09-5446	0	0	0	0
prad_p1000:P02-1562	0	0	0	0
prad_p1000:PR-01-2492	0	1	0	0
prad_p1000:PR-3023	0	0	0	0
prad_p1000:P03-2620	0	0	0	0
prad_p1000:P04-2599	0	0	0	0
prad_p1000:P05-3859	0	0	0	0
prad_p1000:PR-04-903	0	1	0	0
prad_p1000:PR-09-5702	0	1	0	0
prad_p1000:PR-2762	0	0	0	0
prad_p1000:P03-1334	0	1	0	0
prad_p1000:P03-1426	0	0	0	0
prad_p1000:P07-837	0	0	0	0
prad_p1000:PR-01-2554	0	1	0	0
prad_p1000:PR-02-2480	0	0	0	0
prad_p1000:PR-0427	0	0	0	1
prad_p1000:PR-05-839	1	0	1	0
prad_p1000:PR-0099	0	0	0	0
prad_p1000:PR-03-022	0	0	0	0
prad_p1000:PR-3034	0	0	0	0
prad_p1000:P04-2740	0	0	0	0
prad_p1000:P09-649	0	0	0	0
prad_p1000:PR-2682	0	0	0	0
prad_p1000:P06-3939	0	0	0	0
prad_p1000:PR-0415	1	1	0	0
prad_p1000:PR-09-5245	0	0	0	0
prad_p1000:P09-1372	0	0	0	0
prad_p1000:PR-09-3687	0	0	0	0
prad_p1000:PR-1024	0	1	0	0
prad_p1000:PR-02-254	1	1	0	0
prad_p1000:P03-1906	0	1	0	0
prad_p1000:P08-2516	0	0	0	0
prad_p1000:PR-09-5094	0	1	0	0
prad_p1000:PR-09-3566	0	1	0	0
prad_p1000:05-165O_ADRENAL	0	0	0	0
prad_p1000:01-087MM_BONE	0	0	0	0
prad_p1000:05-214BB2_BONE	1	0	0	0
prad_p1000:05-221MM1_BONE	0	0	0	0
prad_p1000:01-120A1_LIVER	0	1	0	0
prad_p1000:03-082H1_LIVER	1	0	0	0
prad_p1000:03-163S4_LIVER	0	1	1	0
prad_p1000:05-148E3_LIVER	0	0	0	0
prad_p1000:08-037F1_LIVER	0	0	0	0
prad_p1000:97-159H2_LIVER	0	0	0	0
prad_p1000:99-090A2_LIVER	0	1	0	1
prad_p1000:03-192B_LUNG	0	1	1	1
prad_p1000:05-011G4_LUNG	0	1	0	0
prad_p1000:05-116F_LUNG	0	0	0	0
prad_p1000:05-217L3_LUNG	0	0	0	0
prad_p1000:07-062F2_LUNG	0	0	0	0
prad_p1000:11-028L1_LUNG	1	1	0	0
prad_p1000:00-029N9_LN	0	0	0	0
prad_p1000:01-095N1_LN	0	0	0	0
prad_p1000:02-083E1_LN	0	0	0	0
prad_p1000:04-149E2_LN	0	0	1	0
prad_p1000:06-134H1_LN	1	1	0	1
prad_p1000:07-042H2_LN	0	0	1	0
prad_p1000:08-006H1_LN	0	1	0	0
prad_p1000:08-093J1_LN	0	1	0	0
prad_p1000:10-013F1_LN	0	0	0	0
prad_p1000:12-011I7_LN	1	1	0	0
prad_p1000:98-362B1_LN	0	0	0	0
prad_p1000:98-372L_LN	0	0	0	0
prad_p1000:99-064O_LN	0	1	1	0
prad_p1000:99-091J_LN	0	1	0	0
prad_p1000:12-021H4_LIVER	1	0	1	0
prad_p1000:98-328K_PERITONEUM	0	0	0	0
prad_p1000:09-006F1_RENAL	0	0	0	0
prad_p1000:03-130L_RETROPERITONEAL	1	0	0	0
prad_p1000:03-139E3_RETROPERITONEAL	0	1	0	0
prad_p1000:11040	0	0	0	0
prad_p1000:20870	1	0	0	0
prad_p1000:2746	0	0	0	0
prad_p1000:10361	1	1	0	0
prad_p1000:10362	1	1	0	0
prad_p1000:10363	1	0	0	0
prad_p1000:10680	0	0	0	0
prad_p1000:12688	1	0	0	0
prad_p1000:12729	1	0	0	1
prad_p1000:20630	0	0	0	0
prad_p1000:20990	0	0	0	0
prad_p1000:21010	0	0	0	0
prad_p1000:21011	1	0	1	0
prad_p1000:21016	1	0	0	0
prad_p1000:21017	0	1	1	0
prad_p1000:21020	0	0	0	0
prad_p1000:21510	0	0	0	0
prad_p1000:22171	0	0	0	0
prad_p1000:26731	1	0	0	0
prad_p1000:PRAD-STID7520-Tumor-SM-2RXM6	1	0	0	0
prad_p1000:7951	1	0	0	0
prad_p1000:12728	0	0	0	0
prad_p1000:24852	0	0	0	1
prad_p1000:24854	0	1	0	0
prad_p1000:PRAD-A0001-Tumor-SM-3VG6Y	0	0	1	0
prad_p1000:PRAD-STID0000004240-Tumor-SM-S932	0	0	0	0
prad_p1000:PRAD-STID18248-Tumor-SM-1RCU7	0	0	0	1
prad_p1000:24290	1	0	0	0
prad_p1000:MO_1124	1	1	1	0
prad_p1000:PROS10448-1115157-SM-5EEBO	0	1	0	0
prad_p1000:MO_1074	0	0	0	0
prad_p1000:MO_1094	0	1	0	0
prad_p1000:MO_1096	0	0	0	0
prad_p1000:MO_1130	0	1	0	0
prad_p1000:MO_1132	0	0	0	0
prad_p1000:MO_1139	0	0	0	0
prad_p1000:MO_1179	1	0	0	0
prad_p1000:MO_1219	0	0	0	0
prad_p1000:MO_1277	0	0	0	0
prad_p1000:MO_1421	1	0	0	0
prad_p1000:MO_1473	0	0	0	1
prad_p1000:PRAD-01115245-SM-6WZF3	0	0	0	0
prad_p1000:PRAD-01115249-SM-6VZ7K	0	0	0	0
prad_p1000:PRAD-01115257-SM-6WZF8	0	0	0	0
prad_p1000:PRAD-01115263-SM-6WZF9	0	1	0	0
prad_p1000:PRAD-01115264-SM-6WZFA	1	0	0	0
prad_p1000:PRAD-01115265-SM-6WZFB	0	0	0	1
prad_p1000:PRAD-01115284-SM-6WZF6	0	0	0	0
prad_p1000:PRAD-01115343-SM-6VZ7N	0	0	0	0
prad_p1000:PRAD-01115349-SM-6VZ7M	0	0	0	0
prad_p1000:PROS01448-1115183-SM-5SGU3	1	1	0	1
prad_p1000:PROS01448-1115200-SM-5SGU4	0	0	0	0
prad_p1000:PROS01448-1115244-SM-5SGU6	0	0	0	0
prad_p1000:PROS10448-1115126-SM-5EEBI	0	0	0	0
prad_p1000:PROS10448-1115150-SM-5EEBK	0	0	0	0
prad_p1000:SC_9002	0	0	0	0
prad_p1000:SC_9004	0	0	0	0
prad_p1000:SC_9018	1	0	1	0
prad_p1000:SC_9019	1	0	0	0
prad_p1000:SC_9023	1	0	0	0
prad_p1000:SC_9025	0	0	0	0
prad_p1000:SC_9026	0	0	0	0
prad_p1000:SC_9027	0	0	0	0
prad_p1000:SC_9034	0	1	0	0
prad_p1000:SC_9040	0	0	0	0
prad_p1000:SC_9043	0	1	0	0
prad_p1000:SC_9047	0	1	0	0
prad_p1000:SC_9048	0	0	0	0
prad_p1000:SC_9049	0	0	0	0
prad_p1000:SC_9056	0	0	0	0
prad_p1000:SC_9061	1	0	0	0
prad_p1000:SC_9065	0	0	0	1
prad_p1000:SC_9071	0	0	0	0
prad_p1000:SC_9072	0	0	0	0
prad_p1000:SC_9075	0	0	0	0
prad_p1000:SC_9079	0	0	0	0
prad_p1000:SC_9082	1	0	0	0
prad_p1000:SC_9083	1	0	0	0
prad_p1000:SC_9085	0	0	0	0
prad_p1000:SC_9086	1	1	0	0
prad_p1000:SC_9087	1	0	0	0
prad_p1000:SC_9088	1	0	0	0
prad_p1000:SC_9090	1	0	0	1
prad_p1000:SC_9091	1	0	0	0
prad_p1000:SC_9092	1	1	0	0
prad_p1000:SC_9094	0	1	0	0
prad_p1000:SC_9096	1	1	0	0
prad_p1000:SC_9100	0	0	0	0
prad_p1000:SC_9103	0	0	0	0
prad_p1000:SC_9114	0	0	1	0
prad_p1000:SC_9121	1	0	0	0
prad_p1000:SC_9127	0	0	0	0
prad_p1000:SC_9128	0	0	0	0
prad_p1000:SC_9134	0	0	0	0
prad_p1000:SC_9136	1	0	0	1
prad_p1000:SC_9137	1	1	0	0
prad_p1000:SC_9144	0	0	0	0
prad_p1000:SC_9150	0	0	0	0
prad_p1000:SC_9151	1	0	0	0
prad_p1000:SC_9158	0	1	0	0
prad_p1000:SC_9171	0	0	0	0
prad_p1000:SC_9172	1	0	0	1
prad_p1000:SC_9173	1	1	0	0
prad_p1000:SI_9157	0	1	0	0
prad_p1000:TP_2020	0	0	0	0
prad_p1000:TP_2034	0	1	0	0
prad_p1000:TP_2079	1	0	1	0
prad_p1000:MO_1232	1	0	0	1
prad_p1000:MO_1008	0	1	0	0
prad_p1000:SC_9139	0	1	0	0
prad_p1000:MO_1020	1	1	0	0
prad_p1000:MO_1118	1	1	1	1
prad_p1000:MO_1161	0	1	0	0
prad_p1000:MO_1184	0	0	0	0
prad_p1000:MO_1202	0	1	0	0
prad_p1000:MO_1241	0	0	1	0
prad_p1000:MO_1244	1	0	1	0
prad_p1000:MO_1337	0	1	0	0
prad_p1000:MO_1410	1	1	0	0
prad_p1000:MO_1460	1	0	1	0
prad_p1000:SC_9001	1	0	1	0
prad_p1000:SC_9008	1	1	0	0
prad_p1000:SC_9012	1	1	0	1
prad_p1000:SC_9017	1	0	1	0
prad_p1000:SC_9031	1	0	0	0
prad_p1000:SC_9046	1	1	0	0
prad_p1000:SC_9060	1	0	1	0
prad_p1000:SC_9107	1	0	0	0
prad_p1000:SC_9140	1	1	0	0
prad_p1000:SC_9145	0	0	0	1
prad_p1000:SC_9153	1	1	0	0
prad_p1000:SC_9162	1	1	0	0
prad_p1000:SC_9006	0	0	0	0
prad_p1000:MO_1013	0	0	0	1
prad_p1000:MO_1014	1	0	0	0
prad_p1000:MO_1015	0	0	0	0
prad_p1000:MO_1040	0	0	0	0
prad_p1000:MO_1084	0	1	0	0
prad_p1000:MO_1105	1	0	0	0
prad_p1000:MO_1114	0	0	0	0
prad_p1000:MO_1128	1	0	0	0
prad_p1000:MO_1176	1	0	0	0
prad_p1000:MO_1192	1	1	0	0
prad_p1000:MO_1249	0	1	0	0
prad_p1000:MO_1262	0	0	0	0
prad_p1000:MO_1316	0	0	0	0
prad_p1000:MO_1339	1	0	0	0
prad_p1000:MO_1447	0	0	0	0
prad_p1000:PROS01448-1115161-SM-5SGU1	0	0	0	0
prad_p1000:PROS01448-1115202-SM-5SGU5	0	0	0	0
prad_p1000:PROS10448-1115154-SM-5EEBM	0	0	0	0
prad_p1000:PROS10448-1115156-SM-5EEBN	1	1	0	0
prad_p1000:SC_9007	0	0	0	0
prad_p1000:SC_9010	0	0	0	0
prad_p1000:SC_9011	0	1	0	0
prad_p1000:SC_9016	1	0	0	0
prad_p1000:SC_9021	0	0	0	1
prad_p1000:SC_9024	1	1	0	0
prad_p1000:SC_9032	1	0	0	0
prad_p1000:SC_9035	1	1	0	0
prad_p1000:SC_9036	0	0	0	0
prad_p1000:SC_9038	0	0	0	0
prad_p1000:SC_9039	0	0	0	0
prad_p1000:SC_9054	1	0	0	0
prad_p1000:SC_9055	0	0	0	0
prad_p1000:SC_9058	1	0	0	0
prad_p1000:SC_9059	0	1	0	0
prad_p1000:SC_9063	1	1	0	0
prad_p1000:SC_9068	1	1	0	0
prad_p1000:SC_9073	1	1	0	0
prad_p1000:SC_9076	0	1	0	1
prad_p1000:SC_9080	0	1	0	0
prad_p1000:SC_9081	0	0	1	0
prad_p1000:SC_9084	1	1	0	0
prad_p1000:SC_9097	0	0	0	0
prad_p1000:SC_9099	0	0	0	0
prad_p1000:SC_9104	1	0	0	0
prad_p1000:SC_9109	1	1	0	0
prad_p1000:SC_9118	0	0	0	1
prad_p1000:SC_9123	0	0	0	0
prad_p1000:SC_9124	1	0	0	1
prad_p1000:SC_9126	1	0	1	0
prad_p1000:SC_9129	0	1	0	0
prad_p1000:SC_9132	0	1	0	1
prad_p1000:SC_9138	0	0	0	0
prad_p1000:SC_9141	1	0	0	0
prad_p1000:SC_9142	1	0	0	0
prad_p1000:SC_9148	1	0	0	0
prad_p1000:SC_9163	1	1	1	0
prad_p1000:SC_9165	0	0	1	1
prad_p1000:TP_2001	1	1	0	0
prad_p1000:TP_2010	1	0	0	0
prad_p1000:TP_2032	0	1	0	0
prad_p1000:TP_2054	0	0	0	0
prad_p1000:TP_2060	1	0	1	0
prad_p1000:TP_2064	1	0	0	0
prad_p1000:TP_2069	0	1	0	1
prad_p1000:TP_2077	0	0	0	0
prad_p1000:TP_2078	0	1	0	0
prad_p1000:SC_9029	0	0	0	0
prad_p1000:SC_9030	0	0	0	0
prad_p1000:PM10	0	0	0	0
prad_p1000:PM119	1	1	0	0
prad_p1000:PM121	0	0	0	0
prad_p1000:PM124	0	0	0	0
prad_p1000:PM139	0	0	0	0
prad_p1000:PM14	0	1	0	0
prad_p1000:PM15	0	1	0	0
prad_p1000:PM154	1	0	0	0
prad_p1000:PM155	1	0	0	0
prad_p1000:PM156	1	0	0	0
prad_p1000:PM158	0	0	0	0
prad_p1000:PM159	1	1	0	0
prad_p1000:PM161	1	0	0	0
prad_p1000:PM163	0	0	1	0
prad_p1000:PM170	0	0	0	0
prad_p1000:PM172	0	0	0	0
prad_p1000:PM189	1	0	0	0
prad_p1000:PM2	0	0	0	0
prad_p1000:PM6-Halo-TM	0	0	0	0
prad_p1000:PM78	0	0	0	0
prad_p1000:PM9	0	0	0	0
prad_p1000:PM90	0	0	0	0
prad_p1000:PRAD-06115124-SM-7LGU1	1	0	0	0
prad_p1000:PRAD-6115381.0-SM-7LGU3	0	0	1	0
prad_p1000:PRAD-6115383.0-SM-7LGU6	1	0	0	0
prad_p1000:PRAD-6115385.0-SM-7LGU7	0	0	0	0
prad_p1000:PRAD-6115386.0-SM-7LGU8	1	0	0	0
prad_p1000:PRAD-6115387.0-SM-7LGU9	1	1	0	0
prad_p1000:PRAD-6115388.0-SM-7LGUA	0	0	1	0
prad_p1000:PRAD-6115389.0-SM-7LGUB	0	0	0	0
prad_p1000:PRAD-6115390.0-SM-7LGUC	0	1	1	1
prad_p1000:PRAD-6115391.0-SM-7LGUD	1	1	0	0
prad_p1000:PRAD-6115392.0-SM-7LGUE	1	0	0	0
prad_p1000:PRAD-6115393.0-SM-7LGUF	1	1	1	0
prad_p1000:PRAD-6115394.0-SM-7LGUG	1	1	0	0
prad_p1000:PRAD-6115395.0-SM-7LGUH	1	1	0	0
prad_p1000:PRAD-6115396.0-SM-7LGUI	0	0	0	0
prad_p1000:PRAD-6115397.0-SM-7LGUJ	0	1	0	0
prad_p1000:PRAD-6115398.0-SM-7LGUK	1	0	0	0
prad_p1000:PRAD-6115399.0-SM-7LGUL	0	0	0	1
prad_p1000:PRAD-6115400.0-SM-7LGUM	1	1	0	0
prad_p1000:PRAD-6115401.0-SM-7LGUO	1	1	1	0
prad_p1000:PRAD-6115402.0-SM-7LGUP	0	0	0	0
prad_p1000:PRAD-6115403.0-SM-7LGUQ	0	1	0	0
prad_p1000:PROS01448-6115219-SM-67ERS	1	1	0	0
prad_p1000:PROS01448-6115224-SM-67ERT	0	1	0	0
prad_p1000:PROS01448-6115227-SM-67ERU	0	1	0	0
prad_p1000:PROS01448-6115233-SM-67ERW	0	1	0	0
prad_p1000:PROS01448-6115234-SM-67ERX	0	0	0	0
prad_p1000:PROS01448-6115235-SM-67ERY	0	0	0	0
prad_p1000:PROS01448-6115237-SM-67ERZ	1	0	0	0
prad_p1000:PROS01448-6115242-SM-67ES1	0	0	0	1
prad_p1000:PROS01448-6115247-SM-67ES2	0	0	0	0
prad_p1000:PROS01448-6115250-SM-67ES4	0	0	0	0
prad_p1000:PROS01448-6115251-SM-67ES6	1	0	0	0
prad_p1000:PROS01448-DFCI.10-448.P05-SM-581SL	0	1	0	1
prad_p1000:PROS01448-DFCI.10-448.P15-SM-5CQ5D	0	1	0	0
prad_p1000:PROS01448-DFCI.10-448.P20-SM-5CQ5F	0	0	0	0
prad_p1000:PROS01448-DFCI.10-448.P22-SM-5CQ5H	0	0	0	0
prad_p1000:PROS01448-DFCI.10-448.P27-SM-5CQ5J	1	1	1	0
prad_p1000:PROS01448-DFCI.10-448.P29-SM-5CQ4S	0	0	0	0
prad_p1000:PROS01448-DFCI.10-448.P30-SM-5CQ4V	0	0	0	0
prad_p1000:PROS01448-DFCI.10-448.P31-SM-5CQ5A	0	0	0	0
prad_p1000:PROS01448-DFCI.10-448.P34-SM-5CQ4Y	0	0	0	0
prad_p1000:PROS01448-DFCI.10-448.P38-SM-5CQ52	1	0	0	0
prad_p1000:PROS01448-DFCI.10-448.P40-SM-5CQ53	0	0	0	0
prad_p1000:PROS01448-DFCI.10-448.P42-SM-5CQ55	0	1	0	0
prad_p1000:PROS10448-SUTC.01115081-SM-4JC6A	0	1	0	0
prad_p1000:PROS10448-SUTC.01115082-SM-4JC6B	0	0	0	0
prad_p1000:PROS10448-SUTC.01115084-SM-4JC6H	0	0	0	0
prad_p1000:PROS10448-SUTC.01115085-SM-4JC6J	0	0	0	0
prad_p1000:PROS10448-SUTC.01115086-SM-4JC6K	0	0	0	0
prad_p1000:PROS10448-SUTC.01115088-SM-4JC6Q	1	0	0	0
prad_p1000:PROS10448-SUTC.01115089-SM-4JC6T	0	0	0	0
prad_p1000:PROS10448-SUTC.01115090-SM-4JC6W	0	0	0	0
prad_p1000:PROS10448-SUTC.01115091-SM-4JC6Y	1	0	0	0
prad_p1000:PROS10448-SUTC.01115092-SM-4JC74	1	0	0	0
prad_p1000:PROS10448P28-SU2C.01115016-SM-42W9D	0	0	0	0
prad_p1000:PROS11496-6115236-SM-6CNPW	0	1	0	0
prad_p1000:PROS11496-6115285-SM-6CNPX	0	0	0	0
prad_p1000:PROS11496-6115286-SM-6CNPY	0	0	0	0
prad_p1000:PROS11496-6115288-SM-6CNQ1	1	1	1	1
prad_p1000:PROS11496-6115295-SM-6CNQ7	1	0	0	0
prad_p1000:PROS11496-6115317-SM-6CNQ2	1	1	0	0
prad_p1000:PROS11496-6115319-SM-6CNQ3	0	0	0	0
prad_p1000:PROS11496-6115320-SM-6CNQ4	1	0	0	0
prad_p1000:PROS11496-6115321-SM-6CNQ5	1	0	0	1
prad_p1000:PROS11496-6115322-SM-6CNQ6	0	0	0	1
prad_p1000:PROS11496-6115323-SM-6CNQ8	1	1	0	0
prad_p1000:PROS12319B-SU2C-06115114-SM-4W2N9	0	0	0	0
prad_p1000:PROS12319B-SU2C-06115115-SM-4W2NA	0	0	0	0
prad_p1000:PROS12319B-SU2C-06115116-SM-4W2NB	0	0	0	0
prad_p1000:PROS12319B-SU2C-06115117-SM-4W2NC	0	1	0	0
prad_p1000:PROS12319B-SU2C-06115118-SM-4W2ND	1	0	0	0
prad_p1000:PROS12319B-SU2C-06115119-SM-4W2NE	0	0	0	0
prad_p1000:PROS12319B-SU2C-06115120-SM-4W2NF	1	0	1	0
prad_p1000:PROS12319B-SU2C-06115121-SM-4W2NG	1	0	1	0
prad_p1000:PROS12319B-SU2C-06115122-SM-4W2NH	0	0	0	0
prad_p1000:PROS12319B-SU2C-06115123-SM-4W2NI	0	1	0	0
prad_p1000:SC_9130	0	1	0	0
prad_p1000:TP_2061	1	1	1	0
prad_p1000:SC_9022	0	1	0	0
prad_p1000:MO_1215	1	1	1	0
prad_p1000:MO_1162	0	0	0	1
prad_p1000:SC_9156	0	0	0	0
prad_p1000:MO_1021	0	0	0	0
prad_p1000:MO_1054	0	1	0	0
prad_p1000:MO_1071	1	0	0	0
prad_p1000:PRAD-DFCI.11-104.15-SM-3S2HH	0	0	0	0
prad_p1000:SC_9028	1	0	0	1
prad_p1000:SC_9093	1	0	0	0
prad_p1000:SC_9105	0	1	1	0
prad_p1000:MO_1012	0	0	1	0
prad_p1000:MO_1095	1	1	0	0
prad_p1000:TCGA-V1-A8MK-01	0	0	0	0
prad_p1000:TCGA-HC-8260-01	0	0	0	0
prad_p1000:TCGA-EJ-7125-01	0	0	0	0
prad_p1000:TCGA-G9-7523-01	0	0	0	0
prad_p1000:TCGA-EJ-5512-01	0	0	0	0
prad_p1000:TCGA-EJ-8469-01	0	0	0	0
prad_p1000:TCGA-HC-7744-01	0	0	1	0
prad_p1000:TCGA-KK-A6E7-01	0	1	0	0
prad_p1000:TCGA-YL-A9WJ-01	0	0	0	0
prad_p1000:TCGA-HC-A48F-01	1	0	0	0
prad_p1000:TCGA-J4-8200-01	0	0	0	0
prad_p1000:TCGA-HC-8213-01	0	0	0	0
prad_p1000:TCGA-XJ-A9DQ-01	0	0	0	0
prad_p1000:TCGA-EJ-5510-01	0	0	0	0
prad_p1000:TCGA-HC-8261-01	0	0	0	0
prad_p1000:TCGA-CH-5769-01	0	0	0	0
prad_p1000:TCGA-V1-A9OF-01	0	0	0	0
prad_p1000:TCGA-VN-A88O-01	0	0	0	0
prad_p1000:TCGA-EJ-5516-01	1	0	0	0
prad_p1000:TCGA-EJ-7793-01	0	0	0	0
prad_p1000:TCGA-G9-7522-01	0	0	0	0
prad_p1000:TCGA-J4-8198-01	0	0	0	0
prad_p1000:TCGA-HC-7230-01	1	1	0	0
prad_p1000:TCGA-HC-7750-01	0	0	0	0
prad_p1000:TCGA-HC-8259-01	0	0	0	0
prad_p1000:TCGA-EJ-5494-01	0	0	0	0
prad_p1000:TCGA-EJ-5502-01	0	0	0	0
prad_p1000:TCGA-KK-A6DY-01	1	0	0	0
prad_p1000:TCGA-EJ-5503-01	0	0	0	0
prad_p1000:TCGA-2A-A8VL-01	0	0	0	0
prad_p1000:TCGA-EJ-7318-01	0	0	1	0
prad_p1000:TCGA-EJ-AB27-01	0	0	0	0
prad_p1000:TCGA-G9-6351-01	0	0	0	0
prad_p1000:TCGA-EJ-5522-01	0	0	0	0
prad_p1000:TCGA-EJ-A8FO-01	0	0	0	0
prad_p1000:TCGA-HC-A6HY-01	0	0	0	0
prad_p1000:TCGA-XJ-A83G-01	0	0	0	0
prad_p1000:TCGA-HC-7079-01	0	0	0	0
prad_p1000:TCGA-XJ-A9DX-01	0	0	0	1
prad_p1000:TCGA-2A-A8VV-01	0	0	0	1
prad_p1000:TCGA-FC-7708-01	0	0	0	0
prad_p1000:TCGA-G9-6370-01	0	0	0	0
prad_p1000:TCGA-G9-7521-01	1	0	0	0
prad_p1000:TCGA-HC-7747-01	0	0	0	0
prad_p1000:TCGA-HC-7817-01	0	0	0	0
prad_p1000:TCGA-HC-A6AO-01	0	0	0	0
prad_p1000:TCGA-EJ-7792-01	0	0	0	0
prad_p1000:TCGA-EJ-A46D-01	0	0	0	0
prad_p1000:TCGA-J4-A6M7-01	0	0	0	0
prad_p1000:TCGA-M7-A720-01	0	0	0	0
prad_p1000:TCGA-QU-A6IO-01	0	0	0	0
prad_p1000:TCGA-EJ-7797-01	0	0	0	0
prad_p1000:TCGA-G9-6498-01	0	0	0	0
prad_p1000:TCGA-HC-8256-01	0	0	0	0
prad_p1000:TCGA-EJ-7788-01	0	0	0	0
prad_p1000:TCGA-FC-A5OB-01	0	0	0	0
prad_p1000:TCGA-G9-A9S0-01	1	0	0	0
prad_p1000:TCGA-HC-7213-01	1	1	0	0
prad_p1000:TCGA-HC-7819-01	0	0	0	0
prad_p1000:TCGA-VN-A88R-01	0	0	0	0
prad_p1000:TCGA-EJ-7785-01	0	0	0	0
prad_p1000:TCGA-G9-6378-01	0	0	0	0
prad_p1000:TCGA-J4-A67L-01	1	0	0	0
prad_p1000:TCGA-KC-A7F5-01	0	0	0	0
prad_p1000:TCGA-KK-A6E2-01	0	0	0	0
prad_p1000:TCGA-2A-A8W1-01	0	0	0	0
prad_p1000:TCGA-EJ-5507-01	1	0	0	0
prad_p1000:TCGA-HC-7821-01	0	0	0	0
prad_p1000:TCGA-V1-A9Z7-01	0	0	0	1
prad_p1000:TCGA-KC-A4BN-01	0	0	0	0
prad_p1000:TCGA-M7-A71Y-01	0	0	0	0
prad_p1000:TCGA-CH-5765-01	0	0	0	0
prad_p1000:TCGA-CH-5766-01	0	0	0	0
prad_p1000:TCGA-EJ-5501-01	0	0	0	0
prad_p1000:TCGA-EJ-5511-01	0	0	0	0
prad_p1000:TCGA-EJ-5517-01	0	0	0	0
prad_p1000:TCGA-G9-6332-01	0	1	0	0
prad_p1000:TCGA-G9-6354-01	0	0	0	0
prad_p1000:TCGA-G9-6369-01	0	0	0	0
prad_p1000:TCGA-HC-7737-01	0	0	0	0
prad_p1000:TCGA-HC-A6HX-01	0	0	0	0
prad_p1000:TCGA-HI-7169-01	0	0	0	0
prad_p1000:TCGA-J4-A67M-01	0	0	0	0
prad_p1000:TCGA-KC-A4BO-01	0	0	0	0
prad_p1000:TCGA-KK-A8IM-01	0	1	0	0
prad_p1000:TCGA-EJ-A65B-01	0	0	0	0
prad_p1000:TCGA-G9-A9S7-01	0	0	0	0
prad_p1000:TCGA-HC-8266-01	0	0	0	0
prad_p1000:TCGA-KK-A59X-01	0	0	0	0
prad_p1000:TCGA-KK-A8I7-01	0	0	0	0
prad_p1000:TCGA-ZG-A9ND-01	0	0	0	1
prad_p1000:TCGA-2A-AAYU-01	0	1	0	0
prad_p1000:TCGA-HC-8258-01	0	0	0	0
prad_p1000:TCGA-ZG-A8QX-01	0	0	0	0
prad_p1000:TCGA-EJ-5498-01	0	0	0	0
prad_p1000:TCGA-EJ-A7NF-01	0	0	0	0
prad_p1000:TCGA-EJ-A7NH-01	1	0	0	0
prad_p1000:TCGA-KK-A7AZ-01	0	0	0	0
prad_p1000:TCGA-CH-5741-01	0	1	0	0
prad_p1000:TCGA-EJ-5526-01	0	0	0	0
prad_p1000:TCGA-HC-7212-01	0	1	0	0
prad_p1000:TCGA-HC-A4ZV-01	0	0	0	0
prad_p1000:TCGA-HI-7171-01	1	0	0	0
prad_p1000:TCGA-KK-A59Y-01	0	0	0	0
prad_p1000:TCGA-V1-A9O9-01	0	0	0	0
prad_p1000:TCGA-V1-A9OX-01	0	0	0	0
prad_p1000:TCGA-XK-AAJ3-01	0	0	0	0
prad_p1000:TCGA-2A-A8VO-01	0	0	0	0
prad_p1000:TCGA-2A-AAYF-01	0	0	0	0
prad_p1000:TCGA-2A-AAYO-01	0	0	0	0
prad_p1000:TCGA-CH-5746-01	0	0	0	0
prad_p1000:TCGA-EJ-7321-01	0	0	0	0
prad_p1000:TCGA-EJ-A46I-01	0	0	0	0
prad_p1000:TCGA-EJ-A65G-01	0	0	0	0
prad_p1000:TCGA-G9-6336-01	0	0	0	0
prad_p1000:TCGA-CH-5792-01	0	0	0	0
prad_p1000:TCGA-EJ-5505-01	0	0	0	0
prad_p1000:TCGA-EJ-5524-01	0	0	0	0
prad_p1000:TCGA-EJ-5532-01	0	0	0	0
prad_p1000:TCGA-G9-6362-01	0	0	0	0
prad_p1000:TCGA-HC-8262-01	0	0	0	0
prad_p1000:TCGA-CH-5740-01	0	1	0	0
prad_p1000:TCGA-EJ-A46E-01	0	0	0	0
prad_p1000:TCGA-EJ-A46F-01	0	0	0	0
prad_p1000:TCGA-J4-A6G3-01	0	0	0	0
prad_p1000:TCGA-J9-A52C-01	0	0	0	0
prad_p1000:TCGA-KK-A6E1-01	0	1	0	0
prad_p1000:TCGA-KK-A8IF-01	0	0	0	0
prad_p1000:TCGA-V1-A9OY-01	0	0	0	0
prad_p1000:TCGA-YL-A9WY-01	1	0	1	0
prad_p1000:TCGA-ZG-A9LN-01	0	0	0	0
prad_p1000:TCGA-EJ-8470-01	0	0	0	0
prad_p1000:TCGA-EJ-A7NK-01	0	0	0	0
prad_p1000:TCGA-EJ-A8FN-01	0	0	0	0
prad_p1000:TCGA-G9-6353-01	0	0	0	0
prad_p1000:TCGA-G9-6371-01	0	0	0	0
prad_p1000:TCGA-G9-7519-01	0	0	0	0
prad_p1000:TCGA-HI-7170-01	0	0	0	0
prad_p1000:TCGA-G9-6339-01	0	0	0	0
prad_p1000:TCGA-HC-7738-01	0	0	0	0
prad_p1000:TCGA-HC-8216-01	1	0	0	1
prad_p1000:TCGA-YL-A8HJ-01	0	0	0	0
prad_p1000:TCGA-HC-7742-01	1	1	0	0
prad_p1000:TCGA-HC-A9TH-01	1	0	0	0
prad_p1000:TCGA-YL-A8HL-01	1	1	0	0
prad_p1000:TCGA-YL-A8SP-01	1	0	0	0
prad_p1000:TCGA-ZG-A9L5-01	0	0	0	0
prad_p1000:TCGA-EJ-5496-01	0	0	0	0
prad_p1000:TCGA-G9-6347-01	0	0	0	0
prad_p1000:TCGA-HC-7736-01	0	0	0	0
prad_p1000:TCGA-J4-AAU2-01	0	0	0	0
prad_p1000:TCGA-QU-A6IM-01	0	0	0	0
prad_p1000:TCGA-EJ-7123-01	0	0	0	0
prad_p1000:TCGA-EJ-A65F-01	0	0	0	0
prad_p1000:TCGA-HC-7740-01	0	0	0	0
prad_p1000:TCGA-J4-A67O-01	0	0	0	0
prad_p1000:TCGA-EJ-A8FP-01	0	0	0	0
prad_p1000:TCGA-KK-A6E0-01	0	0	0	0
prad_p1000:TCGA-MG-AAMC-01	0	0	0	0
prad_p1000:TCGA-V1-A9Z8-01	0	0	1	0
prad_p1000:TCGA-YL-A8HK-01	1	0	0	0
prad_p1000:TCGA-YL-A9WL-01	0	1	0	0
prad_p1000:TCGA-H9-A6BX-01	0	0	0	0
prad_p1000:TCGA-CH-5762-01	0	0	0	0
prad_p1000:TCGA-EJ-5515-01	0	0	0	0
prad_p1000:TCGA-EJ-5542-01	0	0	0	0
prad_p1000:TCGA-G9-6356-01	0	0	0	0
prad_p1000:TCGA-G9-6367-01	0	0	0	0
prad_p1000:TCGA-HC-7209-01	0	0	0	0
prad_p1000:TCGA-HC-7748-01	0	0	0	0
prad_p1000:TCGA-HC-8264-01	0	0	0	0
prad_p1000:TCGA-HC-A6AQ-01	0	0	0	0
prad_p1000:TCGA-KK-A7AY-01	0	0	0	0
prad_p1000:TCGA-V1-A8MM-01	0	0	0	1
prad_p1000:TCGA-VP-A872-01	1	0	0	0
prad_p1000:TCGA-YL-A8SJ-01	1	0	0	0
prad_p1000:TCGA-V1-A9O7-01	0	0	0	0
prad_p1000:TCGA-ZG-A9L9-01	0	0	0	0
prad_p1000:TCGA-ZG-A9LY-01	0	0	0	0
prad_p1000:TCGA-EJ-AB20-01	0	0	0	0
prad_p1000:TCGA-V1-A9OT-01	0	0	0	0
prad_p1000:TCGA-CH-5789-01	0	0	0	0
prad_p1000:TCGA-EJ-5499-01	0	0	0	0
prad_p1000:TCGA-EJ-5530-01	0	0	0	0
prad_p1000:TCGA-EJ-7327-01	0	1	0	0
prad_p1000:TCGA-EJ-A7NN-01	0	0	0	0
prad_p1000:TCGA-G9-6338-01	0	0	1	0
prad_p1000:TCGA-G9-6342-01	0	0	0	0
prad_p1000:TCGA-G9-6361-01	0	0	0	0
prad_p1000:TCGA-G9-6366-01	0	1	0	0
prad_p1000:TCGA-G9-6377-01	0	0	0	0
prad_p1000:TCGA-G9-6496-01	0	0	0	0
prad_p1000:TCGA-HC-7752-01	0	0	0	0
prad_p1000:TCGA-HC-A6AP-01	0	0	0	0
prad_p1000:TCGA-J4-A67N-01	0	0	0	0
prad_p1000:TCGA-QU-A6IN-01	0	0	0	0
prad_p1000:TCGA-X4-A8KS-01	0	0	0	0
prad_p1000:TCGA-YL-A8SQ-01	0	0	0	0
prad_p1000:TCGA-CH-5761-01	1	0	0	0
prad_p1000:TCGA-V1-A9OA-01	0	0	0	0
prad_p1000:TCGA-XK-AAJR-01	0	0	0	0
prad_p1000:TCGA-ZG-A9L4-01	0	0	0	0
prad_p1000:TCGA-EJ-7786-01	0	0	0	0
prad_p1000:TCGA-EJ-5531-01	0	0	0	0
prad_p1000:TCGA-EJ-7314-01	0	0	0	0
prad_p1000:TCGA-EJ-A65J-01	0	0	0	0
prad_p1000:TCGA-G9-6343-01	0	0	0	0
prad_p1000:TCGA-HC-7081-01	0	0	0	0
prad_p1000:TCGA-KK-A7AQ-01	0	0	0	1
prad_p1000:TCGA-M7-A71Z-01	0	0	0	0
prad_p1000:TCGA-TP-A8TV-01	0	0	0	0
prad_p1000:TCGA-VN-A88N-01	0	0	0	0
prad_p1000:TCGA-YL-A8SB-01	1	0	0	0
prad_p1000:TCGA-YL-A8SF-01	0	0	0	0
prad_p1000:TCGA-FC-7961-01	0	1	1	0
prad_p1000:TCGA-G9-A9S4-01	1	0	0	0
prad_p1000:TCGA-HC-7211-01	0	0	0	0
prad_p1000:TCGA-HI-7168-01	0	0	0	1
prad_p1000:TCGA-J9-A52B-01	0	0	0	0
prad_p1000:TCGA-XJ-A9DI-01	1	0	0	0
prad_p1000:TCGA-XK-AAJA-01	0	0	0	0
prad_p1000:TCGA-XK-AAK1-01	0	0	0	0
prad_p1000:TCGA-EJ-5509-01	0	0	0	0
prad_p1000:TCGA-KK-A6E5-01	0	0	0	0
prad_p1000:TCGA-CH-5772-01	0	0	0	0
prad_p1000:TCGA-EJ-7784-01	0	0	0	0
prad_p1000:TCGA-EJ-8468-01	0	0	0	0
prad_p1000:TCGA-H9-A6BY-01	0	0	0	0
prad_p1000:TCGA-HC-7075-01	0	0	0	0
prad_p1000:TCGA-J4-A67S-01	0	0	0	0
prad_p1000:TCGA-J4-A67T-01	0	0	0	0
prad_p1000:TCGA-J4-A83I-01	0	0	0	0
prad_p1000:TCGA-XJ-A9DK-01	0	0	0	0
prad_p1000:TCGA-YL-A8S9-01	0	0	0	0
prad_p1000:TCGA-CH-5771-01	0	0	0	0
prad_p1000:TCGA-EJ-5521-01	1	0	1	0
prad_p1000:TCGA-EJ-8472-01	1	0	0	0
prad_p1000:TCGA-V1-A9OH-01	0	0	0	1
prad_p1000:TCGA-V1-A9Z9-01	0	1	0	0
prad_p1000:TCGA-XK-AAIV-01	0	0	0	1
prad_p1000:TCGA-YL-A9WI-01	0	0	0	0
prad_p1000:TCGA-YL-A9WK-01	1	0	1	0
prad_p1000:TCGA-CH-5748-01	0	0	0	0
prad_p1000:TCGA-CH-5790-01	0	0	0	0
prad_p1000:TCGA-EJ-7331-01	0	0	0	0
prad_p1000:TCGA-EJ-A7NM-01	0	0	0	0
prad_p1000:TCGA-G9-6363-01	0	0	0	0
prad_p1000:TCGA-G9-7525-01	0	0	0	0
prad_p1000:TCGA-HC-7077-01	0	0	0	0
prad_p1000:TCGA-HC-A6AL-01	0	1	0	0
prad_p1000:TCGA-QU-A6IL-01	0	0	0	0
prad_p1000:TCGA-TP-A8TT-01	0	0	0	0
prad_p1000:TCGA-YL-A8SO-01	0	0	0	0
prad_p1000:TCGA-YL-A8SR-01	0	0	0	0
prad_p1000:TCGA-4L-AA1F-01	0	0	0	0
prad_p1000:TCGA-CH-5744-01	0	0	0	0
prad_p1000:TCGA-EJ-5519-01	0	0	0	0
prad_p1000:TCGA-EJ-A8FU-01	0	0	0	0
prad_p1000:TCGA-HC-A9TE-01	1	1	0	0
prad_p1000:TCGA-KK-A59V-01	0	0	1	0
prad_p1000:TCGA-M7-A724-01	0	0	0	0
prad_p1000:TCGA-V1-A9O5-01	1	0	0	1
prad_p1000:TCGA-V1-A9ZG-01	0	0	0	0
prad_p1000:TCGA-ZG-A9L6-01	0	0	0	0
prad_p1000:TCGA-ZG-A9LS-01	0	0	0	0
prad_p1000:TCGA-Y6-A8TL-01	0	0	0	0
prad_p1000:TCGA-CH-5739-01	0	0	0	0
prad_p1000:TCGA-CH-5794-01	0	0	0	0
prad_p1000:TCGA-EJ-5504-01	0	0	0	0
prad_p1000:TCGA-EJ-5508-01	0	0	0	0
prad_p1000:TCGA-EJ-7781-01	1	0	0	0
prad_p1000:TCGA-EJ-A65M-01	0	0	0	0
prad_p1000:TCGA-HC-7745-01	0	0	0	0
prad_p1000:TCGA-J4-A67R-01	0	0	0	0
prad_p1000:TCGA-KK-A7B1-01	0	0	0	0
prad_p1000:TCGA-KK-A8IL-01	0	0	0	0
prad_p1000:TCGA-ZG-A8QZ-01	0	0	0	0
prad_p1000:TCGA-CH-5754-01	0	0	0	0
prad_p1000:TCGA-EJ-7115-01	0	0	0	0
prad_p1000:TCGA-J9-A52E-01	0	0	0	0
prad_p1000:TCGA-KK-A8IB-01	0	0	0	0
prad_p1000:TCGA-M7-A722-01	0	0	0	0
prad_p1000:TCGA-V1-A9OL-01	0	0	0	0
prad_p1000:TCGA-X4-A8KQ-01	0	0	0	0
prad_p1000:TCGA-ZG-A9M4-01	1	0	0	0
prad_p1000:TCGA-CH-5767-01	0	0	0	1
prad_p1000:TCGA-HC-7818-01	0	0	0	0
prad_p1000:TCGA-QU-A6IP-01	0	0	0	0
prad_p1000:TCGA-CH-5743-01	0	0	0	0
prad_p1000:TCGA-CH-5763-01	0	0	0	0
prad_p1000:TCGA-CH-5764-01	0	0	0	0
prad_p1000:TCGA-EJ-5514-01	1	0	0	0
prad_p1000:TCGA-G9-6333-01	0	0	0	0
prad_p1000:TCGA-G9-6385-01	0	0	0	0
prad_p1000:TCGA-G9-6494-01	0	0	0	0
prad_p1000:TCGA-G9-6499-01	1	0	0	0
prad_p1000:TCGA-G9-7510-01	1	0	0	0
prad_p1000:TCGA-HC-7231-01	0	0	0	0
prad_p1000:TCGA-HC-7232-01	0	0	0	0
prad_p1000:TCGA-HC-8265-01	0	0	0	1
prad_p1000:TCGA-KC-A4BV-01	0	1	0	0
prad_p1000:TCGA-KK-A59Z-01	0	0	0	0
prad_p1000:TCGA-CH-5752-01	0	0	0	0
prad_p1000:TCGA-EJ-5518-01	0	0	0	0
prad_p1000:TCGA-EJ-7789-01	0	0	0	0
prad_p1000:TCGA-EJ-A46B-01	0	0	0	0
prad_p1000:TCGA-EJ-A65D-01	0	1	0	0
prad_p1000:TCGA-HC-7080-01	0	0	0	0
prad_p1000:TCGA-J4-AATZ-01	0	1	0	0
prad_p1000:TCGA-XK-AAJP-01	0	0	0	0
prad_p1000:TCGA-YL-A8HM-01	0	0	0	0
prad_p1000:TCGA-YL-A8SC-01	1	1	0	0
prad_p1000:TCGA-ZG-A9L1-01	1	0	0	1
prad_p1000:TCGA-ZG-A9LZ-01	0	0	0	0
prad_p1000:TCGA-EJ-A65E-01	0	0	0	0
prad_p1000:TCGA-V1-A9OQ-01	0	0	0	0
prad_p1000:TCGA-XJ-A83F-01	0	0	0	0
prad_p1000:TCGA-EJ-5506-01	0	0	0	0
prad_p1000:TCGA-EJ-7791-01	0	0	0	0
prad_p1000:TCGA-EJ-7794-01	0	0	0	0
prad_p1000:TCGA-G9-6329-01	0	0	0	0
prad_p1000:TCGA-HC-A631-01	1	0	0	0
prad_p1000:TCGA-HC-A6AN-01	0	0	0	0
prad_p1000:TCGA-VP-A875-01	0	0	0	0
prad_p1000:TCGA-YL-A8HO-01	0	0	1	0
prad_p1000:TCGA-YL-A8SK-01	0	0	0	1
prad_p1000:TCGA-YL-A9WH-01	1	0	0	0
prad_p1000:TCGA-EJ-5525-01	1	0	0	0
prad_p1000:TCGA-KK-A7B0-01	0	0	0	0
prad_p1000:TCGA-ZG-A8QY-01	0	0	0	0
prad_p1000:TCGA-ZG-A9LU-01	0	0	0	0
prad_p1000:TCGA-FC-A8O0-01	0	0	0	0
prad_p1000:TCGA-H9-7775-01	0	0	0	0
prad_p1000:TCGA-XA-A8JR-01	0	0	0	0
prad_p1000:TCGA-CH-5745-01	0	0	0	0
prad_p1000:TCGA-EJ-7315-01	1	0	0	0
prad_p1000:TCGA-G9-6348-01	0	0	0	0
prad_p1000:TCGA-G9-6373-01	0	0	0	0
prad_p1000:TCGA-G9-6379-01	0	0	0	0
prad_p1000:TCGA-J4-A67K-01	1	0	0	0
prad_p1000:TCGA-J4-A6G1-01	0	0	0	0
prad_p1000:TCGA-J4-A83J-01	0	0	0	0
prad_p1000:TCGA-CH-5751-01	0	0	0	1
prad_p1000:TCGA-EJ-5495-01	0	0	0	0
prad_p1000:TCGA-HC-A632-01	1	0	0	0
prad_p1000:TCGA-KK-A6E8-01	0	0	0	0
prad_p1000:TCGA-KK-A7B2-01	0	0	0	0
prad_p1000:TCGA-V1-A9ZI-01	1	0	0	0
prad_p1000:TCGA-V1-A9ZR-01	0	0	0	0
prad_p1000:TCGA-YL-A8S8-01	0	0	0	0
prad_p1000:TCGA-YL-A9WX-01	1	0	0	0
prad_p1000:TCGA-YL-A8SI-01	0	0	1	0
prad_p1000:TCGA-EJ-5527-01	0	0	0	1
prad_p1000:TCGA-EJ-8474-01	0	0	0	0
prad_p1000:TCGA-KK-A6E4-01	0	0	0	0
prad_p1000:TCGA-KK-A6E6-01	0	0	0	0
prad_p1000:TCGA-YL-A8SA-01	0	1	0	0
prad_p1000:TCGA-YL-A8SH-01	0	0	0	0
prad_p1000:TCGA-2A-A8W3-01	0	0	0	0
prad_p1000:TCGA-CH-5788-01	0	0	0	0
prad_p1000:TCGA-HC-7078-01	0	0	0	0
prad_p1000:TCGA-ZG-A9MC-01	0	0	0	0
prad_p1000:TCGA-EJ-7328-01	0	0	0	0
prad_p1000:TCGA-EJ-A6RA-01	0	0	0	0
prad_p1000:TCGA-HC-7749-01	0	0	0	0
prad_p1000:TCGA-HC-8257-01	0	0	0	0
prad_p1000:TCGA-HC-A6AS-01	0	0	0	0
prad_p1000:TCGA-WW-A8ZI-01	0	0	0	0
prad_p1000:TCGA-2A-A8VX-01	0	0	0	0
prad_p1000:TCGA-CH-5753-01	0	0	0	0
prad_p1000:TCGA-EJ-7783-01	0	0	0	0
prad_p1000:TCGA-VP-AA1N-01	0	0	0	0
prad_p1000:TCGA-ZG-A9L2-01	0	1	0	0
prad_p1000:TCGA-EJ-7218-01	0	0	1	0
prad_p1000:TCGA-J4-AATV-01	0	0	0	0
prad_p1000:TCGA-EJ-7317-01	0	0	0	0
prad_p1000:TCGA-EJ-A46G-01	0	0	0	1
prad_p1000:TCGA-G9-6365-01	0	0	0	0
prad_p1000:TCGA-EJ-7782-01	0	0	0	0
prad_p1000:TCGA-FC-A4JI-01	0	0	0	1
prad_p1000:TCGA-J9-A52D-01	0	0	0	0
prad_p1000:TCGA-VN-A943-01	0	0	0	0
prad_p1000:TCGA-ZG-A9L0-01	1	0	0	0
prad_p1000:TCGA-CH-5738-01	0	0	0	0
prad_p1000:TCGA-CH-5768-01	0	0	0	0
prad_p1000:TCGA-HC-7820-01	0	0	0	0
prad_p1000:TCGA-CH-5750-01	0	0	0	0
prad_p1000:TCGA-CH-5791-01	0	1	0	0
prad_p1000:TCGA-G9-6364-01	0	0	0	0
prad_p1000:TCGA-ZG-A8QW-01	0	0	0	0
prad_p1000:TCGA-KK-A5A1-01	1	0	0	0
prad_p1000:TCGA-Y6-A9XI-01	0	0	0	0
prad_p1000:TCGA-ZG-A9LB-01	1	0	0	0
prad_p1000:TCGA-ZG-A9LM-01	1	1	0	0
prad_p1000:TCGA-CH-5737-01	0	1	0	0
prad_p1000:TCGA-HC-7233-01	0	0	0	0
prad_p1000:TCGA-ZG-A9KY-01	0	0	0	1
prad_p1000:TCGA-ZG-A9N3-01	0	0	0	0
prad_p1000:TCGA-ZG-A9NI-01	0	0	0	0
prad_p1000:TCGA-FC-A66V-01	0	0	0	0
prad_p1000:TCGA-HC-7210-01	0	0	0	0
prad_p1000:TCGA-YL-A8SL-01	0	1	1	0
prad_p1000:TCGA-XK-AAIR-01	0	0	0	0
prad_p1000:TCGA-XK-AAJT-01	0	0	0	0
prad_p1000:TCGA-J4-A67Q-01	0	0	0	0
prad_p1000:TCGA-FC-A6HD-01	0	0	0	0
prad_p1000:TCGA-XK-AAIW-01	1	0	0	0
prad_p1000:TCGA-HC-A76X-01	0	0	0	0
prad_p1000:TCGA-J9-A8CN-01	0	0	0	0
prad_p1000:TCGA-KC-A4BL-01	1	0	0	0
prad_p1000:TCGA-KC-A7F3-01	0	0	0	0
prad_p1000:TCGA-KC-A7FD-01	0	0	0	0
prad_p1000:TCGA-KC-A7FE-01	0	0	0	0
prad_p1000:TCGA-KK-A8I5-01	0	0	0	0
prad_p1000:TCGA-KK-A8IJ-01	0	0	0	0
prad_p1000:TCGA-V1-A8MJ-01	1	0	0	0
prad_p1000:TCGA-V1-A8WN-01	0	0	0	0
prad_p1000:TCGA-2A-A8VT-01	1	0	0	0
prad_p1000:TCGA-EJ-A6RC-01	0	0	0	0
prad_p1000:TCGA-HC-A76W-01	0	0	0	0
prad_p1000:TCGA-HC-A8D1-01	0	0	0	0
prad_p1000:TCGA-J9-A8CK-01	1	0	0	0
prad_p1000:TCGA-J9-A8CL-01	0	0	0	1
prad_p1000:TCGA-J9-A8CM-01	0	0	0	0
prad_p1000:TCGA-KC-A4BR-01	0	0	0	0
prad_p1000:TCGA-KC-A7F6-01	1	0	0	0
prad_p1000:TCGA-KC-A7FA-01	1	0	0	0
prad_p1000:TCGA-KK-A7AP-01	0	0	0	0
prad_p1000:TCGA-KK-A7AU-01	1	0	0	0
prad_p1000:TCGA-KK-A7B3-01	0	1	0	0
prad_p1000:TCGA-KK-A8I4-01	0	0	0	0
prad_p1000:TCGA-KK-A8I6-01	0	1	0	0
prad_p1000:TCGA-KK-A8I8-01	0	0	0	0
prad_p1000:TCGA-KK-A8I9-01	0	0	0	0
prad_p1000:TCGA-KK-A8IC-01	0	0	0	0
prad_p1000:TCGA-KK-A8IH-01	0	1	0	0
prad_p1000:TCGA-KK-A8II-01	1	1	1	0
prad_p1000:TCGA-SU-A7E7-01	0	0	0	0
prad_p1000:TCGA-V1-A8MG-01	0	0	1	0
prad_p1000:TCGA-V1-A8ML-01	0	0	0	0
prad_p1000:TCGA-V1-A8MU-01	0	0	0	0
prad_p1000:TCGA-V1-A8WL-01	0	0	0	0
prad_p1000:TCGA-V1-A8WS-01	1	0	0	0
prad_p1000:TCGA-V1-A8X3-01	0	0	0	0
prad_p1000:TCGA-XQ-A8TB-01	0	1	0	0
prad_p1000:TCGA-HC-A8CY-01	0	0	0	0
prad_p1000:TCGA-HC-A8D0-01	0	0	0	0
prad_p1000:TCGA-KK-A8IA-01	1	1	0	0
prad_p1000:TCGA-KK-A8ID-01	0	0	0	0
prad_p1000:TCGA-KK-A8IG-01	1	0	0	0
prad_p1000:TCGA-KK-A8IK-01	0	0	0	1
prad_p1000:TCGA-TK-A8OK-01	0	0	0	0
prad_p1000:TCGA-V1-A8MF-01	0	0	0	0
prad_p1000:TCGA-V1-A8WV-01	0	0	0	0
prad_p1000:TCGA-V1-A8WW-01	0	0	0	0
prad_p1000:TCGA-XQ-A8TA-01	0	1	0	0
prad_p1000:TCGA-YJ-A8SW-01	0	0	0	1
