# Supplementary material for: The neuroendocrine transition in prostate cancer is dynamic and dependent on ASCL1
Source: bioRxiv. 2024 Apr 11:2024.04.09.588557. Preprint. [Version 2] doi: 10.1101/2024.04.09.588557 (PMC11030418; doi:10.1101/2024.04.09.588557)
Supplement: Supplement 3 — Supplementary Table 1: Mutational co-occurrence analyses in prostate cancer patients for all genetic combinations modeled in mouse prostate organoids. Supplementary Table 2: Summary table of organoid genotypes and in vivo transplantation efficiency and histology. Supplementary Table 3: PtPM and RPM tumor bulk RNAseq normalized (log2(X+1)) read counts. Related to Fig. 2c–d and Extended Data Fig. 5e.Supplementary Table 4: Gene set enrichment analysis (REACTOME) results from RPM vs PtPM tumors processed for bulk RNAseq. Related to Supplementary Table 3. Supplementary Table 5: Antibodies used for multiplexed immunofluorescence (Lunaphore COMET). Supplementary Table 6: Marker co-expression used for cell typing COMET datasets. Supplementary Table 7: PrismSpot module analysis. Related to Fig. 5e. Supplementary Table 8: PrismSpot consensus TF differential gene expression in human NEPC versus PRAD. Supplementary Table 9: Ascl1 edited alleles in RPM-Ascl1KO pooled clones. Supplementary Table 10: Antibodies and concentrations used for IHC, multiplexed IF, western blot, and flow cytometry. Supplementary Table 11: Supplementary sequences. [file media-3.zip › Second Submission Supplementary Tables/Supplementary Table 9_Ascl1 knockout alleles.xlsx]

## Sheet: Sheet1
sgRNA	Cell ID	Allele	sgRNA sequence (PAM)	Allele sequence	Mutant class	Mutation subclass	% of total reads
Olfr102.1	Control	N/A	CATCTTTGGCAGTGTCACAGTGG	GCGCCAGCGCTCGTCCTCTCCGGAACTGATGCGCTGCAAA	WT	N/A	87.32
Ascl1.1	Clone 3	A	GCAGCGCATCAGTTCCGGAGAGG	GCGCCAGCGCTCGTCCTCTC--GAACTGATGCGCTGCAAA	frameshift	deletion	43.8
Ascl1.1	Clone 3	B	GCAGCGCATCAGTTCCGGAGAGG	GCGCCAGCGCTCGTCCTCTC-GGAACTGATGCGCTGCAAA	frameshift early truncation	deletion	43.46
Ascl1.1	Clone 6	A	GCAGCGCATCAGTTCCGGAGAGG	GCGCCAGCGCTCGTCCTCTC-GGAACTGATGCGCTGCAAA	frameshift	deletion	44.39
Ascl1.1	Clone 6	B	GCAGCGCATCAGTTCCGGAGAGG	GCGCCAGCGCTCGTCCTCTCTCGGAACTGATGCGCTGCAA	frameshift	insertion	23.16
Ascl1.1	Clone 6	C	GCAGCGCATCAGTTCCGGAGAGG	GCGCCAGCGCTCGTCCTCTCCG-AACTGATGCGCTGCAAA	frameshift	deletion	21.78
Ascl1.1	Clone 7	A	GCAGCGCATCAGTTCCGGAGAGG	GCGCCAGCGCTCGTCCTCTC-GGAACTGATGCGCTGCAAA	frameshift	deletion	45.26
Ascl1.1	Clone 7	B	GCAGCGCATCAGTTCCGGAGAGG	GCGCCAGCGCTCGTCCTCTC--GAACTGATGCGCTGCAAA	frameshift	deletion	42.43
Ascl1.1	Clone 16	A	GCAGCGCATCAGTTCCGGAGAGG	GCGCCAGCGCTCGTCCTCTCCG-AACTGATGCGCTGCAAA	frameshift	deletion	55.44
Ascl1.1	Clone 16	B	GCAGCGCATCAGTTCCGGAGAGG	GCGCCAGCGCTCGTCCTCTC--GAACTGATGCGCTGCAAA	frameshift	deletion	33.86
Ascl1.1	Clone 19	A	GCAGCGCATCAGTTCCGGAGAGG	GCGCCAGCGCTCGTCCTCTC-GGAACTGATGCGCTGCAAA	frameshift	deletion	45.32
Ascl1.1	Clone 19	B	GCAGCGCATCAGTTCCGGAGAGG	GCGCCAGCGCTCGTCCTCTCCCGGAACTGATGCGCTGCAA	frameshift	insertion	22.2
Ascl1.1	Clone 19	C	GCAGCGCATCAGTTCCGGAGAGG	GCGCCAGCGCTCGTCCTCTCCGGA-----TGCGCTGCAAA	frameshift	deletion	21.94
Ascl1.1	Clone 20	A	GCAGCGCATCAGTTCCGGAGAGG	GCGCCAGCGCTCGTCCTCTC-GGAACTGATGCGCTGCAAA	frameshift	deletion	89.02
Ascl1.1	Clone 20	B	GCAGCGCATCAGTTCCGGAGAGG	GCGCCAGCGCTCGTCCTCTC-GGAGCTGATGCGCTGCAAA	frameshift	deletion	0.46
