# Supplementary material for: The neuroendocrine transition in prostate cancer is dynamic and dependent on ASCL1
Source: bioRxiv. 2024 Apr 11:2024.04.09.588557. Preprint. [Version 2] doi: 10.1101/2024.04.09.588557 (PMC11030418; doi:10.1101/2024.04.09.588557)
Supplement: Supplement 3 — Supplementary Table 1: Mutational co-occurrence analyses in prostate cancer patients for all genetic combinations modeled in mouse prostate organoids. Supplementary Table 2: Summary table of organoid genotypes and in vivo transplantation efficiency and histology. Supplementary Table 3: PtPM and RPM tumor bulk RNAseq normalized (log2(X+1)) read counts. Related to Fig. 2c–d and Extended Data Fig. 5e.Supplementary Table 4: Gene set enrichment analysis (REACTOME) results from RPM vs PtPM tumors processed for bulk RNAseq. Related to Supplementary Table 3. Supplementary Table 5: Antibodies used for multiplexed immunofluorescence (Lunaphore COMET). Supplementary Table 6: Marker co-expression used for cell typing COMET datasets. Supplementary Table 7: PrismSpot module analysis. Related to Fig. 5e. Supplementary Table 8: PrismSpot consensus TF differential gene expression in human NEPC versus PRAD. Supplementary Table 9: Ascl1 edited alleles in RPM-Ascl1KO pooled clones. Supplementary Table 10: Antibodies and concentrations used for IHC, multiplexed IF, western blot, and flow cytometry. Supplementary Table 11: Supplementary sequences. [file media-3.zip › Second Submission Supplementary Tables/Supplementary Table 11_Supplementary Sequences.xlsx]

## Sheet: Oligo sequences
Gene	Source	sgRNA sequence
Olfr102.1 (ctrl)	PMID: 34414377	CATCTTTGGCAGTGTCACAG
Rb1.1	CRISPick	AAATGATACGAGGATTATCG
Rb1.2	PMID: 28530655	TCTTACCAGGATTCCATCCA
Trp53	PMID: 32376773	GACCCTGTCACCGAGACCCC
Pten.1	PMID: 32376773	GTTTGTGGTCTGCCAGCTAA
Ascl1.1	CRISPick	GCAGCGCATCAGTTCCGGAG
Genomic target	Primer sequence	Amplicon size
Ascl1.1 target site	TCACAAGTCAGCGGCCAAGCAG	170
	TGACCAACTTGACCCGGTTGCG
Transcript	Primer sequence	Species
Ascl1	GGAACAAGAGCTGCTGGACT	mouse
	GTTTTTCTGCCTCCCCATTT	mouse
Gapdh	TTTGATGTTAGTGGGGTCTCG	mouse
	AGCTTGTCATCAACGGGAAG	mouse
Actb	GACTCATCGTACTCCTGCTTG	mouse
	GATTACTGCTCTGGCTCCTAG	mouse
