# Supplementary material for: The neuroendocrine transition in prostate cancer is dynamic and dependent on ASCL1
Source: bioRxiv. 2024 Apr 11:2024.04.09.588557. Preprint. [Version 2] doi: 10.1101/2024.04.09.588557 (PMC11030418; doi:10.1101/2024.04.09.588557)
Supplement: Supplement 3 — Supplementary Table 1: Mutational co-occurrence analyses in prostate cancer patients for all genetic combinations modeled in mouse prostate organoids. Supplementary Table 2: Summary table of organoid genotypes and in vivo transplantation efficiency and histology. Supplementary Table 3: PtPM and RPM tumor bulk RNAseq normalized (log2(X+1)) read counts. Related to Fig. 2c–d and Extended Data Fig. 5e.Supplementary Table 4: Gene set enrichment analysis (REACTOME) results from RPM vs PtPM tumors processed for bulk RNAseq. Related to Supplementary Table 3. Supplementary Table 5: Antibodies used for multiplexed immunofluorescence (Lunaphore COMET). Supplementary Table 6: Marker co-expression used for cell typing COMET datasets. Supplementary Table 7: PrismSpot module analysis. Related to Fig. 5e. Supplementary Table 8: PrismSpot consensus TF differential gene expression in human NEPC versus PRAD. Supplementary Table 9: Ascl1 edited alleles in RPM-Ascl1KO pooled clones. Supplementary Table 10: Antibodies and concentrations used for IHC, multiplexed IF, western blot, and flow cytometry. Supplementary Table 11: Supplementary sequences. [file media-3.zip › Second Submission Supplementary Tables/Supplementary Table 3_Tumor bulkRNAseq and DEGs.xlsx]

## Sheet: SuppTable3.normalized.counts
gene	Tumor_PtPM_1_early	Tumor_PtPM_2_early	Tumor_PtPM_3_early	Tumor_PtPM_4_early	Tumor_PtPM_7_early	Tumor_PtPM_8_early	Tumor_PtPM_9_early	Tumor_PtPM_11_late	Tumor_PtPM_5_late	Tumor_PtPM_6_late	Tumor_RPM_1_early	Tumor_RPM_9_early	Tumor_RPM_4_early	Tumor_RPM_5_early	Tumor_RPM_6_early	Tumor_RPM_2_late	Tumor_RPM_7_late	Tumor_RPM_8_late
Igf2bp1	1.7511	1.4638	1.94018	1.94962	1.16894	2.05913	1.91257	1.66295	1.26902	1.35363	2.8923	1.99315	2.33697	2.36922	2.76664	0	0	0
Cwh43	3.15429	2.92763	3.20868	3.08687	2.86332	2.51569	2.62611	2.81908	2.77584	2.9435	3.41356	3.30991	3.03761	2.76396	3.16831	0	1.5071	0.821972
Ifi202b	2.52278	2.52908	2.41396	2.16591	2.38234	1.95458	2.18627	2.22808	2.12181	2.9233	2.57496	3.09322	1.97489	2.43357	2.55904	0.239299	0	0.352761
AU018091	2.24705	1.78677	1.96372	1.96716	1.90501	2.04656	2.07064	2.12404	1.92566	2.26826	2.80418	2.22432	2.13143	2.50391	2.66059	0	0.224533	0.211121
Chit1	3.1685	3.14123	3.10709	2.7982	2.41711	2.41911	2.53404	2.29023	2.25867	2.23137	2.57368	2.59513	2.25026	1.65832	2.57283	0.239299	0	0
Tmprss11e	1.92868	2.21893	2.27375	2.2512	2.7057	2.003	2.2075	2.32447	2.04207	2.2174	2.66754	2.6851	2.47234	2.77454	2.82227	0.505828	0.481586	0.352761
Gm9926	0.411956	0.565376	1.22456	1.89233	0.718668	0.537945	1.21442	1.04155	1.45873	0.873437	2.08728	2.44208	2.09868	2.02842	2.19266	0	0	0
Il24	1.46951	1.4638	1.15667	1.31315	1.16894	0.999522	1.33268	1.44734	1.17254	1.37389	2.46047	2.46443	1.51782	1.96216	2.38991	0	0	0
Prss22	2.85883	2.75961	2.72022	2.82997	2.48532	2.34883	2.4234	2.46557	2.82119	2.53113	3.04488	3.06061	2.58195	2.64888	2.99708	0.837652	0.991315	0.352761
Wnt10a	2.07218	2.2259	1.85346	1.93136	1.22714	1.95062	1.84651	1.66295	1.53538	2.20589	2.72798	2.00586	1.92713	2.20639	2.19266	0	0.224533	0
Slc4a11	2.08367	2.22243	1.92165	2.12409	1.55529	1.93853	2.11555	1.95923	2.24288	1.80323	2.90914	2.42651	2.18803	2.48284	2.67064	0.239299	0.807264	0.211121
Gm12606	1.4202	1.11528	1.22456	1.54705	0.493597	0.259355	0.358316	0.30103	1.01081	1.64493	1.96612	2.42967	1.95167	1.74095	2.28956	0	0	0
Gm14137	2.4262	2.17073	2.25658	2.03589	1.78752	1.75256	1.77795	2.15553	2.07031	1.88981	2.45546	2.29413	2.05078	1.93894	2.50964	0.239299	0.371806	0
Acpp	2.41577	2.51688	2.14394	2.20736	1.36584	1.48313	1.93253	1.68143	1.94887	2.02823	2.91384	2.69546	2.71423	2.24342	2.77096	0.392697	1.20126	0.352761
Odaph	2.22715	2.16679	2.54754	2.22983	2.18571	1.85294	2.22443	2.02138	2.45348	2.16302	2.33658	2.29627	1.56871	1.85113	2.32297	0	0.224533	0
Phlda2	2.70662	2.63256	2.84269	2.81641	2.47003	2.46525	2.27159	2.36003	2.56729	2.69466	2.55807	2.93124	2.40223	2.2253	2.40013	0	0.926702	0.677424
Card14	2.52278	1.96365	2.13631	2.21064	1.60366	2.23499	2.01519	1.63366	2.2144	2.11183	2.45546	2.24646	2.25622	1.81566	2.51742	0.239299	0.64197	0
Rnf43	2.34734	2.37375	2.01243	2.12806	2.32324	2.43634	2.64164	2.46109	2.53687	2.24757	2.32086	2.2141	2.32367	2.51776	2.4494	0.392697	0	0.821972
Igha	0.619511	0.700098	0.534787	0.770263	2.82793	3.06283	2.42965	3.07501	1.65714	2.06605	1.75755	3.3009	3.07778	3.29516	3.14442	1.1533	0.758836	0.961041
Slc39a4	2.77633	2.84219	2.72122	3.24509	2.74296	2.76002	2.76949	2.79607	2.97952	2.69655	3.18405	3.08564	2.92078	3.07636	3.21662	0.958421	1.44843	1.01682
Inava	3.16003	3.16611	2.8487	2.89344	2.82793	3.04175	3.13961	3.03562	3.08782	2.82103	2.97828	2.94297	2.88474	2.94	3.04347	0.788593	1.12015	1.11059
Wnt7a	1.85853	1.6142	1.35862	1.62919	1.50084	1.50586	1.99876	1.61297	1.94432	1.2615	1.96612	1.8214	1.63121	2.30233	2.33291	0	0	0.211121
Fam167a	3.07411	3.08865	2.76589	2.72269	2.6947	3.15266	3.26889	3.07792	2.79623	3.04614	3.03351	2.69203	2.26404	2.77801	3.01419	0.505828	0.926702	1.04222
Gjb4	2.79874	2.55412	2.83428	2.73459	2.75605	2.75816	2.68742	2.76511	2.60878	2.95196	2.81237	2.59834	2.12078	2.42845	2.78989	0.239299	0.758836	0.861116
Mpzl2	3.38014	3.28888	3.43101	3.42601	3.38433	3.26299	3.31466	3.2844	3.45395	3.43136	3.48962	3.38805	3.16139	3.3306	3.3676	0.669875	2.10587	1.60702
Gjb3	3.3735	3.28408	3.38793	3.40248	3.22397	3.35057	3.18409	3.27458	3.23576	3.35739	3.36099	3.19393	3.03137	3.15389	3.21197	0.595606	1.84546	1.49226
Mybpc2	3.53524	0.802842	3.01016	3.225	2.63617	3.48323	2.72361	2.78266	1.62976	3.30288	1.83406	1.88096	1.69311	2.18211	2.55787	0	0	0.459242
Mmp7	2.18885	2.76062	2.52768	2.28554	2.2599	1.95062	1.6735	1.62344	2.4563	3.00416	3.06595	3.02496	3.13718	2.686	2.77024	0.239299	0.890421	2.06066
Mab21l4	2.2312	1.98822	1.86799	2.00551	1.9163	2.04336	1.96389	1.78552	2.00398	1.88981	2.50006	1.98006	1.98972	2.42587	2.48126	0	0.926702	0.352761
Il18r1	2.78991	2.67631	2.95829	2.84312	2.79088	2.54701	2.59894	2.53927	2.4549	2.80811	2.82113	2.76471	2.53993	2.48624	2.70366	0.392697	1.07309	1.04222
Apol7a	2.56593	2.20102	2.63514	2.48501	2.44272	2.12774	2.41705	2.54797	2.35554	2.75631	2.01037	2.07517	1.90556	1.84129	2.27408	0	0.371806	0.211121
Tacstd2	3.85407	3.69854	3.89021	3.88796	3.49813	3.35435	3.35186	3.47499	3.6715	3.7728	3.73595	3.70847	3.46933	3.3108	3.60104	1.28733	2.1779	1.79938
Atp10b	2.41577	2.61176	2.31134	2.48501	2.31219	2.53059	2.73707	2.73976	2.8488	2.0326	2.64645	2.42651	2.64674	2.96914	3.03692	0.669875	1.3286	0.821972
Vdr	3.10378	2.98598	2.6327	2.59903	2.52686	2.95889	3.08688	2.82885	2.79236	2.60686	3.17455	2.77761	2.93958	2.7129	2.98674	0.958421	1.12015	1.28246
Mirt1	1.18298	1.1577	1.19195	1.25816	1.06375	0.420616	1.09823	0.477266	1.31025	1.28643	2.5514	2.0607	1.56871	1.6805	2.30239	0.733278	0	0
Anxa10	1.22588	1.585	2.06989	1.70875	2.28206	1.88184	1.88444	1.92961	1.26902	1.86496	1.86779	2.01002	1.83878	2.48961	2.26269	0	0.371806	0.544688
Sftpd	1.82899	1.74702	1.92165	2.30175	0.976075	1.21817	1.21442	1.43156	2.47013	1.44666	2.28013	2.91968	2.82676	2.7169	2.82607	0.392697	1.52502	0.930236
Wnt7b	3.129	2.93376	2.85975	3.01824	2.8499	3.06283	3.13596	3.04355	3.08253	2.90967	2.93325	2.87466	2.91821	2.9463	3.05629	0.881727	1.57473	1.08899
Neu2	1.67102	1.39934	1.61313	1.57619	0.924589	1.66988	0.787319	0.845284	1.59032	1.68542	1.86125	1.86968	1.83878	1.4832	1.66995	0	0	0
Arhgap40	2.18438	1.91702	2.26238	2.29101	2.08876	2.16083	2.10693	2.19885	2.4742	1.97207	2.62768	2.46297	2.35931	2.37508	2.57621	0	1.25348	0.961041
Proc	1.08189	0.368845	1.58667	1.62919	1.90501	1.62178	1.33268	1.85145	1.19874	1.4631	2.15928	2.01821	1.98605	2.56254	2.08893	0	0.807264	0.459242
Rnf39	1.81869	1.7365	1.6001	1.78477	1.10171	1.06532	1.4841	1.00017	1.90615	1.4118	2.34747	2.04952	2.04118	1.92685	2.13156	0	0.64197	0.459242
Gprc5a	2.88197	2.87205	2.64955	2.77027	2.49425	2.6106	2.59894	2.68324	2.88114	2.52418	3.19884	3.07331	2.75673	2.90877	3.17599	1.05277	1.67246	1.15085
Ngef	1.91218	1.7573	1.55848	1.56186	1.45498	1.50586	1.70755	1.55648	1.73768	1.42959	2.50308	2.14414	2.23189	2.27935	2.39335	0.392697	1.02032	0.352761
Myo3b	1.69939	1.44336	1.83073	1.72904	1.8875	1.39266	1.70755	1.69916	1.31025	1.49422	1.53238	2.02625	1.82834	1.89725	2.16464	0.505828	0	0
Lama1	2.02941	2.03887	1.68406	1.59006	1.60366	2.07134	1.91257	1.81973	1.89093	1.83175	2.56595	2.11914	2.18339	2.33226	2.26037	0.788593	0.224533	0.778947
Cxcl17	3.2754	3.06679	3.40089	3.43624	2.82243	2.66683	2.83525	2.96351	3.49938	3.10771	3.07369	2.98524	3.11781	2.67592	3.0404	0	2.20623	1.6753
Klrg2	2.71332	2.69076	2.79303	2.71251	2.40462	2.45913	2.41061	2.38936	2.54839	2.46255	2.73772	2.73925	2.4282	2.23946	2.47138	1.05277	0.926702	0.544688
Gm16505	1.86794	1.55368	2.10021	1.95555	1.55529	1.63841	1.78713	1.62344	1.80559	1.99161	1.88058	2.44513	2.32028	1.66584	1.92812	0.392697	0.371806	0.352761
Tgm1	2.73661	2.6366	2.38672	2.59229	2.22576	2.52639	2.52583	2.52394	2.30683	2.64984	3.12971	2.68159	2.3908	2.59091	2.90703	1.23485	0.85083	1.11059
Gm37245	0.949926	1.19634	2.00207	1.81017	1.89342	1.06532	1.6965	1.5187	1.74497	0.499275	0.940317	2.00167	1.90556	2.03485	2.06045	0	0	0.352761
AU022754	1.22588	1.26463	1.42285	1.33824	1.51511	1.42048	1.61004	1.36192	1.6659	1.4118	1.76583	1.75977	1.96343	1.40912	1.73687	0	0	0.211121
Gpa33	2.6474	2.56375	2.27375	2.59365	2.58554	2.68626	2.61274	2.71368	2.49909	2.30226	3.02228	2.64002	2.59208	2.82593	2.85654	1.34867	0.960185	1.1312
Togaram2	2.28786	2.40913	2.48154	2.40715	2.37851	2.38539	2.52416	2.43156	2.49781	2.22304	2.49243	2.38844	2.3879	2.46309	2.46126	0	1.49786	0.930236
Sall3	1.67102	1.19634	1.30984	1.25816	1.45498	1.69923	2.06107	1.72446	1.83004	0.983626	1.03826	2.04573	1.97111	1.96591	2.12843	0.392697	0	0.211121
Gstp3	2.38005	2.3132	2.24174	2.1731	2.02427	1.89559	1.95162	1.80637	2.17327	1.74831	2.33878	2.2141	2.00051	2.03802	2.08198	0.505828	0.56914	0.459242
Lamb3	3.11499	3.10033	2.75952	2.87259	2.81334	3.01137	3.00868	2.92859	2.86664	2.75053	2.95236	2.75885	2.58843	2.89799	2.9086	0.958421	1.49786	1.15085
Gm13261	1.4202	0.88587	1.87507	2.10366	1.22714	0.999522	0.93912	0.845284	1.51129	1.81054	2.14922	2.52405	1.89663	1.35162	1.85786	0	0.56914	0.459242
Ncmap	2.69429	2.61459	2.75584	2.67489	2.73711	2.70695	2.71079	2.5879	2.66527	2.47841	2.27508	2.40374	2.18803	2.31589	2.26037	0.392697	0.960185	0.677424
Prss46	1.81869	1.6281	1.71559	1.53171	1.61496	1.77098	1.95162	1.59125	1.29012	1.52325	1.97127	1.76706	1.24012	1.73464	1.73687	0.239299	0	0
Muc15	2.14192	2.19735	2.24174	1.81831	1.9273	1.69923	2.0043	1.881	1.22344	2.30459	2.13891	1.78824	1.79544	1.45989	1.80819	0	0.56914	0
Lcn2	4.46923	4.4098	4.29967	4.17431	3.54721	3.66506	3.67595	3.50357	4.42698	3.59353	3.72536	4.02778	3.93456	3.6102	3.89845	1.55975	2.92245	2.21443
Syt8	1.86794	1.91702	2.06538	1.93136	2.30084	2.19837	2.41061	2.13052	1.44451	2.26826	2.70875	1.61224	1.79544	2.33547	2.42942	0.669875	0.704322	0.352761
Tmem40	2.85404	2.6312	2.96917	2.9428	2.82104	2.50251	2.30594	2.5455	2.56401	2.76605	2.65395	2.78739	2.61078	2.30576	2.6935	0.837652	1.16259	1.04222
Wnt2	1.87716	1.83181	2.00728	2.02097	2.20904	2.18467	2.16775	2.08298	1.69927	2.34451	2.32314	2.17913	2.11808	2.34337	2.06411	0.788593	1.04751	0
Gm13203	1.57276	1.50202	1.97502	2.06428	1.59207	1.23912	1.4841	1.3426	1.54694	2.20296	2.07938	1.97561	1.34827	1.65067	1.8917	0	0	0.61616
Mb	3.2111	2.34057	2.59822	2.58268	2.23921	2.8294	2.04631	2.05327	2.49525	3.18975	2.26997	2.43436	2.30292	1.95456	2.09577	0	0.991315	0.897077
Atp2a1	3.81285	0.700098	3.49634	3.718	3.05751	3.48879	2.84011	3.18743	0.454845	3.36595	0.881613	2.3486	1.21917	1.08397	2.72727	0	0	0.211121
Glrp1	2.26978	2.24283	2.39103	2.52326	2.561	2.41776	2.4931	2.24323	2.21194	2.4511	2.19737	1.89735	1.50688	1.95837	2.13777	0.239299	0.224533	0.61616
Il17re	2.53897	2.31602	2.32151	2.41946	2.0812	2.15837	2.24707	2.28799	2.39772	2.17256	2.73597	2.44513	2.64271	2.53118	2.6465	0.733278	1.48841	0.861116
3300005D01Rik	1.39328	1.50202	1.71559	1.93753	1.85023	1.37803	1.40411	0.954435	1.32948	1.73986	2.1526	2.13493	1.47232	1.6805	1.97536	0.595606	0	0.352761
Cyp21a1	1.44556	1.29511	1.71559	1.97285	1.67719	1.57717	1.71834	1.69916	1.47248	1.47894	1.42085	1.79508	1.70026	2.08873	1.98422	0	0.481586	0.211121
Lrrc15	2.84824	2.75042	2.51013	2.19736	2.62651	2.82465	2.80927	2.7437	2.44635	2.41839	2.33658	2.73225	2.50356	3.14656	2.739	1.65426	1.04751	0.677424
Pkhd1	0	0	0	0	0	0	0.358316	0	0.577032	0.805773	2.17556	1.45151	1.27923	1.93894	1.63218	0.392697	0	0
Fosl1	2.43386	2.41363	2.05622	2.12409	1.86927	2.18928	2.21094	2.14941	2.42725	2.16302	2.38258	2.6047	1.97111	2.29011	2.60549	1.17516	0.704322	0.544688
Msln	2.3829	2.09836	2.63514	2.58545	1.94851	1.93853	2.04127	1.77834	2.8302	1.65541	2.95978	3.20436	3.20278	3.02344	3.28117	0.837652	2.15997	1.72415
Atp6v1b1	0.865045	0.565376	0	0.346939	0	0.962464	0.551938	0	0.7502	0.805773	1.77397	1.68792	2.23397	2.38373	2.2438	0	0.704322	0.821972
Wfdc2	4.00751	3.74889	4.34924	4.39652	4.03413	3.67455	3.58512	3.89357	4.21095	4.07363	3.77366	4.08035	3.8115	3.64457	3.76313	1.79252	2.71568	2.26897
Anxa8	3.62976	3.554	3.58206	3.49644	3.52924	3.55912	3.61531	3.404	3.30946	3.64282	3.18249	3.2566	3.11236	3.25156	3.36977	1.25305	2.00227	1.78623
Vsig1	0	0	0.977358	1.03274	0.976075	1.25912	1.38158	0.602169	0.454845	0	0	1.78824	1.8122	2.08873	1.97981	0	0	0
Trim6	1.44556	1.55368	1.5728	1.72904	1.36584	1.39266	1.85437	1.70776	1.88047	1.47894	1.97635	1.86394	1.7536	1.74095	1.89709	0.505828	0.224533	0.211121
Prg4	2.86355	2.88436	2.61002	2.70525	2.23119	2.51134	2.80405	2.4411	2.67642	2.34026	2.82329	2.74002	2.63536	2.83813	3.06548	1.49333	1.64002	0.731105
Acsbg1	3.18317	3.09148	3.17375	3.19352	3.32182	3.18928	3.24486	3.20648	2.93662	3.2008	3.17869	2.89989	2.64593	2.73761	3.0146	1.31909	1.46888	1.30997
Sh3rf2	2.26978	2.00576	1.92791	2.13977	1.50084	1.76493	2.16395	1.8327	2.20196	1.44666	2.57876	2.06436	2.18803	2.03802	2.46418	1.05277	0.64197	0.544688
Sphk1	3.03089	2.86498	3.16411	3.03473	2.94093	2.8569	2.79433	2.81643	2.93847	2.94029	3.05512	3.06391	2.93876	2.93562	2.90335	1.60166	1.52502	1.25312
Hnf1b	2.54489	2.726	2.27932	2.34941	2.06962	2.36136	2.51063	2.27665	2.67642	1.8713	2.55807	2.55578	2.51675	2.45468	2.55316	1.60957	0.807264	0.61616
Gm6093	0.759441	1.26463	0.917978	1.15993	0.313445	0.962464	1.66153	0.954435	1.19874	0.499275	1.75755	1.66106	1.52848	1.31975	1.68767	0.239299	0	0
Saa3	2.56218	2.58086	2.80557	3.85304	2.98543	2.37653	2.96929	2.5879	3.04181	2.80224	2.86898	2.92019	2.6625	2.9019	2.71194	1.68169	1.23676	0.98985
Liph	2.94638	2.73572	3.08815	2.92988	2.87143	2.61836	2.46731	2.77104	2.99361	2.69181	3.14984	2.94538	3.05863	2.87049	3.23718	1.1533	1.91511	1.57925
Urah	3.0712	2.91012	3.16302	3.1446	3.16216	3.03884	3.01194	2.99932	2.89671	3.40563	2.73684	2.65899	2.50356	2.66486	2.70282	0.669875	1.63323	1.15085
Itgb4	3.32592	3.41904	2.79133	2.9816	2.77958	3.10494	3.31761	3.14352	3.20954	2.81101	3.2888	2.92374	3.03826	3.1098	3.20039	1.55086	1.78716	1.50092
Acox2	2.24705	2.09836	1.90884	2.01072	1.86301	1.88647	1.81358	1.62344	1.92086	1.76472	1.68485	1.61224	1.82834	1.92274	1.88624	0.239299	0.64197	0
Calcb	2.06633	1.90992	2.42201	2.1731	1.96375	1.85789	1.74916	1.97792	2.19433	2.17256	2.28013	1.98006	1.87819	1.82091	2.27633	0	0.807264	0.861116
Bdkrb1	1.5138	1.83181	1.72563	1.48214	1.45498	1.69207	1.78713	1.47731	1.63908	1.53708	1.68485	1.81497	1.46016	1.77704	1.70469	0.239299	0	0.352761
Alox12e	1.39328	1.39934	1.46093	1.22784	0.866169	0.771073	0.551938	0.954435	1.65714	0.983626	1.95031	1.66106	2.30645	1.75937	2.14084	0	0.64197	0.778947
Jaml	1.99606	1.97611	1.83844	2.16591	1.30201	1.09482	1.50199	1.54425	1.95336	1.68542	2.63661	2.28544	2.16432	1.66584	2.22658	0.958421	0.481586	0.677424
2010016I18Rik	1.26491	1.35034	1.3811	1.12153	1.66742	0.962464	1.33268	1.27894	1.39889	1.02975	2.21814	1.48045	1.79544	1.65067	1.99718	0	0.807264	0.211121
Lncenc1	1.9367	1.59985	2.48154	2.49532	3.34899	3.07464	3.18263	2.72692	1.65714	2.87109	3.15489	1.84621	1.33201	3.06611	2.4509	1.38961	0.481586	0.778947
G930009F23Rik	1.8489	1.84029	2.14014	2.06883	2.47467	2.17765	2.31682	2.20431	1.92086	2.43246	2.22958	1.58008	1.53889	1.93495	2.26956	0.239299	0.371806	0.677424
Krt16	3.43746	3.04324	3.30266	3.31291	3.37591	3.14179	3.29732	3.40331	2.75162	3.80354	2.30217	2.10608	1.63121	2.18662	2.40847	0.239299	0.807264	0.897077
Cblc	2.99209	2.8978	2.69756	2.81478	2.32324	2.51785	2.52082	2.67689	2.9833	2.56812	2.7706	2.76544	2.74665	2.36922	2.71846	0.505828	1.5976	1.4834
Ubd	1.44556	0.88587	0.917978	1.68747	1.19901	1.17295	1.27756	1.14631	1.19874	1.81772	1.82699	1.55723	1.37905	2.11601	1.96631	0.505828	0.371806	0
Pcsk9	2.76349	3.09101	2.77306	3.05485	2.80622	3.26895	3.10211	2.56957	2.56511	2.90503	3.50456	2.94586	2.70027	3.11248	2.94847	1.1533	2.14967	1.39445
Hspb1	3.30634	3.13531	2.88519	2.9506	2.73879	2.8883	2.87115	2.77325	2.92722	3.09697	3.55924	3.67598	3.5356	3.36472	3.5303	2.11768	2.21707	1.84832
Pigr	2.13694	2.05962	2.69117	2.59365	2.02427	1.73983	1.99876	2.27665	3.37244	2.13303	2.4504	2.03022	2.94162	2.69793	2.62798	0	1.71415	1.53396
Tnni2	3.62506	1.53713	3.39115	3.36633	2.97044	3.40202	2.37922	2.79328	1.19874	3.84382	2.32086	2.10275	1.85893	1.75937	2.30028	0.788593	0.481586	0.544688
Fzd10	1.81869	1.97611	1.22456	0.852114	1.42149	0.962464	1.05138	1.36192	1.52351	1.17679	2.36435	1.95732	2.14182	2.05963	2.05302	0.239299	0.758836	0.961041
Ociad2	2.98787	3.02989	3.25088	3.19657	3.2	2.76736	2.85357	3.0255	2.97868	2.88657	2.94753	3.15811	2.88798	2.72996	2.91943	1.41489	1.57473	1.41586
Krt14	4.13161	4.0377	3.82709	3.83065	3.91111	4.05285	4.24133	3.99244	3.45648	4.25247	3.40138	3.11356	2.72037	3.29341	3.24615	1.21585	1.78233	2.09258
Nkd2	2.35348	2.18234	2.36226	2.23912	2.08876	2.35514	2.34538	2.26264	2.05993	2.22861	2.62993	2.58863	2.6539	2.75858	2.43255	1.13027	1.12015	1.22162
Rnf186	1.81869	1.96365	1.69482	2.25417	1.9163	1.88647	2.10693	1.55648	2.06688	1.61186	1.95031	1.68792	1.5782	1.76534	1.80819	0	0.56914	0.352761
Enthd1	0.411956	0.700098	0.534787	0.980458	0	0	0.358316	0.30103	0.873669	0.932017	1.69464	1.6702	1.12343	1.13748	1.60154	0	0	0
Sdcbp2	2.71332	2.55087	2.96118	2.99898	2.76166	2.64003	2.6059	2.61719	2.86059	2.65193	2.57623	3.07722	2.69956	2.53522	2.85595	1.28733	1.34219	1.28246
Krt87	1.67102	1.65464	1.85346	2.16952	1.6961	1.81661	1.64922	1.79258	2.16236	1.47894	1.42085	1.65172	1.94767	2.14664	2.1872	0.392697	0.890421	0
Trim15	2.22715	2.13392	2.46741	2.18713	2.41886	2.05289	2.2775	2.01723	2.49397	1.93561	1.65412	1.76706	0.963363	1.50534	2.01796	0	0.224533	0.211121
Vip	1.08189	2.23275	0.344981	0	0.313445	1.12245	0	0	0	1.67565	2.33878	1.6702	2.74473	1.11153	1.52029	0.239299	0.224533	0.861116
Serpinb5	3.19779	3.23724	3.33744	3.13537	3.18496	2.97872	3.04025	3.02713	2.87476	3.46938	2.56334	2.81868	2.40503	2.25123	2.61278	0.881727	1.20126	1.20499
Slc23a3	2.22305	2.25913	2.2039	2.06883	1.67719	1.73983	1.6235	1.7162	2.11877	1.94634	2.4169	2.22178	2.18339	1.82091	2.3407	0.669875	0.85083	0.778947
Tnfsf15	0.411956	0.700098	0.534787	0.669224	0.620552	0.999522	0.685383	0.954435	0.816308	0.983626	1.86125	1.50759	1.31513	1.74095	1.93308	0	0.371806	0.352761
Wnt4	3.13609	2.94774	2.83428	2.93299	3.06469	2.88922	2.89235	3.1057	2.73641	3.05819	2.7943	2.5138	2.80835	2.47482	2.58619	1.31909	1.31458	0.98985
Kcnj15	2.49512	2.34845	2.04687	1.79341	2.03712	2.40677	2.38614	2.20431	2.08707	1.94101	2.64428	2.0994	2.4374	2.67955	2.34835	1.21585	1.09726	0.731105
Sgk2	0	0	0	0	0.493597	0.420616	0.358316	0.30103	0	0.317854	1.53238	1.24462	1.52848	1.61024	1.55699	0	0	0.211121
Trim29	3.53544	3.31243	3.29738	3.12633	3.18736	3.34129	3.31948	3.1681	2.77652	3.2963	3.19427	2.48844	2.6625	2.81018	2.90756	0.9922	1.66616	1.50942
Syt12	2.1753	2.34322	2.36454	2.1436	2.01549	2.12509	2.06588	2.23572	2.16236	2.27078	2.41506	2.31715	2.07837	2.22735	2.22658	0.881727	0.85083	0.778947
Tmem59l	1.08189	1.3236	0.534787	0.770263	0	1.06532	0.998869	0.903253	1.31025	1.2615	1.7491	1.70494	1.6228	1.72172	1.38687	0.239299	0.224533	0.211121
Als2cl	2.90566	2.90509	2.84344	2.69142	2.61103	2.67139	2.95223	2.66483	2.9654	2.45768	3.28855	3.15069	3.01484	2.92672	3.11945	1.7137	1.85377	1.50092
Plcd3	2.43132	2.4563	2.34356	2.24217	2.16106	2.3001	2.2686	2.33263	2.27603	2.34451	2.51053	2.34288	2.28852	2.39081	2.52125	0.92179	1.26958	0.821972
Mdfi	2.90906	2.9536	2.87477	2.9434	2.38043	2.62261	2.64164	2.65244	2.87315	2.64879	2.81895	2.97951	2.78331	2.60828	2.78506	1.25305	1.56683	1.34821
Gjb5	1.85853	1.7365	1.72563	1.86422	1.62597	1.55796	1.74916	1.56839	1.29012	1.61186	1.94491	1.64219	1.53889	1.66584	1.83989	0.392697	0.224533	0.352761
Gm19557	1.55398	1.37554	1.61313	1.0794	0.924589	0.771073	0.787319	1.04155	1.45873	1.14442	1.89301	1.70494	1.66326	0.866996	1.65148	0.239299	0.224533	0
Lrrc2	1.96739	0.955543	1.90884	1.98949	1.47081	2.04656	1.40411	1.64364	0.924383	2.12608	2.03755	1.52054	1.06629	1.56567	1.53287	0	0.224533	0.211121
Muc4	2.46557	2.48385	2.27375	2.59229	2.00198	2.00999	2.37454	2.59126	3.12912	1.47894	2.68172	2.44361	2.55605	2.50283	3.03886	0.505828	1.69677	1.53396
Il18rap	2.08367	2.39062	2.11662	2.08659	2.35885	2.25714	2.36982	2.23572	2.03472	2.38688	2.19125	1.75235	1.61424	1.87017	2.08893	0.595606	0.56914	0.352761
Hoxa11os	2.37137	2.28701	2.49691	2.60959	2.79899	2.57716	2.55626	2.5601	2.34478	2.72393	2.32541	2.28324	2.21051	2.30916	2.3169	1.427	0.704322	0.544688
Kcnn4	3.09558	2.98297	2.87477	3.00004	2.70024	2.9828	2.96267	2.92084	2.71448	3.01831	3.08525	2.6636	2.84493	2.8197	2.8434	1.23485	1.71415	1.41586
Sbk3	1.67102	1.19634	1.65005	1.54705	2.51579	2.69351	2.19702	2.27203	1.51129	1.8958	2.46868	1.73711	1.53889	2.50715	2.31486	0.239299	0.926702	0.98985
Thbs2	3.81327	3.72153	3.6308	3.54494	3.65269	3.66805	3.60271	3.65205	3.49284	3.54971	3.98906	3.89241	3.59993	3.99601	3.79729	2.69398	2.45332	2.26009
Itga2	2.73661	2.88284	2.67142	2.81397	2.6767	2.69993	2.94026	2.75147	2.79623	2.64243	2.9014	2.61714	2.56871	2.69863	2.91431	1.53253	1.09726	1.43626
Trim16	2.7843	2.82166	2.82175	2.83853	2.33615	2.53475	2.61814	2.57883	2.89261	2.40753	2.93824	2.7983	2.66635	2.65732	2.95085	1.47233	1.47875	1.30997
Gjb2	2.86823	2.8978	2.72521	2.86468	2.58911	2.53372	2.93382	2.87001	2.72972	2.80298	1.60943	2.28324	2.56967	2.07732	2.22153	0	1.26958	1.04222
Cers3	2.88288	2.848	2.97199	2.89344	2.79311	2.70904	2.59472	2.63062	2.79365	2.75219	2.7834	2.67179	2.55307	2.36476	2.72885	1.13027	1.36814	1.22162
Gm13655	0.949926	1.19634	0.977358	0.980458	1.0221	0.420616	0.787319	0.602169	0.7502	1.23505	1.68485	1.38712	1.0958	1.13748	1.59082	0	0	0
Tnip3	2.59656	2.31602	3.01629	2.98984	2.96847	2.64408	2.67229	2.84342	2.87315	2.99996	2.64645	2.49118	2.13143	2.45468	2.81714	0.595606	1.52502	1.26804
Pmaip1	3.03153	2.71718	2.87195	2.99092	2.58554	2.68626	2.81099	2.83525	3.1318	2.72833	3.09421	3.03091	2.80614	2.9147	3.04271	1.60957	1.72536	1.46516
Evc2	2.61861	2.83204	2.37132	2.22669	2.18571	2.46646	2.51576	2.57422	1.8643	2.41299	2.83042	2.55929	2.55802	2.7395	2.64267	1.83654	1.12015	0.930236
Edn2	2.47487	2.1253	2.13631	2.52007	1.9433	1.70627	1.80494	1.77834	2.36431	1.81054	2.22103	2.27881	2.09584	1.95837	2.06411	0.239299	1.09726	0.930236
Slc45a3	2.73027	2.62848	2.56938	2.60169	2.29389	2.36136	2.43582	2.5601	2.94854	2.4148	2.69059	2.44208	2.54503	2.46309	2.60128	0.881727	1.38055	1.32309
Gm29284	1.13539	1.11528	1.42285	1.25816	1.50084	0.877199	0.93912	0.845284	1.01081	0.873437	1.24391	1.59106	1.71422	1.36672	2.00142	0	0.371806	0.352761
Hsd11b1	2.6474	2.34057	2.63636	2.76846	2.09619	2.15342	2.16395	2.12076	2.15958	2.31378	2.88237	2.85679	2.63782	2.35876	2.45685	1.19598	1.55878	1.15085
Wincr1	1.90369	1.80534	2.15881	2.09521	2.5073	1.93027	1.85437	2.04941	1.79926	2.40014	1.60943	1.76706	1.00048	1.35162	1.72904	0	0.481586	0
Obox1	1.22588	1.1577	1.52833	0.852114	1.13663	1.66988	1.33268	1.17626	0.873669	0.805773	1.62104	1.43629	1.43478	1.26705	0.89304	0	0	0
Gm26771	1.08189	1.01557	0.917978	1.0794	0.798651	0.827369	0.869818	0.778296	1.08286	0.873437	1.3829	1.60178	1.0958	1.11153	1.45126	0	0	0
Sfrp2	3.29916	3.1577	3.20508	3.32514	3.03774	3.18629	3.24263	3.09045	3.35559	3.10661	3.19397	3.31934	3.16213	3.2362	3.112	2.12731	2.25136	1.25312
Col4a6	1.67102	1.86476	1.6001	1.59006	1.88151	2.32093	2.4419	2.09361	1.38256	1.4118	1.54621	1.67915	1.97111	2.22735	1.63218	0.837652	0	0.61616
Gpr39	1.97474	2.08899	1.91529	2.10782	2.08876	2.20727	2.16395	2.00019	1.89606	1.94634	2.34532	2.13802	2.11536	2.27753	2.2557	1.19598	0.890421	0.61616
Paqr5	2.50597	2.5239	2.43575	2.40087	2.42581	2.68626	2.58902	2.31406	2.31469	2.3888	2.45378	2.31715	2.34669	2.45468	2.50964	1.21585	1.23676	0.821972
Smo	3.07411	3.25049	3.13769	2.91657	3.09081	3.23333	3.23232	3.07428	3.3005	2.89081	3.0614	3.20516	3.17205	3.14334	3.19476	1.88073	2.05716	1.55719
Clu	4.0348	3.85917	3.88475	4.18755	3.53745	3.78378	3.93776	3.82898	4.00346	3.99172	4.27463	4.04045	3.95417	4.06949	4.24299	2.3638	3.28857	2.72652
Arhgef5	3.36112	3.3225	3.15683	3.13342	3.01304	3.17812	3.25426	3.23899	3.38055	3.00923	3.36016	3.20331	3.21008	3.22729	3.39004	1.90523	2.11724	1.85974
Col12a1	3.64651	3.58876	3.33526	3.18423	3.34713	3.52954	3.53322	3.4293	3.28619	3.31074	3.95708	3.52033	3.67523	3.92519	3.52275	2.68747	2.253	2.26897
Slc10a6	2.47945	1.83181	2.11662	2.40715	1.0221	1.42048	1.50199	1.38039	1.56916	1.66565	1.99126	2.2141	2.1071	1.20707	1.80819	0.733278	0.704322	0.211121
Pglyrp1	2.50382	2.22243	2.72222	2.73752	2.42409	2.29473	2.14043	2.43156	2.68147	2.15978	2.39044	2.43436	2.53477	2.37943	2.36873	0.595606	1.63323	1.08899
Zfp185	2.38856	2.48194	2.29295	2.20072	2.35073	2.04336	2.14043	2.14321	2.28654	1.95161	2.53912	2.28544	2.52426	2.23546	2.34454	0.239299	1.76751	1.20499
Tnnt3	4.00016	0	3.52258	3.65522	3.04938	3.73729	2.60313	3.04277	0.454845	3.92717	0.813714	2.397	0.771955	1.18509	2.59595	0.239299	0.481586	0
Coro6	2.52484	1.94428	2.4692	2.57849	2.67282	2.34883	2.3004	2.17338	2.07031	2.11544	2.25956	2.14414	2.22558	2.14909	2.14691	0.837652	0.960185	0.821972
Krt17	4.30346	4.13622	4.08041	4.18547	3.7589	3.88678	3.93955	3.79946	3.91815	4.22796	3.82707	4.07958	3.42003	3.74517	4.02673	2.83175	2.53603	2.16527
Trem1	1.82899	1.86476	2.07436	2.10782	1.83031	1.60449	1.79613	1.79258	1.81798	1.68542	1.95031	2.02225	1.12343	1.67323	1.92812	0.733278	0.56914	0
Anxa3	3.83229	3.72275	4.00203	3.99393	3.92515	3.63166	3.59102	3.7206	3.84522	3.87075	3.75606	4.06569	3.54917	3.61383	3.77685	2.43734	2.62821	2.28053
Psors1c2	1.65611	1.35034	1.19195	1.53171	0.313445	0.259355	0.869818	0.477266	1.36558	0.626956	1.63235	1.75977	1.63945	1.02296	1.42027	0	0.224533	0.352761
Rin1	2.68588	2.74523	2.35301	2.35178	2.47774	2.69134	2.75112	2.63968	2.76217	2.32722	2.95502	2.64196	2.56679	2.63788	2.84218	1.55086	1.36814	1.36023
Clec4d	2.59307	2.62436	2.78705	2.93731	2.45255	2.06832	2.28623	2.18203	2.4605	2.43246	2.85982	2.90308	2.45894	2.42065	2.54117	1.61735	1.21937	1.16965
Tchh	1.59076	1.66732	1.73542	1.88547	1.83031	1.73983	2.20054	2.04551	1.97941	1.57608	1.9226	1.65172	1.99334	1.78843	1.94763	0.239299	0.991315	0.459242
9330188P03Rik	1.44556	0.565376	1.44231	1.25816	1.22714	0.771073	0.93912	1.39813	1.61048	1.53708	2.2876	2.18192	1.80109	1.7016	2.28078	0.392697	0.85083	1.01682
Bst1	2.21054	2.09836	2.02752	2.53889	2.085	1.98867	2.18988	2.02549	2.11261	2.32055	2.76488	2.64292	2.21487	2.41138	2.57845	1.45026	1.20126	1.04222
Stx19	1.95232	1.94428	2.37799	2.18367	2.06568	1.45914	1.59616	1.68143	1.90114	2.0412	1.71356	1.90794	1.79544	1.49441	1.77399	0	0.807264	0.544688
Fxyd3	2.83638	2.6046	3.20475	3.12594	3.24565	2.90979	2.90639	2.87699	2.56071	3.27395	2.63882	2.82569	2.71423	2.88603	2.62598	1.23485	1.68478	1.43626
Padi3	2.45364	2.49514	1.83844	2.00023	2.53632	2.59735	2.49131	2.45198	1.55819	2.02823	2.35175	0.944236	1.48414	1.9806	1.45126	0.239299	0.481586	0.352761
Gm34294	0.949926	1.11528	0.666424	0.346939	0.798651	0.420616	1.21442	0.30103	0.577032	0.499275	1.45574	1.24462	1.31513	1.11153	1.29008	0	0	0
9130008F23Rik	2.25857	2.3562	2.44719	2.32748	2.13153	2.05289	2.0846	2.07574	2.15679	2.39827	2.38258	2.28324	2.07239	2.0566	2.18444	0.92179	1.14189	0.677424
Bnc1	2.38005	2.5239	2.16964	2.03097	2.14818	2.44407	2.61814	2.37677	1.84176	2.3752	2.05477	1.49422	1.1494	1.42238	1.29008	0.392697	0	0.211121
Slpi	3.42396	3.44021	3.24761	3.20094	2.86646	2.8193	2.6931	2.64364	3.01934	3.0852	2.18505	2.16198	2.02804	2.10531	2.29172	0.9922	0.85083	0.778947
Itgbl1	2.14192	2.16282	2.15881	1.8785	1.86927	2.25517	1.99876	2.06838	1.63908	1.94634	2.78576	2.5546	2.40363	2.50715	2.17606	1.21585	1.16259	1.23764
Tcea3	2.71729	2.20102	2.51013	2.60302	2.48231	2.40117	2.2891	2.58112	2.25645	2.72833	2.58253	2.33512	2.46386	2.50607	2.31486	1.23485	1.18236	1.06625
Tigit	0.865045	0.368845	0.666424	0	0.718668	0.771073	0.787319	0.954435	0.67219	0.499275	1.7042	1.54534	1.24012	1.84129	2.17039	0.595606	0.224533	0.459242
Hoxa11	2.73535	2.73035	2.66917	2.68707	2.91153	2.85044	2.84251	2.78694	2.62336	2.71228	2.57496	2.66999	2.47947	2.57097	2.41339	1.5936	1.18236	1.04222
Fst	2.55458	2.40913	2.52138	2.34941	2.6767	2.59194	2.53077	2.49988	2.40569	2.60686	2.74981	2.54626	2.49681	2.67079	2.6179	1.43878	1.16259	1.4461
Ntn5	1.97474	1.4219	1.46093	1.4262	1.43856	1.62178	1.50199	1.3426	1.48581	1.30999	1.86125	1.71321	1.71422	1.7016	1.71296	0.239299	0.56914	0.61616
Capn8	0.759441	0.700098	0.849174	0.346939	0.798651	0.630326	0.685383	0.30103	0.969742	0.626956	0.881613	1.29032	1.36393	1.35162	1.42027	0	0	0
Cd101	1.33381	1.51993	1.42285	1.19521	1.32434	1.19615	1.46544	1.32241	1.08286	1.66565	1.71356	1.4205	1.06629	1.40912	1.71296	0.239299	0.371806	0
5730507C01Rik	1.46951	1.59985	1.67301	1.36195	2.17968	1.78285	1.80494	1.72446	1.01081	1.87756	1.45574	1.82774	1.51782	1.73464	1.55699	0.239299	0.481586	0.352761
Serpina3m	2.37428	1.35034	2.55932	2.70525	1.42149	1.76493	1.91933	1.8327	1.54694	2.10083	1.80505	1.33167	1.7897	1.44773	1.9929	0.392697	0.85083	0
Bnipl	2.58954	2.29592	2.65073	2.45812	2.26242	2.12509	2.06107	2.20159	2.14544	2.53932	2.08728	2.23676	2.12347	2.25509	2.20602	0.788593	1.20126	0.778947
4930579C12Rik	0.619511	0.368845	1.02959	1.12153	1.10171	0.537945	0.358316	1.11411	0.577032	1.47894	1.3829	1.48045	1.17394	1.05454	1.19332	0	0	0
Scel	1.67102	1.72571	1.63809	1.44567	1.19901	1.12245	1.73913	1.44734	1.74497	1.44666	2.29978	2.057	2.15695	1.78843	2.37768	0.669875	0.926702	1.04222
Ripor3	1.7129	1.64157	1.51243	1.67642	1.16894	1.12245	0.869818	1.14631	1.60052	1.35363	2.1319	1.75977	1.86867	1.4717	1.88624	0.669875	0.371806	0.677424
Efna4	2.50597	2.40913	2.57642	2.53736	2.56477	2.51352	2.55471	2.47001	2.42875	2.58305	2.13891	2.49391	2.36086	2.15878	2.31894	0.837652	1.14189	1.16965
Pitpnm3	1.81869	2.02811	1.51243	1.51581	1.19901	1.75879	2.04631	1.63366	1.67448	1.10944	1.48804	1.8214	1.90556	1.53655	1.66081	0.392697	0.56914	0.352761
Gm18561	1.0209	0.802842	1.15667	1.22784	1.25356	1.14845	1.05138	0.903253	0.7502	1.35363	1.55961	1.45151	0.828273	0.761251	1.61199	0	0	0
Nav3	2.44386	2.46832	2.25365	2.00023	1.99273	2.18698	2.5933	2.26026	2.34659	2.16302	2.80116	2.56394	2.48649	2.56254	2.66973	1.93958	1.25348	0.930236
Fndc1	2.80846	2.73891	2.51338	2.43142	2.54557	2.66835	2.859	2.60442	2.48878	2.51853	3.30165	2.83693	2.97111	3.17169	2.88224	1.92084	1.87388	1.58636
Il23a	2.60517	2.42031	2.61898	2.60566	2.58315	2.40677	2.29195	2.3858	2.43911	2.76766	2.5487	2.73147	2.05078	2.23142	2.50702	1.31909	1.12015	1.08899
Igsf5	1.91218	1.71464	2.20718	2.22353	2.1416	2.10046	2.04631	1.94958	1.96222	1.85198	1.15314	2.33902	2.11808	2.06856	2.15586	0.392697	0.807264	0.98985
Ggt1	1.81869	2.04937	1.85346	2.43728	1.96872	2.027	1.80494	1.8131	1.75213	2.03692	2.42955	2.42492	2.42554	2.72282	2.31074	1.37639	1.34219	0.961041
Nupr1	4.17833	3.95064	4.04021	4.15445	3.83875	3.72677	3.80849	3.94684	4.11601	3.98444	3.80582	3.74177	3.45108	3.57994	3.8771	2.12252	2.79416	2.44866
2200002D01Rik	2.60002	2.23949	2.67366	2.62245	2.53632	2.35514	2.44391	2.23064	2.36257	2.42899	2.33215	2.69289	2.39655	2.39915	2.39505	1.34867	1.31458	0.961041
Cdk18	3.14257	3.12411	2.79809	2.87543	2.82243	3.11622	3.17039	3.06428	3.19542	2.84444	3.10749	2.9099	2.81603	2.80045	2.97837	1.48296	1.85377	1.72925
Adgrf4	2.82316	2.64851	3.03903	2.8733	3.02012	2.53163	2.46731	2.74838	2.52021	3.09093	2.7966	2.16489	2.09009	1.66584	2.03779	0.595606	1.20126	0.961041
Brinp3	1.30073	1.59985	1.15667	1.15993	1.43856	1.25912	1.5357	1.27894	1.17254	0.499275	1.54621	1.33167	1.03463	1.35162	1.26783	0	0.224533	0
Ajuba	3.11022	3.18282	2.96519	2.97994	2.87817	3.09848	3.0887	3.01764	3.12642	2.9556	3.0295	2.96093	2.85647	3.11883	3.08014	1.95045	1.81051	1.57202
Mroh3	1.39328	1.3236	1.30984	1.61653	1.25356	0.921894	1.46544	1.17626	1.41464	1.28643	1.21572	1.67915	1.29754	0.95192	1.38687	0	0.224533	0
4732490B19Rik	1.85853	1.65464	1.745	1.78477	1.51511	1.52745	1.66153	1.73258	1.81798	1.78823	1.9226	1.6702	1.778	1.9186	1.93799	0	1.02032	0.821972
Lama3	3.22195	3.21302	2.80886	2.80574	2.95948	3.0791	3.28824	3.13691	3.05793	2.82385	2.99892	2.61303	2.4374	2.90233	3.003	1.427	1.71979	1.53396
Ltbp2	3.2754	3.28013	2.91758	2.95593	2.96896	3.21382	3.1628	3.09116	3.06073	2.86729	3.55379	3.16799	3.18456	3.40227	3.33949	2.25971	2.17594	1.87087
S100a8	2.49291	1.86476	2.35996	2.54801	2.29389	1.90892	2.00978	1.99142	1.8643	2.6763	1.75755	2.16489	1.43478	1.64288	1.59082	0.505828	0.758836	0.211121
Rab44	1.59076	1.51993	1.49593	1.40582	1.36584	1.25912	1.55162	1.36192	1.17254	1.23505	1.72272	1.54534	1.65546	1.95456	1.80819	0.505828	0.56914	0.459242
Trip6	3.19779	3.24159	3.17832	3.09034	3.01482	3.0491	2.95036	2.99142	3.10771	3.05117	3.1101	3.24448	3.00122	2.95635	3.02391	2.01052	1.88934	1.62673
Adgra1	2.16602	1.99414	1.97502	2.01588	2.84599	3.09904	3.26588	3.01345	1.97517	2.76686	1.95031	1.58008	1.63121	2.29714	1.88624	0.595606	0.807264	0.544688
Trim72	2.15654	1.19634	1.81489	1.8569	1.19901	2.31237	1.27756	1.41516	1.11484	2.27078	1.60943	1.64219	1.56871	0.817367	1.29008	0.505828	0	0
Jade2	2.74781	2.76163	2.36907	2.53736	2.04959	2.35981	2.54845	2.52002	2.96757	2.07005	3.01262	2.55695	2.84595	2.62986	2.83047	1.60957	1.71979	1.34821
Gm13003	0.759441	0.88587	0.917978	0.852114	1.22714	0.827369	1.21442	0.954435	0.816308	0.873437	1.47219	0.944236	1.27923	1.24797	1.13542	0	0	0
Krtdap	3.23494	2.81191	3.3274	3.41999	2.95746	2.36136	2.55934	2.87756	2.28862	3.72275	1.73169	1.49422	1.26012	0.4133	1.76681	0	0	0.352761
Hotairm1	2.01637	1.83181	2.18367	2.21064	1.58015	1.4068	1.46544	1.5187	1.81798	1.97704	1.93944	2.2141	1.80668	1.45989	1.92812	1.13027	0.481586	0.352761
Ifnlr1	2.55266	2.64851	2.58609	2.56134	2.41358	2.3912	2.46158	2.46109	2.70666	2.29756	2.92136	2.69971	2.66481	2.57282	2.83544	0.9922	1.6122	1.97172
Rhod	2.68729	2.46435	2.56653	2.52007	2.64976	2.40538	2.42758	2.46408	2.15679	2.78644	2.37255	2.29197	1.99694	2.37216	2.37233	1.21585	1.21937	0.778947
Plekhg4	1.4202	1.66732	1.35862	1.66508	1.74005	1.42048	1.64922	1.6534	1.52351	1.4118	1.57262	1.4205	1.52848	1.05454	1.42027	0	0.56914	0
Gdpd2	1.30073	1.4638	0.666424	1.19521	0.976075	1.54803	1.78713	1.23063	1.53538	1.47894	2.30927	1.67915	2.21051	1.85597	1.88071	0.595606	0.960185	0.778947
Rfx8	2.10035	1.7573	2.22007	2.07781	2.1887	1.78866	1.77795	1.87525	2.00398	1.96705	1.73169	2.34095	1.56871	1.67323	1.87511	0.505828	0.704322	0.677424
Cda	2.36252	2.18614	2.50192	2.68378	2.66692	2.61407	2.54211	2.27435	2.29068	2.25283	2.32314	2.37793	2.13143	2.52193	2.40847	1.17516	1.26958	0.98985
Zbtb32	1.49223	1.3236	1.28323	1.40582	1.3852	1.56767	1.38158	1.41516	1.11484	1.17679	2.02417	1.96656	1.67091	1.75937	1.92812	0.9922	0.64197	0.352761
Spon1	3.2929	3.23148	3.09286	3.0525	3.11756	3.28156	3.30841	3.23698	3.00726	2.94775	3.62743	3.40503	3.41541	3.61743	3.3445	2.34546	2.26114	2.21939
Mapkapk3	3.12747	3.16092	3.1315	3.04825	2.76404	2.90716	2.79611	2.79815	3.07109	2.94986	3.17901	3.14315	3.05488	2.93119	3.07873	1.76598	2.04935	1.79938
Fzd1	2.68446	2.68958	2.51659	2.4618	2.56226	2.70555	2.90083	2.73097	2.52021	2.56045	3.19305	2.80031	2.95286	3.13253	2.90599	2.01976	1.83698	1.51776
Hoga1	2.28431	2.1785	2.35301	2.22353	1.83706	1.62178	1.83036	1.67228	2.31078	1.67565	1.94491	1.98447	1.95563	1.4832	1.82115	0.595606	0.758836	0.544688
Gpat3	2.22305	2.25592	2.19726	2.33736	2.12812	1.88647	1.78713	2.02138	1.98776	2.07402	1.96612	2.01821	1.88288	1.98419	2.06774	0.733278	0.926702	0.677424
Gm20744	1.5138	1.1577	1.33492	1.15993	1.32434	0.999522	1.46544	1.38039	0.924383	1.78054	1.89909	0.835437	0.771955	1.24797	1.26783	0	0	0
Myo1d	3.09337	3.24358	2.57502	2.72269	2.51157	2.93442	3.0458	2.87235	3.17577	2.42724	3.30782	3.0708	3.10738	3.16157	3.23126	2.05209	2.02783	1.8366
Olfr920	1.13539	1.50202	1.33492	1.40582	0.313445	0.259355	0.685383	0	1.36558	0.932017	1.5975	1.72929	1.88751	1.05454	1.10332	0.239299	0.224533	0.352761
Pcsk5	2.27346	2.284	2.14014	2.18367	1.97363	2.26299	2.33263	2.29023	2.20698	1.69498	2.64753	2.52657	2.37907	2.50822	2.41826	1.46144	1.14189	1.28246
Styk1	1.46951	1.50202	1.55848	1.56186	1.42149	0.537945	1.21442	1.3012	1.62976	1.55047	2.07537	2.05328	1.97865	1.82609	2.16464	0.881727	0.960185	0.61616
Ahnak2	2.65507	2.49328	2.424	2.43142	2.1449	2.33263	2.57591	2.29245	2.40252	2.19406	2.82972	2.28981	2.65705	2.80804	2.70533	1.63987	1.49786	1.23764
Apol9a	3.05456	2.29592	2.94234	2.61863	2.40643	2.37802	2.4419	3.14539	2.57804	3.20928	2.19433	2.35426	1.82303	2.4323	2.49093	1.02354	1.42697	0.731105
Chil3	2.08367	2.31602	2.15514	2.20405	1.95365	2.11158	2.25333	2.31194	2.39611	2.31378	2.80643	1.96656	1.9229	1.88392	2.30239	1.3035	1.02032	0.61616
Hgfac	0.949926	1.01557	0.534787	0.770263	0.313445	0.259355	0.551938	0	0.7502	0	1.68485	1.4205	1.5782	1.59296	1.52029	0.505828	0.371806	0.211121
Efna1	3.42602	3.30212	3.62795	3.55659	3.39888	3.16424	3.12274	3.15431	3.26005	3.34465	3.10487	3.5661	3.15868	2.91047	3.19906	1.90125	2.0773	1.99709
A930001C03Rik	1.44556	1.44336	1.19195	1.31315	1.16894	0.877199	1.21442	0.903253	1.17254	1.37389	1.63235	0.835437	1.12343	1.05454	1.33143	0	0	0
Hspb8	3.45056	3.11928	3.5146	3.47599	3.26604	3.15166	3.03309	3.24224	3.28867	3.49018	3.31368	3.33213	2.99587	3.06699	3.12709	2.04925	2.0942	1.77267
Gjb1	1.22588	0.955543	1.02959	1.03274	0.493597	0.420616	0.358316	0.30103	1.69927	1.33236	1.15314	0.98985	1.79544	1.30287	1.64194	0	0	0.544688
Prss27	1.5138	1.19634	1.54367	1.69824	1.32434	0.771073	1.17903	1.38039	1.26902	1.73986	1.95564	1.69651	1.61424	1.11153	1.64194	0.392697	0.481586	0.352761
Serpina3n	3.95082	3.45939	3.54523	3.83237	2.83065	3.30187	3.3891	3.19304	3.33953	3.22351	3.97433	3.45825	3.6165	3.22973	3.6533	2.53042	2.50957	2.1404
Col7a1	3.02897	2.97196	2.59556	2.59093	2.9539	3.15614	3.44169	3.16869	2.6848	2.87423	3.18531	2.81286	2.87394	3.04483	2.95929	2.31098	1.59011	1.4461
S100a11	4.31678	4.1435	4.31138	4.27017	4.17664	4.12901	4.12169	4.09428	4.20093	4.17267	3.88908	4.32094	3.85543	3.98112	4.08024	2.84013	3.00597	2.66048
Apobr	3.19473	3.06529	2.87336	2.9816	2.89547	2.9227	3.06009	3.17512	3.21226	2.72305	3.17711	2.74461	2.7224	2.89973	3.04766	1.61735	1.9813	1.59335
Trpv4	2.22715	2.23275	1.84602	2.16591	1.96872	2.44535	2.35038	2.14321	2.15115	1.76472	2.48778	2.35238	2.42286	2.56065	2.54117	1.48296	1.28511	1.08899
Itgb6	2.64273	2.70703	2.60872	2.62372	2.60079	2.64568	2.63524	2.54302	2.71834	2.51995	2.40198	2.50595	2.29216	2.47827	2.70366	0.505828	1.80594	1.55719
Adgrg6	2.65354	2.55087	2.59422	2.6542	2.88541	2.80951	2.88516	2.9923	2.65025	2.86474	2.7943	2.19831	2.42687	2.66336	2.5375	1.21585	1.55058	1.25312
Tmem98	2.74163	2.81814	2.7668	2.9127	2.78939	2.83098	2.78255	2.78481	2.90329	2.67728	2.70781	2.62923	2.7156	2.90792	2.71194	1.72588	1.54223	1.38335
Slc28a3	1.0209	1.19634	1.19195	1.65344	0.620552	1.12245	1.21442	1.20431	1.74497	0.983626	0.992067	1.06885	1.5875	1.44773	1.79483	0	0.371806	0.211121
Lrrc55	1.33381	1.6142	1.22456	1.03274	1.42149	1.77098	1.74916	1.57997	1.42983	1.47894	1.64337	1.46621	1.33201	1.96591	1.76681	0.239299	0.56914	0.544688
Wnt5b	1.95232	1.71464	2.22007	2.18017	2.12812	1.99946	2.0562	2.0971	2.17863	2.02823	1.90509	2.13802	1.98972	2.09433	2.10583	0.392697	1.18236	1.01682
Lrrk1	3.26694	3.23386	2.98089	2.97827	2.94199	3.14409	3.33854	3.21105	3.29094	2.88596	3.40422	3.15249	3.12079	3.23136	3.31317	2.09519	2.24304	1.84832
Npy	1.22588	1.93762	1.02959	1.0794	0.866169	1.03366	0.787319	0.954435	0.284431	1.28643	2.33215	1.50759	2.10151	0.95192	1.19332	0.239299	0	1.06625
Reg3g	0.619511	1.35034	1.22456	0.346939	0	1.12245	0.551938	0	1.32948	2.42899	1.2704	1.8581	1.83359	1.9507	1.71296	0.392697	0.890421	0.352761
Mgst2	2.12679	1.66732	2.40369	2.23605	2.32542	1.76493	1.76856	1.97792	1.8475	2.52136	1.36261	1.86968	1.9229	1.87939	1.81471	0.392697	0.481586	0.897077
Tnnt2	3.33332	2.96822	3.24522	3.25198	3.45344	3.26971	3.19913	3.1091	2.99157	3.44216	2.5775	2.62019	2.30645	2.26081	2.46851	1.47233	1.02032	1.30997
Epha2	3.15955	3.09802	2.74079	2.84993	2.35073	2.66759	2.73503	2.87001	3.03704	2.76202	3.10674	3.0708	2.67696	2.69793	2.97435	1.86794	1.75218	1.56468
Smpdl3b	3.36617	3.30212	3.37167	3.45115	3.25161	3.39593	3.25766	3.24718	3.52037	3.36291	3.51419	3.33897	3.25087	3.24217	3.34085	2.17035	2.21529	2.10128
Ass1	3.59783	3.60895	3.65548	3.63205	3.57948	3.49542	3.40363	3.43699	3.41091	3.56946	3.21752	3.01486	2.89119	3.16913	3.07341	1.96106	1.90057	1.8366
Tent5b	2.26234	1.93762	1.86799	1.86422	1.58015	1.72671	1.83851	1.76362	2.00794	1.65541	2.23796	1.63244	2.1071	2.19552	2.25335	0.958421	1.16259	0.61616
Dpep3	0.865045	1.0683	0.534787	0.537315	0.493597	0.259355	0	0	0.969742	0	1.53238	1.53311	1.43478	0.254064	1.10332	0	0	0
Gm13230	1.22588	1.4638	1.72563	1.70875	1.723	1.19615	1.306	1.41516	1.87515	1.23505	1.24391	1.66106	0.771955	0.91153	1.26783	0	0	0
Lypd3	2.96391	2.74418	2.85242	2.81069	2.62105	2.52954	2.64036	2.74055	2.11877	3.06952	2.23239	1.87536	1.7536	1.6805	1.93308	0.505828	0.991315	0.677424
Chrnb1	2.49731	2.38106	2.47453	2.42548	1.9433	2.14333	2.18988	2.1074	2.38961	2.36521	2.80792	2.58093	2.44128	2.45103	2.75712	1.427	1.56683	1.32309
Tuba8	2.60517	2.18991	2.34356	2.32997	1.92183	2.21382	1.75897	2.17338	2.07371	2.53661	1.5975	1.76706	1.74087	1.81035	1.9231	0.239299	1.02032	0.544688
Hsh2d	2.2312	2.06465	2.07436	2.13977	1.723	1.78866	1.91257	2.2203	2.34113	2.13303	1.97127	2.03804	2.02132	2.0566	2.19805	0.92179	1.02032	0.731105
Erbb3	3.45996	3.48656	3.26168	3.25376	3.03521	3.21012	3.43068	3.31427	3.52266	3.05573	3.61437	3.32338	3.39527	3.36157	3.53415	1.68169	2.57684	2.58255
S100a10	3.80571	3.61307	4.10674	4.08503	3.97672	3.6842	3.63652	3.66039	3.59778	4.11307	3.56852	3.86216	3.33566	3.48041	3.57764	2.65692	2.41774	2.12639
Gm43057	0.759441	1.0683	1.15667	1.03274	1.0221	0.630326	0.685383	0.477266	0.67219	0.873437	0.992067	1.50759	1.31513	0.761251	1.24438	0	0	0
Clca3a1	1.57276	1.64157	1.78998	1.84187	1.60366	1.78866	1.74916	1.6534	2.09035	1.9246	2.46868	2.2115	2.38498	2.06561	2.19537	1.31909	1.16259	0.821972
Lypd2	1.08189	1.4219	2.05157	2.12806	2.19461	2.23499	1.73913	1.77834	1.36558	1.4631	1.2704	1.92837	1.93957	2.20639	1.78104	0	1.25348	0.731105
Lgals7	3.88281	4.00885	3.86644	3.74956	3.51754	3.39407	3.35186	3.44843	2.85277	4.22083	2.53215	2.96232	2.53787	2.8936	2.62398	1.08016	1.9079	1.65169
Fer1l4	1.68544	1.39934	1.15667	1.62919	1.83031	1.75256	1.59616	1.61297	1.61048	0.805773	1.42085	1.67915	1.95955	1.76534	1.90769	0.837652	0.704322	0.211121
Nt5e	2.58954	2.51511	2.67478	2.51685	2.57954	2.43243	2.67934	2.4489	2.29883	2.75467	2.63771	2.43747	2.36241	2.23946	2.35213	1.51338	0.926702	1.29645
Gm38509	0.759441	0.802842	1.02959	0.852114	0.866169	0	0.685383	0	0.924383	0	1.31894	1.4205	1.37905	0.988871	1.31125	0	0.371806	0
Creb5	2.47257	2.50976	2.17671	2.32246	1.89925	2.133	2.37454	2.16454	2.59776	2.13647	2.60569	2.55223	2.2298	2.37362	2.69178	1.52306	1.16259	1.30997
Apol9b	2.92731	2.23949	2.77483	2.4987	2.30084	2.3089	2.39069	3.059	2.42272	3.11424	2.24619	2.31306	1.79544	2.35113	2.42784	1.08016	1.44843	0.677424
Tcim	3.47472	3.55449	3.70972	3.38379	3.47919	3.09393	3.24295	3.22705	3.44625	3.46314	3.29878	3.21378	3.04601	3.14235	3.16457	1.85027	2.25136	1.94786
Il1r2	1.92051	1.88034	1.9521	2.01588	1.70526	1.56767	1.46544	1.62344	1.63908	1.83175	2.10643	2.35798	1.6228	1.51599	1.92812	0.9922	0.64197	0.61616
Gm2619	0.949926	0.368845	0.917978	0	0.493597	0.630326	0.551938	1.46258	0.577032	0.873437	0.634175	1.43629	1.03463	1.66584	1.6222	0	0.371806	0
Csf3	2.28431	1.7365	1.6001	1.64148	0.798651	1.37803	1.09823	1.32241	1.42983	1.56346	1.86779	1.73711	1.36393	0.988871	1.72108	0.505828	0.64197	0
Cpne8	2.87562	2.96446	2.81937	2.9428	2.8347	2.87431	2.9286	2.84155	2.88535	2.8329	2.95502	2.78739	2.71969	2.77685	2.87384	2.12252	1.55058	1.33584
Rbp2	2.05437	1.81435	2.08314	2.22669	1.85023	1.64649	1.86208	1.91927	1.71504	2.62278	1.53238	1.80181	1.17394	1.50534	1.65148	0.239299	0.704322	0.211121
Cpxm2	2.63484	2.33523	2.51013	2.20072	2.28683	2.63595	2.35777	2.40843	2.03099	2.33596	2.66444	2.78113	2.71833	2.8905	2.35024	1.46144	1.79193	1.34821
Gm26532	1.87716	2.05962	2.19052	2.02097	1.85667	1.72671	1.97583	1.61297	1.92566	1.88373	2.14581	1.92837	1.96729	1.96216	1.97536	0.837652	0.890421	0.821972
D7Ertd443e	0.759441	0	0.534787	0.537315	0.620552	0.259355	0.787319	0.699144	0.284431	1.14442	1.2704	0.768786	1.00048	1.65067	1.43604	0.239299	0	0
Ctla2a	2.84235	2.7194	3.13461	3.27823	2.91378	2.52954	2.35286	2.55286	2.78649	2.98664	3.36802	3.40051	3.12106	2.30916	2.94895	2.03476	1.74695	1.87452
Cntn2	1.08189	1.1577	0.666424	1.0794	0.620552	1.14845	0.869818	0.954435	1.11484	1.0714	1.48804	1.16557	1.27923	1.39545	1.45126	0	0.64197	0
Gm32255	1.99606	1.80534	1.96372	1.67642	1.84369	1.66223	1.42553	1.47731	1.38256	1.64493	1.77397	1.8214	1.5966	1.71512	1.33143	0.837652	0.224533	0.459242
C130026I21Rik	1.22588	1.26463	1.40248	1.4643	1.25356	0.962464	1.24714	1.32241	1.31025	1.10944	1.29535	1.78824	1.95563	1.64288	2.15586	0.505828	0.704322	0.677424
Gm35019	0.759441	1.0683	1.47878	1.51581	1.68674	1.64649	1.86967	1.27894	0.969742	1.52325	1.2704	1.43629	1.49566	1.18509	1.29008	0.239299	0	0.352761
Cpxm1	2.91076	2.82947	2.61131	2.95885	2.63935	2.89105	2.95471	2.64364	2.87796	2.82245	3.41282	3.12163	3.16965	3.38225	2.91739	2.22118	2.02228	1.94477
S100a14	3.9309	3.76943	4.1402	4.07055	4.11719	3.79187	3.61639	3.85182	3.59391	4.25747	3.62244	3.47586	3.19513	3.37387	3.49915	1.95045	2.74785	2.18879
Tmem125	2.41047	2.27174	2.58473	2.55694	2.43772	2.37053	2.34033	2.45504	2.50791	2.61603	2.56334	2.40038	2.35462	2.38515	2.57845	0.881727	1.69677	1.38335
S100a9	2.30861	1.94428	2.21044	2.41335	2.17356	1.95062	1.89874	1.87525	1.62022	2.62723	1.68485	2.14414	1.21917	1.53655	1.36916	0.595606	0.56914	0.211121
Card10	3.00041	2.97443	2.57642	2.75654	2.64667	2.95022	3.1043	2.83652	3.01393	2.56174	2.87541	2.62523	2.7224	2.88558	2.96299	1.58538	1.89686	1.56468
Fzd2	2.6268	2.6188	2.53389	2.58407	2.38802	2.57053	2.70424	2.54426	2.60976	2.4967	2.60924	2.77121	2.74152	2.78373	2.7688	1.81263	1.38055	1.62025
Col4a5	2.29836	2.41587	2.51979	2.37924	2.75525	2.71864	2.86588	2.7162	2.18129	2.6022	2.51053	2.17631	2.29578	2.60572	2.39335	1.54179	1.26958	0.98985
Mpig6b	1.49223	1.51993	0.917978	1.22784	0.493597	0.999522	1.09823	1.17626	1.47248	0.983626	2.03755	1.26806	1.7073	1.4717	1.83989	0.505828	0.64197	0.459242
Muc20	1.26491	1.11528	0.767379	1.33824	0.493597	0.877199	0.551938	1.04155	1.60052	0.626956	1.65412	1.73711	1.85893	1.92274	2.13468	0	1.3001	0.897077
Gm26569	1.62466	1.77717	2.02255	1.95555	1.86927	1.36292	1.50199	1.3426	1.61048	1.81054	1.45574	1.52054	1.21917	1.13748	1.26783	0	0.224533	0.352761
Plcd1	2.75026	2.67631	2.66804	2.67713	2.74545	2.75692	2.8393	2.59237	2.63376	2.64243	2.4955	2.3987	2.52532	2.49627	2.53627	1.46144	1.46888	1.16965
Hmga2	2.09486	2.28097	1.46093	2.21064	1.71422	1.73983	1.46544	1.69038	1.42983	1.33236	2.40764	0.835437	1.00048	1.35162	1.24438	0.733278	0	0
Sectm1b	2.27711	1.96365	2.54454	2.42747	1.76444	1.58646	1.82205	2.16751	2.54952	2.40569	2.63217	1.82774	2.37459	2.36177	2.39675	0.505828	1.67866	1.4053
Plaur	3.13609	3.04534	3.12246	3.14346	2.90927	2.89783	2.88005	2.94714	3.13416	3.01876	3.20005	3.44494	2.95326	3.02246	3.20517	2.18727	2.01096	1.93224
Aqp2	0.949926	1.4638	1.1183	0.92101	0.866169	1.31412	1.71834	1.14631	0.454845	0.317854	1.77397	1.70494	1.03463	1.42238	1.13542	0.239299	0.64197	0
Utf1	1.88618	1.86476	1.88889	2.41129	1.47081	2.14077	1.6735	1.5187	1.97517	2.18498	2.90618	2.37258	2.11808	2.46546	1.84596	0.9922	1.63323	1.04222
Ccn1	3.68208	3.5704	3.21898	3.2813	2.93296	3.01206	3.13433	2.9668	3.39047	3.02411	3.49837	3.89051	3.30451	3.50582	3.67457	2.68484	2.47355	2.21609
Muc16	1.46951	1.56962	1.40248	1.31315	0.493597	0.962464	1.38158	1.11411	1.17254	0.317854	1.36261	1.43629	1.39366	1.05454	1.69627	0.239299	0.224533	0.352761
Scarf2	2.56029	2.62298	2.4016	2.38584	2.26242	2.48428	2.61948	2.37494	2.43617	2.15653	2.7834	2.94634	2.93132	2.78599	2.77736	2.05491	1.66616	1.46516
Gm12454	1.30073	1.26463	1.22456	1.22784	1.27846	1.06532	1.306	1.17626	1.31025	0.805773	1.24391	1.54534	1.29754	1.05454	1.16533	0	0.224533	0.211121
Yap1	3.4049	3.45329	3.3413	3.33971	3.34837	3.40996	3.47052	3.41181	3.51266	3.31778	3.44731	3.32559	3.23954	3.40932	3.36868	2.24543	2.43211	2.05351
Eomes	1.89502	2.02263	1.52833	1.70875	1.62597	1.9426	1.9578	1.7162	1.69927	1.7958	2.43485	1.16557	0.878119	1.72823	1.33143	0.239299	0.481586	0.459242
Dusp9	2.79103	2.88208	2.65308	2.82602	2.66988	2.95221	2.73297	2.51871	2.8157	2.61262	3.09344	2.97371	2.78037	2.74575	2.88113	1.63987	1.83698	1.8672
Spink8	0.619511	1.51993	1.35862	0.92101	0.718668	0.537945	0.358316	0.602169	0.284431	1.20688	1.31894	1.68792	1.39366	1.18509	0.943989	0	0.224533	0.352761
Gm46212	1.59076	1.35034	1.77254	1.76698	1.58015	0.999522	1.21442	1.3012	1.41464	1.67565	1.15314	1.4205	1.29754	1.05454	0.989628	0	0	0.211121
AA986860	2.51446	2.29592	2.15144	2.33245	1.89925	2.01687	2.13638	2.2457	2.50791	2.1694	2.60212	1.95732	2.24625	2.4583	2.43567	0.9922	1.35536	1.33584
Entpd8	0.865045	1.19634	1.33492	1.0794	0.976075	1.09482	0.787319	1.25547	1.32948	0.983626	1.96612	1.48045	2.14692	1.99481	1.84596	0	1.46888	0.861116
Calca	1.26491	1.01557	1.66168	1.67642	1.88151	1.60449	1.6735	1.73258	1.83594	2.01486	1.64337	1.97561	2.559	1.84129	2.38471	0.669875	1.07309	1.16965
Gm7665	1.4202	1.37554	1.30984	1.61653	1.32434	1.53787	1.55162	1.41516	1.48581	1.33236	1.03826	1.53311	1.00048	1.26705	1.43604	0	0.224533	0.211121
Ptgs2	2.60175	2.76663	2.29829	2.31737	2.48079	2.37053	2.54529	2.48306	2.58227	2.48612	2.61856	2.74002	1.90997	2.74636	2.34645	1.6325	1.12015	1.33584
Sorl1	3.21404	3.24853	2.9971	3.07986	2.98733	3.14587	3.27425	3.25353	3.31103	2.95196	3.4187	3.09932	3.20744	3.17099	3.2325	2.00739	2.45539	1.88881
Ggt6	1.89502	1.86476	1.68406	1.54705	1.25356	1.44663	1.6235	1.46258	1.51129	1.7727	1.50333	0.944236	1.34827	1.16194	1.5451	0	0.224533	0.352761
Gm15867	1.81869	1.59985	2.11258	1.98401	1.62597	1.54803	1.59616	1.5187	1.83004	1.63418	1.79749	2.19831	1.86867	1.53655	1.78104	0.92179	0.807264	0.459242
Cd14	3.04784	3.00362	3.11887	3.27089	2.98352	3.02129	2.92398	2.91028	2.99686	3.08094	3.09613	3.29814	2.81928	2.88242	2.98674	1.89316	2.31274	1.52594
Sbspon	1.26491	1.19634	1.33492	1.03274	1.34559	1.49464	1.14051	1.20431	0.873669	1.65541	1.31894	1.40413	1.37905	1.63495	1.19332	0	0.224533	0.61616
Erbb2	3.14356	3.18091	2.9923	3.04154	2.98638	3.2099	3.2845	3.19885	3.23412	3.06551	3.23709	2.82188	3.01174	3.19036	3.1637	1.73184	2.39466	1.81214
Tmem119	2.54685	2.51155	2.35996	2.49191	2.56352	2.64003	2.54051	2.67136	2.24971	2.32501	2.74639	2.68422	2.52744	2.84707	2.59809	1.84574	1.44843	1.43626
Dusp14	2.81797	2.90364	2.82963	2.76483	2.75037	2.67814	2.56087	2.5879	2.68397	2.77322	2.69448	2.64388	2.38204	2.4167	2.55079	1.86359	1.14189	1.29645
Hoxd13	1.57276	1.23183	0	0.770263	1.0221	1.37803	0.869818	0.602169	1.32948	1.57608	1.86125	1.40413	1.49566	1.62686	0.989628	0	0.224533	0.897077
Anxa1	4.86281	4.75045	5.1381	5.02644	4.76992	4.5013	4.54916	4.68161	4.90479	4.90704	4.49602	4.65553	4.2163	4.31951	4.49283	2.91496	3.79282	3.29547
Gm11549	0.759441	0.802842	1.3811	1.12153	1.10171	0.921894	1.27756	1.47731	0.924383	1.52325	0.992067	1.21985	1.19714	1.4717	1.35069	0	0.224533	0.211121
C1qtnf3	2.29489	1.82317	2.66917	2.44497	2.77497	2.53785	2.39743	2.60334	1.54694	2.46737	1.96091	1.90794	1.80109	2.62251	1.94763	1.31909	0.85083	0.677424
Oas2	3.295	2.79268	3.03999	2.59903	2.38234	2.65756	3.00649	3.46765	3.06972	3.24107	2.70024	2.43747	2.32028	2.82696	3.11331	1.76598	1.77251	1.20499
Cdc42ep1	3.29185	3.23925	2.91949	3.14384	2.91434	3.16691	3.27809	3.15825	3.37465	2.89141	3.17487	2.97055	3.04216	3.14384	3.23473	2.0318	2.17594	1.8366
Shank2	1.44556	1.29511	1.28323	1.38444	1.06375	1.37803	1.89165	1.41516	1.85317	0.983626	2.01037	1.72132	2.1071	1.97332	1.86369	0.595606	1.02032	0.897077
Hhipl1	2.39136	2.32436	1.69482	1.90573	1.79495	2.10046	2.41277	1.98246	2.12181	1.53708	2.56983	2.2392	2.31169	2.31756	2.25335	1.49333	1.26958	0.961041
Samd4	2.51655	2.39062	2.25365	2.41335	2.11774	2.48077	2.49667	2.24816	2.61075	2.26573	2.86769	2.64866	2.48649	2.71624	2.83358	1.89722	1.48841	1.45573
Klhl30	2.14192	1.26463	1.86079	1.90573	1.48609	1.89559	1.50199	1.43156	1.47248	1.81054	1.7042	1.4205	1.39366	1.90161	1.49399	0.881727	0.371806	0.211121
Mlph	2.60346	2.53759	2.34594	2.37478	2.37465	2.3243	2.49844	2.59126	2.83375	2.22584	2.75151	1.91827	2.58474	2.43863	2.63783	0.733278	1.91867	1.46516
Srpx2	2.5584	2.51865	2.54903	2.51685	2.60764	2.60711	2.55159	2.59569	2.26526	2.44103	2.6767	2.5402	2.34828	2.82799	2.50833	1.85476	1.45877	1.15085
Apod	3.20855	2.89113	2.4798	2.6925	2.04547	2.57244	2.25022	2.41683	2.42574	2.84711	3.05301	3.18793	3.19558	2.3542	2.81	1.73184	2.00808	1.74421
Car9	2.90652	2.82428	2.77217	2.67264	2.88481	2.80285	2.76664	2.73178	2.87636	2.56045	2.32314	2.20098	1.98237	2.48736	2.74891	1.1533	1.46888	1.15085
Cbx3-ps8	0	0.88587	0.344981	0	0.313445	0	0	0.477266	0.284431	0.317854	1.60943	0.768786	1.34827	0.62128	1.45126	0	0	0.211121
P2rx2	1.83906	1.79615	1.67301	1.81831	1.5423	1.42048	1.6965	1.17626	1.75213	0.805773	1.79749	1.87536	2.00756	1.86549	2.05675	1.02354	0.926702	0.544688
Trim40	0.759441	0.955543	1.44231	1.69824	1.80945	1.43375	1.44595	1.53167	1.3479	1.78823	1.18557	1.19354	1.17394	0.69688	1.19332	0	0	0
Lgals4	2.21054	2.21893	2.096	1.94962	1.5679	1.09482	1.5357	1.17626	1.90114	1.72246	2.30217	2.48291	2.43085	1.51599	2.14389	0.9922	1.04751	1.22162
Smad6	2.38005	2.36381	2.03244	2.1436	1.9327	2.22241	2.32479	2.11413	2.3945	2.0326	1.96612	2.21668	2.20832	2.2149	2.08893	1.27054	1.42697	0.459242
Ccn2	3.97273	3.84396	3.85702	3.84088	3.60996	3.54164	3.40757	3.51354	3.67176	3.60902	4.00264	3.97338	3.66296	3.80877	3.86762	3.2061	2.68277	2.44183
Lancl3	0.759441	0.368845	0.666424	0.537315	0.798651	0.420616	0.869818	0.903253	1.04833	0.725503	1.75755	1.4205	1.0958	1.39545	1.56855	0.392697	0.481586	0.211121
Tmem200b	2.6626	2.73785	2.65773	2.64708	2.49572	2.64408	2.63265	2.58678	2.70745	2.42018	2.48778	2.4993	2.51891	2.4571	2.45833	1.33413	1.42697	1.43626
Cysrt1	1.7973	1.55368	1.99679	1.93753	2.20044	1.8273	1.64922	1.59125	1.31025	2.22584	1.75755	1.13567	1.29754	1.76534	1.69627	0.239299	0.481586	0.61616
Igkv10-96	0.411956	0	0	0	1.10171	1.60449	0.93912	1.46258	0.454845	1.10944	0	1.66106	1.34827	1.54647	1.45126	0	0	0.352761
Dock1	2.87378	2.94114	2.60482	2.69998	2.66593	2.97946	3.16888	2.99319	3.07953	2.64562	3.09266	2.7346	2.87299	3.05893	3.03847	2.05772	1.90425	1.66952
Tnfrsf12a	3.53243	3.43661	3.86067	3.73865	3.62022	3.35341	3.24136	3.46438	3.46565	3.68195	3.46686	3.72758	3.11917	3.25175	3.39874	2.36656	2.27227	2.29317
Gm45738	0.619511	1.39934	1.25489	1.12153	0.313445	0.259355	0.869818	0.699144	1.24682	0.626956	1.55961	1.55723	1.47232	0	1.16533	0	0	0.211121
Etv4	2.3018	2.27484	2.07877	2.16227	1.90501	2.05289	2.01519	1.80637	2.0936	2.0326	2.82185	2.50064	2.03466	2.12646	2.46272	1.38961	1.28511	1.25312
S100a6	4.37441	4.19974	4.54444	4.53476	4.47095	4.17675	4.00594	4.13909	4.13349	4.43617	4.03628	4.43963	3.91176	4.06654	4.11677	3.00003	3.17234	2.93498
Gm13717	1.39328	1.44336	1.5728	1.4643	0.866169	1.12245	1.09823	0.903253	1.48581	0.626956	0.992067	1.87536	1.29754	0.529687	1.06863	0	0.224533	0
Gm27477	1.7129	1.51993	1.68406	1.69824	1.32434	0.921894	1.09823	1.07936	1.60052	1.56346	1.73169	2.01413	1.47232	0.69688	1.31125	0.881727	0.224533	0
Smagp	2.98928	2.74731	2.93506	3.05811	2.84402	2.78576	2.63005	2.68324	2.72671	2.9283	2.59366	2.90413	2.75298	2.55007	2.78367	1.5936	1.70843	1.62673
Cyp2b19	0.865045	0.700098	1.40248	0.770263	0.493597	0	0.685383	0	0.284431	1.17679	1.57262	0.469675	1.17394	1.08397	1.06863	0	0	0
Smim3	2.77286	2.72161	3.00237	2.92423	2.88481	2.74432	2.68742	2.72447	2.64573	3.03807	2.66857	2.84304	2.41745	2.52709	2.50438	1.61735	1.53371	1.4053
Xaf1	3.00451	2.47615	2.9239	2.5136	2.58911	2.63512	2.72987	3.10774	2.58332	3.16258	2.37255	2.80762	2.31857	2.79105	2.69945	1.68169	1.64002	1.25312
Angptl1	1.30073	1.23183	1.28323	0.770263	1.70526	1.75256	1.4841	1.72446	0.284431	1.35363	1.55961	1.24462	1.21917	1.70841	1.29008	0	0.64197	0.352761
Usp18	3.19473	2.79455	3.10212	2.78007	2.89605	2.78518	2.82621	3.36773	3.00329	3.45893	2.76075	2.80165	2.34023	2.87002	2.94417	1.73184	1.85377	1.42617
Rarg	3.21067	3.15283	2.69224	2.80073	2.63723	2.97422	3.01357	2.93469	3.04181	2.70771	3.0589	2.78323	2.97865	3.05983	3.06512	2.01976	2.08944	1.64558
Pik3ip1	2.84333	2.69076	2.76949	2.88384	2.51998	2.39835	2.56087	2.47441	2.72293	2.55657	2.82544	2.54385	2.8609	2.58015	2.61586	1.57701	1.72536	1.54185
Tmie	1.39328	0.700098	1.19195	1.03274	0.798651	0.877199	1.17903	1.00017	1.36558	0.932017	1.53238	1.38712	1.29754	1.58405	1.57983	0	0.758836	0.459242
Cpm	2.01637	1.88793	1.66168	1.8569	1.6961	1.47131	1.5357	1.73258	1.89093	1.78054	1.97635	1.96656	1.82834	1.51599	2.13468	0.669875	1.09726	0.677424
Mcemp1	1.30073	0.955543	1.25489	1.36195	1.19901	1.27825	1.35782	1.04155	1.3479	1.23505	1.53238	1.16557	1.0958	1.59296	1.53287	0.733278	0	0.211121
Gm48878	1.7511	1.77717	1.44231	1.28652	0.924589	1.19615	1.46544	1.04155	1.49874	0.873437	1.71356	1.76706	1.5966	1.31975	1.57983	0.392697	0.64197	0.544688
Tnf	2.49512	2.31882	2.23258	2.15116	2.06172	1.87715	1.96389	2.00879	2.13082	2.22861	2.21524	2.43281	1.72104	1.84129	2.21642	0.9922	1.20126	0.861116
Muc1	2.46557	2.46435	2.6412	2.68488	2.16422	2.33098	2.7676	2.722	2.72064	2.14661	3.02	3.01526	3.13274	3.16014	3.27828	1.3035	2.33233	2.52806
Flnc	3.06769	2.24283	2.37577	2.60829	2.20333	3.0491	2.5002	2.56957	1.97517	2.88168	2.80941	2.64866	2.55207	2.76396	2.80869	2.10029	1.60496	1.25312
Clca1	1.39328	1.35034	1.49593	1.48214	1.61496	1.43375	1.40411	1.53167	1.62022	1.78823	1.42085	1.53311	1.68584	1.38131	1.36916	0.392697	0.85083	0
Hao1	1.0209	1.0683	1.30984	1.12153	1.25356	1.19615	0.869818	1.07936	0.969742	1.35363	1.42085	1.26806	1.0958	0.69688	0.835247	0	0	0
Cldn4	4.25706	4.18065	4.28726	4.25946	4.04054	3.78026	3.79271	4.03889	4.20337	4.03382	4.06189	3.94833	3.71306	3.71635	4.03555	2.61407	3.02637	2.85507
Egfros	0.759441	1.19634	0.666424	0.669224	1.51511	1.43375	1.58181	1.27894	0.7502	1.20688	1.21572	0.835437	0.771955	1.05454	1.43604	0	0	0
Arg2	1.92051	1.72571	2.06538	2.1474	1.64719	1.06532	1.33268	1.39813	1.88573	1.8386	1.98137	1.66106	1.90997	1.40912	1.5451	0.733278	0.64197	0.544688
Dpep2	2.14192	2.03352	2.19391	2.19736	2.07738	2.00651	1.9699	2.20971	1.9709	2.05792	2.38653	2.43124	2.10151	2.19331	2.21125	1.40243	1.14189	1.06625
Gm37145	1.72601	1.76735	1.86799	1.86422	1.64719	1.14845	1.50199	1.63366	1.76613	1.80323	1.85462	1.62245	1.5966	1.11153	1.6789	0.595606	0.481586	0.459242
Ikzf2	2.09486	2.22243	2.10849	2.04075	2.1416	2.13038	2.41277	2.39639	2.40884	2.01486	2.54462	2.14414	2.38204	2.45225	2.49093	1.02354	1.59011	1.41586
Igkv1-135	0	0	0.534787	0.852114	1.51511	1.21817	1.58181	2.23572	0.577032	0	0.322633	1.55723	1.1494	1.35162	1.31125	0.239299	0	0
Icam1	2.92487	2.95682	3.03027	2.98049	2.9335	2.99193	3.01786	2.93721	2.89671	3.10514	3.16221	3.10996	2.84442	3.15461	3.06693	2.15721	2.00808	1.86348
Atg9b	3.32004	3.29951	3.31863	3.21991	3.15994	2.93565	3.07157	2.95492	3.23036	2.79704	3.77935	3.74794	3.46153	3.08695	3.513	2.67752	2.38869	2.3161
Plscr1	2.94091	2.89113	3.38141	3.29254	3.15289	2.98903	2.8902	3.11414	3.11824	3.15478	3.03173	3.21455	2.84289	2.89316	3.09602	1.65426	2.13484	2.09258
Gm27605	0	0	0	0	0	0	0	0	0.454845	0	0.322633	1.5688	1.46016	0.529687	1.38687	0	0	0
Met	2.74781	2.80468	2.87407	2.91334	2.88421	2.8762	3.05423	2.97608	3.10234	2.76364	3.2146	2.9473	2.89979	3.13885	3.23767	2.48793	1.99041	1.62673
Mmp2	3.38696	3.41793	3.02978	3.11344	3.02924	3.39177	3.48896	3.24644	3.25651	2.91024	3.91899	3.48079	3.57054	3.71429	3.49185	2.83736	2.565	2.34898
Hspa1b	3.0011	3.09569	2.74366	2.69892	2.74545	2.9111	3.05276	2.84591	2.60679	3.06429	3.01587	2.91042	2.69528	3.48224	2.84157	2.09519	1.91511	1.80368
Gm42528	1.22588	1.11528	0.666424	1.22784	1.0221	0.827369	1.50199	0.954435	1.31025	0.725503	1.89909	1.43629	1.39366	1.72823	1.57983	0.392697	0.926702	0.352761
Alox15	1.57276	1.11528	1.49593	1.54705	1.32434	1.25912	1.306	1.49154	1.63908	1.52325	1.34134	2.19831	2.25819	1.65832	2.06411	0	1.04751	1.51776
Gm12576	0.949926	1.11528	0.977358	0.92101	0.798651	0.706376	1.17903	0.778296	1.22344	0.983626	1.4023	1.06885	1.29754	0.95192	1.24438	0	0.224533	0.211121
Akr1c19	0.619511	0.955543	0.666424	1.40582	0.718668	0.771073	0.787319	0.602169	0	1.02975	1.03826	1.31148	1.66326	1.74718	1.53287	0.239299	0.64197	0.352761
Olr1	1.26491	1.56962	1.35862	1.40582	1.55529	1.67741	1.89874	1.70776	1.3479	1.94634	2.19125	0.893262	1.00048	1.85113	1.55699	0.595606	0.758836	0
Gm12602	1.97474	1.93086	2.08747	2.10782	2.26242	2.06528	2.10256	2.01723	1.92566	2.24224	1.42085	1.48045	1.24012	1.11153	1.35069	0.239299	0.371806	0.211121
Dkk3	2.5584	2.50433	2.38019	2.40087	2.35278	2.43112	2.4234	2.41181	2.2696	2.27328	2.87859	2.6636	2.637	2.71156	2.49365	1.8592	1.51615	1.51776
Cxcl1	2.40238	2.15475	2.33145	2.30963	2.35481	2.00999	2.11126	2.31194	2.08044	2.82526	2.46541	2.37437	1.63945	1.82091	1.98858	0.958421	1.12015	0.961041
Dynap	1.69939	1.37554	1.6001	1.38444	1.32434	1.17295	1.4841	1.27894	1.14467	1.80323	1.50333	1.35095	1.06629	0.988871	1.33143	0.239299	0.371806	0
Padi4	3.37698	3.36912	3.30969	3.30666	3.50523	3.61008	3.55299	3.54735	3.23902	3.41564	3.23598	2.90308	3.05268	3.46066	3.21456	1.31909	3.07674	1.99158
Gstt3	2.87009	2.94313	2.70386	2.61349	2.37658	2.44279	2.46158	2.38401	2.91223	2.35291	2.46212	2.44513	2.78681	2.23546	2.42784	1.19598	1.86595	1.22162
Capg	3.74241	3.52568	3.66103	3.63894	3.64609	3.5543	3.46464	3.47397	3.3257	3.66323	3.50305	3.52148	3.33697	3.44172	3.51468	2.51313	2.43102	2.31872
Pla2g2f	2.58599	2.36631	2.69117	2.77653	2.26989	2.28747	2.44591	2.50805	2.03099	3.22796	1.71356	1.19354	1.00048	1.20707	1.93308	0	0.890421	0.211121
Tnc	3.77313	3.91849	3.52163	3.45953	3.62395	3.87074	3.87777	3.7537	3.59083	3.71542	3.6893	3.52767	3.17085	4.03041	3.62405	2.86956	2.46355	2.3657
Nipal1	2.22715	2.36881	2.46016	2.19057	1.89342	1.77696	1.98167	1.87525	2.05993	1.81054	2.05477	2.37793	1.91432	1.39545	1.97981	1.33413	0.758836	0.61616
Tyro3	2.79324	2.70013	2.67366	2.63247	2.41358	2.36136	2.52416	2.54426	2.87903	2.50703	2.62428	2.86206	2.88705	2.78543	2.85121	1.60957	1.99341	1.68101
Pdk4	3.43318	2.21541	3.00237	3.2493	2.50873	2.66683	2.53567	2.46259	1.59032	2.85438	2.22103	2.61509	2.41198	2.14416	2.57956	1.54179	1.79193	0.731105
Abcc8	1.57276	1.4219	1.62579	1.68747	1.06375	1.47131	1.6735	1.81973	1.8643	0.499275	1.71356	2.19019	2.24015	1.69468	2.35773	0.392697	1.74695	0.861116
Cd40	2.2312	2.1588	2.66463	2.77207	2.6144	2.36444	1.9699	2.39639	2.23593	2.66327	2.5775	2.60047	1.89663	2.23142	2.25098	1.47233	1.3286	1.01682
Sfn	3.86677	3.75302	3.68779	3.66589	3.69168	3.73599	3.76473	3.75622	3.53244	4.02214	3.35469	3.29536	3.03467	3.36902	3.4702	2.35119	2.38989	2.05829
Gm41442	0.759441	0.565376	1.15667	0.346939	0.976075	0.771073	0.685383	1.07936	0.67219	1.35363	1.2704	1.26806	1.06629	0.95192	1.43604	0	0.481586	0
Epha1	2.89617	2.92418	2.75952	2.73263	2.72947	2.71455	2.74914	2.76586	2.80324	2.75549	2.59244	2.53406	2.50578	2.43357	2.63685	1.19598	1.75218	1.56468
Col8a2	1.92051	1.92399	1.5728	1.73884	2.04959	2.33918	2.0562	2.23824	1.73027	1.98195	2.43309	1.96656	2.13924	2.68884	2.19805	1.3035	1.16259	1.28246
Lif	2.73913	2.80102	2.40783	2.38584	2.27479	2.47248	2.44391	2.68772	2.78976	2.52136	2.62655	2.5125	2.21487	2.4619	2.53381	1.34867	1.67246	1.28246
Cys1	1.49223	1.35034	1.25489	1.15993	0.976075	1.48313	1.17903	1.00017	0.873669	0.932017	1.78195	1.75977	1.91432	1.75937	1.26783	0.669875	0.64197	0.677424
Gm26797	1.18298	1.19634	1.54367	0.852114	0.798651	0.630326	1.09823	1.23063	0.7502	1.39326	1.4023	1.61224	1.29754	0.91153	1.46598	0	0.704322	0.211121
Runx1	3.28155	3.26902	2.8472	2.90218	2.74296	3.0456	3.29591	3.0624	3.13827	2.79629	3.22185	3.03131	2.97263	3.08582	3.11784	2.07952	2.22063	1.85974
Stap2	2.87653	2.76663	2.88861	2.79395	2.86521	2.79268	2.79164	2.86351	2.86335	2.85764	2.9002	2.69375	2.6777	2.67519	2.83729	1.53253	1.89311	1.75868
1700054A03Rik	0	0.368845	0.534787	0.346939	0.620552	0.827369	0.787319	1.00017	1.14467	1.14442	1.36261	1.21985	1.17394	1.72172	1.29008	0.392697	0.371806	0.211121
Crispld2	2.88735	2.92968	2.39951	2.52801	2.63829	3.02965	3.14283	2.81444	2.54611	2.73872	3.20902	2.69461	2.88613	2.67592	2.68134	2.10533	1.67866	1.62025
Wwc2	2.60517	2.75453	2.37577	2.50704	2.32759	2.4796	2.66151	2.51341	2.68975	2.34663	2.89899	2.80696	2.71147	2.96015	2.84096	1.9359	1.78716	1.72415
Blnk	2.92241	2.83799	2.83965	2.93051	2.82724	2.95339	2.78803	2.99758	3.04181	2.83152	2.94914	2.69461	2.83098	2.8905	2.90913	1.74352	2.00808	1.72925
A730049H05Rik	1.08189	0.955543	1.15667	0.852114	0.493597	0.706376	0.685383	0.477266	1.11484	1.10944	1.18557	0.768786	1.12343	0.95192	1.10332	0	0	0
Gm48832	0.865045	0.368845	0.666424	1.03274	0.866169	0.706376	0.93912	1.04155	1.19874	1.2615	1.08005	1.06885	1.00048	1.16194	1.19332	0	0.224533	0
Dnah6	0.619511	0.565376	0.666424	1.28652	1.10171	1.14845	1.38158	1.11411	0.816308	1.20688	1.48804	0.944236	1.42151	1.39545	1.33143	0.392697	0.481586	0
Fam110c	2.35348	2.47029	2.49354	2.41129	2.26242	2.02365	2.15235	2.1273	2.35731	2.1082	2.19433	2.21668	2.03466	2.06856	2.20602	0.9922	1.3001	1.06625
Pced1b	2.34112	1.93086	1.98057	2.17665	2.07351	2.39407	2.37219	2.3306	2.15958	2.29756	2.30455	1.98884	2.17157	2.30916	2.28299	1.13027	1.34219	1.08899
AA467197	2.88107	2.67263	2.77923	2.79735	2.64563	2.40538	2.40407	2.73738	2.50163	2.92608	2.55408	2.69031	2.16917	2.30576	2.43721	1.45026	1.48841	1.28246
Igkv6-15	0	0	0	0	1.48609	1.55796	1.27756	1.20431	0	0	0.322633	1.21985	1.27923	1.35162	0.943989	0	0	0
Gm12689	1.0209	0.955543	0.767379	0.852114	0.718668	0.259355	0.358316	0	0.873669	0.317854	1.31894	1.31148	1.63945	0.866996	1.10332	0.239299	0.224533	0.211121
Lvrn	1.49223	1.35034	1.33492	1.4993	1.13663	1.17295	1.09823	1.07936	1.45873	1.20688	1.89301	1.46621	1.87345	1.36672	1.72904	0.669875	0.64197	0.61616
Adtrp	1.36457	1.11528	1.66168	1.4993	1.40372	0.706376	0.787319	1.20431	1.01081	1.44666	2.23796	2.27434	2.06018	2.03165	2.20072	0.788593	1.45877	1.16965
Ier3	3.63536	3.54976	3.05044	3.28517	2.72947	2.73527	2.85357	2.80705	3.44264	2.87298	3.03173	3.36749	2.67546	2.68813	2.94895	1.98484	2.03872	1.73929
Kifc3	2.47024	2.46832	2.15144	2.1474	2.04547	2.12242	2.33003	2.11746	2.20448	2.10083	2.69448	2.71547	2.63038	2.57004	2.75041	1.70749	1.73085	1.51776
Plat	3.41374	3.39795	3.46733	3.49407	3.02187	2.86714	3.0372	3.17657	3.63574	3.15347	3.53184	3.61393	3.35807	3.21902	3.51533	2.46774	2.54114	2.27623
Rest	2.91244	3.04899	2.7668	2.81802	2.76404	2.82305	2.96929	2.8295	3.01002	2.71949	2.98079	2.89182	2.82835	2.93642	2.93346	1.89316	2.04935	1.74421
Gal3st1	1.65611	1.74702	1.42285	1.72904	1.25356	1.31412	1.51917	1.3426	1.61048	1.28643	1.3829	1.46621	1.74728	1.42238	1.40389	0.239299	0.481586	0.677424
Hoxa13	2.29139	2.35105	2.15514	2.06883	2.23119	2.25121	2.44988	2.32653	2.15398	2.26318	1.62104	2.13802	2.04118	1.81566	2.14084	1.05277	0.85083	0.897077
Ptgfrn	3.58193	3.6088	3.22562	3.32008	3.29424	3.54438	3.70698	3.58835	3.55585	3.27094	3.62232	3.39629	3.31583	3.50333	3.58242	2.3693	2.55854	2.47312
Cxcl2	2.49949	2.50251	2.42598	2.4902	2.32759	1.95851	2.124	2.26026	2.31469	2.60802	2.02868	2.27434	1.44765	1.57496	1.9231	1.08016	0.960185	0.459242
Tinag	0.619511	1.3236	0.534787	0.770263	0.620552	0.537945	0.787319	0.477266	0.284431	0.725503	0.813714	1.06885	1.12343	1.08397	0.989628	0	0	0
1500009C09Rik	1.26491	1.19634	0.767379	1.31315	0.976075	0.706376	1.24714	0.778296	0.873669	1.20688	1.31894	0.944236	0.878119	1.42238	1.72108	0	0.371806	0.352761
Ripk3	2.62026	2.78417	2.50026	2.58407	2.45417	2.78284	2.69759	2.46557	2.57698	2.43419	2.83952	2.5402	2.37309	2.71888	2.64074	2.00424	1.39263	1.42617
E130202H07Rik	1.08189	0.88587	1.33492	1.19521	1.22714	1.12245	1.24714	1.47731	1.22344	1.53708	1.64337	0.944236	1.03463	1.28533	1.55699	0	0.481586	0.352761
Tmprss13	2.69981	2.69313	2.63514	2.54348	2.54818	2.42848	2.49844	2.2255	2.31078	2.67233	2.65817	2.51767	2.40643	2.61587	2.66883	0.92179	2.26275	1.49226
Slco2a1	3.6018	3.31328	3.0055	3.12315	3.13136	3.38201	3.62334	3.4165	3.16132	3.28696	3.31298	2.94056	2.99659	2.89094	2.95975	1.88073	2.23111	1.90603
Gm33460	1.08189	1.01557	1.22456	1.31315	1.16894	0.921894	0.998869	1.00017	1.01081	0.805773	1.21572	1.26806	0.922829	1.13748	1.26783	0.239299	0	0.211121
Osgin1	2.71729	2.60748	2.29829	2.37702	2.19166	2.29831	2.16012	2.36755	2.58749	2.15978	2.40008	2.49526	2.44767	2.38086	2.57845	1.23485	1.61932	1.49226
Eda2r	2.19766	2.15066	2.41396	2.00023	2.54948	2.20061	2.22774	1.98246	1.63908	2.23411	1.84787	2.03022	2.03794	2.15878	2.08893	1.427	0.960185	0.677424
Obox2	0.865045	0.565376	1.28323	0	0.798651	1.19615	0.685383	0.699144	0.454845	0	0.992067	1.16557	1.00048	0.866996	1.03092	0	0	0
Plekha2	3.31707	3.22702	3.21962	3.15103	3.29448	3.33739	3.33956	3.34537	3.34446	3.29106	3.21519	3.07934	2.94728	3.224	3.24423	2.181	2.14967	2.0677
Sox9	2.77402	2.63391	2.31899	2.35178	2.34036	2.60004	2.92729	2.56839	2.62241	2.72393	2.4401	1.5688	2.18105	2.36922	2.19805	0.9922	1.39263	1.04222
4930415O20Rik	1.39328	1.26463	1.85346	1.98401	1.30201	0.999522	0.551938	1.17626	1.6659	1.30999	1.34134	1.54534	1.4078	1.40912	1.52029	0	0.85083	0.459242
Krt4	3.38356	3.30731	3.38987	3.67463	3.39759	3.51753	3.54655	3.5531	3.4741	3.3059	2.94154	2.8836	3.41032	3.35308	3.09022	0.881727	2.95852	2.54623
Inpp4b	1.53436	1.77717	1.6001	1.4262	1.62597	1.87715	2.04127	1.69038	1.45873	1.81054	2.19737	2.13493	1.84898	2.25891	2.36509	1.41489	1.12015	0.930236
Map3k6	2.67585	2.69664	2.54303	2.4902	2.26741	2.51785	2.74012	2.5455	2.54036	2.46577	2.87028	2.58644	2.50244	2.41004	2.67334	1.64713	1.5976	1.57202
Htr2b	1.5138	1.65464	1.80674	1.73884	1.9273	1.90892	1.61004	1.74837	1.44451	1.75659	2.07537	1.59106	1.50688	2.03802	1.86369	0.881727	1.09726	0.459242
Arhgap27os2	2.02941	2.01146	2.01752	2.03097	1.06375	1.03366	1.21442	0.903253	1.75919	1.4118	1.68485	2.02625	1.90112	1.02296	1.40389	0.788593	0.56914	0.459242
Ighg2c	0.411956	0.368845	0	0.346939	1.16894	1.14845	0.358316	1.59125	0.284431	0.932017	1.2704	1.8522	1.54905	1.6805	1.80156	0.958421	0	0.930236
Penk	1.83906	2.07455	1.3811	1.48214	1.83706	2.27257	2.08916	1.86942	2.04207	2.13303	2.96448	2.65433	2.64271	2.54714	2.26037	1.87651	1.47875	1.4834
Wnt9a	2.15654	1.84029	1.71559	1.19521	2.02427	2.34883	2.25333	2.0971	1.51129	2.11183	2.38059	1.84621	2.11263	2.524	2.17606	0.92179	1.25348	1.4461
Tfap2c	2.33481	2.47421	2.37355	2.32498	1.42149	1.57717	1.6965	1.62344	2.19689	2.27078	2.67771	1.99743	2.18803	1.86549	2.07847	1.02354	1.39263	1.06625
Pla2g4a	2.84235	2.92001	3.0288	3.00689	3.02448	2.88276	2.88516	2.86766	2.90228	2.88474	2.74553	2.87691	2.62871	2.92876	2.81456	1.94686	1.81051	1.63939
Fam71f2	1.88618	1.97611	1.44231	1.38444	0.620552	1.09482	1.14051	0.602169	1.74497	1.02975	1.50333	2.2141	1.67844	0.817367	1.56855	0.505828	0.704322	0.459242
E030030I06Rik	2.25857	2.26232	2.38238	2.43142	2.22576	1.89559	1.82205	1.89228	2.24517	2.32279	1.9226	2.18745	1.97865	1.64288	1.78104	0.92179	0.926702	0.861116
Krt79	3.1699	2.87979	3.14567	3.0825	2.64976	2.96122	2.94974	2.92292	2.53453	3.44804	2.15928	1.48045	1.78389	1.76534	2.05302	0.733278	0.704322	1.11059
Gm34934	1.33381	1.0683	1.52833	1.31315	0.620552	1.17295	1.306	1.04155	1.38256	0.983626	1.74048	1.72929	1.42151	1.20707	1.50733	0.733278	0.481586	0.352761
Igf2bp2	3.11235	3.34223	2.82649	3.00216	2.84204	3.06466	3.1492	2.97424	3.19491	2.72393	3.26449	3.06098	3.00087	3.15558	3.30695	2.14595	2.50038	1.8366
Gm26725	0.619511	0.955543	0.849174	0.669224	0.620552	0.827369	0.685383	0.845284	1.08286	0.499275	1.11813	0.835437	0.922829	0.91153	1.19332	0	0	0
Galnt15	2.25092	2.24942	1.83073	2.35178	1.51511	1.69207	1.93899	1.69916	2.20196	1.52325	2.63882	2.56739	2.75423	1.85113	2.37233	1.5936	1.55878	1.16965
Duox1	2.00293	1.94428	1.68406	1.76698	1.77996	1.73983	2.10256	1.98246	1.47248	1.96196	1.42085	1.33167	0.878119	1.39545	1.75952	0.392697	0.481586	0.211121
Selp	2.10577	2.06465	1.70533	1.77597	1.42149	2.10046	2.53729	1.87525	1.95336	1.78054	2.17875	2.35798	2.21704	2.18437	2.16464	1.41489	1.3001	0.961041
Tmco4	2.98218	2.89485	2.72122	2.69142	2.44106	2.59194	2.6168	2.72035	2.90828	2.43073	2.78497	2.76761	2.6625	2.50929	2.71112	1.48296	1.97512	1.62025
Klk6	2.82522	2.23613	2.85975	2.93237	2.40099	2.19612	2.39295	2.61192	2.13379	3.4944	1.47219	0.469675	0.707229	0.866996	1.45126	0	0	0
Tarm1	1.26491	1.29511	0.666424	1.33824	1.27846	0.921894	1.38158	0.845284	1.17254	1.2615	1.67485	1.19354	1.06629	1.26705	1.19332	0.505828	0	0.352761
Casp12	2.21475	2.23949	2.35996	2.24217	2.26242	2.03689	2.15235	2.15248	2.00398	2.54336	2.66236	2.54505	2.34186	2.41405	2.49905	1.70749	1.35536	1.43626
Krt6a	4.04588	3.65784	3.96591	4.01161	3.79749	3.71139	3.90556	3.93761	3.83827	4.1237	3.59461	2.91508	2.73958	3.13151	3.23151	1.10592	2.78412	2.50232
Ighv1-64	0	0	0	0	0.798651	0.706376	0.358316	0.903253	0.454845	0	0.322633	1.33167	1.06629	0.988871	1.24438	0	0	0
Slc9a5	2.63164	2.76861	2.6327	2.52167	2.65893	2.46767	2.65907	2.49712	2.55178	2.5041	2.55005	2.37437	2.41198	2.15878	2.37053	1.19598	1.67866	1.28246
Rgn	2.00293	1.99414	2.11662	2.08222	1.95873	1.82199	1.91257	1.74837	1.94887	1.8248	1.2704	1.80843	1.73436	1.28533	1.45126	0.505828	0.85083	0.211121
Tlr5	1.44556	1.59985	1.30984	1.22784	1.55529	1.73332	1.76856	1.61297	1.56916	1.4118	2.13542	1.33167	1.61424	1.84129	2.04926	0.837652	0.807264	0.778947
Gstm2	2.86072	2.7194	2.7262	2.78793	2.51859	2.62933	2.60313	2.52911	2.84766	2.52418	2.75236	2.84546	2.89119	2.83864	2.83544	1.96106	1.92918	1.65169
Igkv1-110	0	0	0	0	1.16894	1.50586	1.05138	1.57997	0.67219	0.499275	0	1.80843	1.29754	1.61024	1.57983	0	0	0.821972
Tmem212	1.13539	0.700098	1.1183	1.19521	0	0.259355	0.551938	0	0.873669	0	0.940317	1.19354	1.06629	0.4133	1.31125	0	0	0
Evc	2.35651	2.67754	2.12063	1.82631	1.95873	2.33263	2.33003	2.4802	1.60052	2.29756	2.50006	1.90267	2.27739	2.56349	2.4598	1.78209	1.21937	1.06625
Sdc4	3.78883	3.65011	3.90534	3.91513	3.70484	3.53361	3.5037	3.61929	3.72831	3.72053	3.6806	3.69322	3.47805	3.46977	3.59334	2.34834	2.84323	2.60541
Dnm3os	1.0209	0.802842	1.25489	1.53171	0.798651	1.03366	1.33268	1.17626	1.14467	1.02975	2.4169	1.50759	1.93132	1.69468	1.85786	1.02354	0.85083	0.821972
Serpinb1a	2.8909	2.56533	2.8845	2.83621	2.62867	2.65912	2.66393	2.53167	2.81508	3.29273	2.50757	2.57195	2.46141	2.4167	2.77167	1.55086	1.58248	1.55719
Crybg2	3.03408	3.01779	2.71517	2.69892	2.58195	2.93152	2.92597	2.6948	2.69302	2.73008	3.19243	2.85561	2.87394	2.74388	2.92298	1.71984	2.04672	2.04132
Ucn2	1.55398	1.37554	1.46093	1.44567	1.25356	1.331	1.33268	1.07936	1.04833	1.47894	1.62104	1.49422	1.55898	1.20707	1.43604	0.669875	0.56914	0.211121
Cd109	2.80846	3.01048	2.54903	2.44877	2.48981	2.60623	2.71296	2.54177	1.98776	2.737	3.12507	2.96047	2.56485	2.67226	2.83234	2.09519	1.78233	1.6753
Gm11515	1.18298	0.955543	0.344981	1.0794	0	0.630326	0.551938	0.699144	0.816308	0.932017	1.4023	0.944236	1.0958	1.16194	1.06863	0.239299	0.224533	0
Tmem100	2.2312	2.05452	2.13244	2.07334	1.98329	2.14587	2.124	2.15553	1.94887	2.14326	2.37255	2.2392	2.02132	2.01529	2.11889	1.33413	1.3286	0.861116
Gm15270	1.39328	1.3236	1.33492	1.4262	0.976075	1.14845	1.05138	1.23063	1.45873	0.805773	1.62104	1.71321	1.27923	1.05454	1.78104	0.958421	0.224533	0.352761
Smim6	1.89502	1.72571	2.53542	2.59635	2.57098	2.17291	1.91257	2.04941	2.20698	2.47213	1.48804	2.06436	1.778	1.90591	1.74454	0.595606	1.18236	0.677424
Klk7	2.88197	2.15066	3.16555	3.19318	2.37075	2.10327	2.24391	2.49155	2.19689	3.46555	1.55961	0	0.922829	1.05454	1.35069	0	0	0
Mgst1	3.63377	3.633	3.88496	3.86942	3.76934	3.49212	3.32188	3.38365	3.42789	3.84153	3.29321	3.45604	3.35083	3.238	3.16428	2.21538	2.61699	2.1404
Sh3pxd2b	3.34091	3.50384	2.95304	3.02732	2.8499	3.23354	3.44028	3.36116	3.54864	2.84243	3.46539	3.28231	3.23666	3.4573	3.45489	2.45561	2.52739	2.22751
Smtnl2	2.84235	2.72051	2.49523	2.51033	2.06568	2.37204	2.2075	2.10056	2.52981	2.33811	2.49088	2.26294	2.41745	1.87939	2.21898	1.25305	1.3286	1.25312
Gsn	3.70504	3.53255	3.49482	3.60706	3.42676	3.51839	3.47146	3.51857	3.55875	3.4705	3.89832	3.88387	3.76175	3.74838	3.85623	2.87556	2.98852	2.69967
Tmprss2	2.72512	2.75042	2.95304	2.8914	3.03266	2.77814	2.78347	2.89561	3.0224	2.78182	2.74467	2.71952	2.93999	2.801	2.84942	1.73184	1.9874	1.79067
Gli3	2.26234	2.41363	1.77254	2.1731	2.04547	2.35199	2.66633	2.52264	2.57377	2.14661	2.72977	2.46588	2.44384	2.68813	2.62498	1.78733	1.70264	1.36023
AU020206	2.88824	3.08817	2.65308	2.75092	2.62542	2.87002	3.0786	2.86825	2.87207	2.83013	3.33144	2.92775	3.03104	3.17076	3.13429	2.07417	2.39938	1.96292
Ccdc68	2.30522	1.99414	2.43768	2.45253	2.51015	2.18	2.31141	2.47001	2.19943	2.5041	2.60806	2.31511	2.04441	2.48849	2.49905	1.53253	1.53371	1.18766
Fstl3	2.73027	2.63928	2.45094	2.58129	2.20044	2.49576	2.52583	2.26264	2.52623	2.3591	2.66754	2.74309	2.60816	2.63788	2.80207	1.81752	1.60496	1.7343
Pdgfrl	2.24705	2.1253	2.31646	2.22353	2.4669	2.41911	2.24391	2.43476	1.77968	2.3888	2.52791	2.24164	2.1949	2.53522	2.07847	1.43878	1.35536	1.23764
Sfrp1	2.77748	2.96697	2.49859	2.50539	2.7471	3.09649	3.12483	2.79884	2.88848	2.79927	3.4667	2.80299	3.15071	3.34049	2.88501	2.45337	1.95275	2.07233
Sema4a	2.76585	2.75555	2.47805	2.53426	2.33402	2.50027	2.71296	2.53295	2.60779	2.36722	2.8004	2.63905	2.82357	2.64342	2.75564	1.7137	1.94281	1.6331
A530020G20Rik	1.33381	1.6142	1.30984	1.33824	1.40372	1.17295	1.58181	1.3426	1.57988	1.10944	1.86779	1.06885	1.64753	1.16194	1.6789	0.392697	0.481586	0.677424
Habp2	0	0.368845	0	0.537315	0	0	0	0	0	0.317854	0	0.768786	1.24012	1.63495	1.19332	0	0	0
4930523C07Rik	2.1753	2.06963	2.29295	2.32997	2.23119	2.16083	2.2891	2.3731	2.19175	2.11901	2.60688	2.29841	2.25622	2.42845	2.54841	1.57701	1.55058	1.25312
Klk10	2.11641	1.77717	2.18711	2.46908	1.52892	1.63841	1.89874	2.08298	1.74497	2.69181	1.43864	0.893262	1.33201	1.02296	1.49399	0.239299	0.56914	0
Aim2	2.65354	2.79455	3.0799	3.09761	3.12209	2.93193	2.90083	2.86707	2.84766	2.96939	2.70688	3.1093	2.85943	2.76456	2.90651	1.62498	2.12393	1.96292
Bmp1	3.45468	3.43083	3.28635	3.38533	3.3371	3.49982	3.57339	3.37476	3.27779	3.26615	3.6804	3.44097	3.36257	3.57381	3.50288	2.78669	2.51946	2.33411
Gabrp	2.76349	2.49884	2.68686	2.58957	3.07409	3.0037	3.09096	3.07501	2.4166	3.12911	2.77705	2.51895	2.69742	2.72151	2.76446	0.239299	2.87141	2.0837
Gpx3	3.62669	3.45534	3.60424	3.65803	3.38471	3.64399	3.48278	3.39306	3.17281	3.53941	3.99714	3.68086	3.78501	3.77278	3.54706	2.70859	2.81265	2.85545
Gm12854	1.30073	1.1577	1.22456	1.83416	0.976075	1.17295	1.75897	1.07936	1.04833	0.932017	0.992067	1.24462	0.538699	1.02296	1.98422	0	0.224533	0.352761
Lox	3.61816	3.70167	3.44955	3.5936	3.50551	3.47152	3.59344	3.49099	3.55819	3.39633	4.04018	3.57022	3.50222	3.77626	3.59334	3.02394	2.63982	2.53526
Gm13822	1.49223	1.01557	1.44231	1.4993	1.06375	0.771073	0.685383	1.14631	0.924383	1.90756	1.2704	1.03117	0.771955	1.11153	1.03092	0.239299	0	0
Boc	2.32517	2.36631	2.26238	2.1359	2.03712	2.22665	2.37922	2.15248	2.17327	2.14661	2.31626	2.33316	2.34186	2.19331	2.3169	1.37639	1.43783	1.20499
Mpped2	2.35042	2.29297	2.28755	2.24217	2.43266	2.22241	2.34538	2.30769	2.3356	2.36115	1.91101	1.82774	2.02469	1.77123	1.99718	1.19598	1.09726	0.544688
Chmp4c	2.45364	2.39532	2.33876	2.30175	2.06568	2.26299	2.40626	2.31826	2.61271	2.19705	2.34962	2.69886	2.57254	2.60657	2.90176	1.49333	1.84546	1.65772
Kctd14	2.3829	2.16679	2.68031	2.56425	2.61994	2.3001	2.25022	2.36192	2.57377	2.54604	2.09118	1.66106	1.77203	1.71512	1.83989	0	1.47875	1.08899
Gdnf	0.411956	0.700098	0	0.346939	0.313445	0.259355	1.24714	0.699144	0.454845	0.499275	1.18557	0.768786	1.06629	1.18509	0.593397	0	0	0
Gm45640	1.18298	1.35034	1.49593	1.54705	1.78752	1.17295	1.24714	1.55648	1.29012	1.55047	1.2704	1.29032	0.828273	1.13748	1.46598	0.505828	0	0.211121
B3gnt3	3.19297	3.17938	2.85463	2.90284	2.93829	3.01619	3.00814	3.07501	3.01896	2.86602	3.07004	2.6322	2.79316	2.84262	3.02511	2.14595	1.84963	1.74421
Ttc9	2.64273	2.67263	2.75026	2.66696	2.51015	2.64488	2.57739	2.60225	2.7812	2.49819	2.69641	2.68335	2.60991	2.79826	2.74207	1.78733	1.71979	1.7343
Vtcn1	2.43132	2.0937	3.02384	2.86757	2.99062	2.67665	2.76473	3.03841	2.74948	2.76605	2.22675	2.01821	2.27172	2.48849	2.41665	0.733278	1.82834	1.41586
Gm11714	1.44556	1.51993	1.80674	1.89908	1.5423	1.19615	0.551938	1.25547	1.59032	1.42959	1.34134	1.4205	0.631139	0.761251	1.29008	0.392697	0	0
Tmem238l	1.44556	1.51993	1.47878	1.6035	2.37465	1.92186	1.87712	1.86942	1.55819	1.7958	1.21572	0.593618	1.27923	1.6805	1.45126	0.505828	0	0.352761
Prdm11	1.87716	2.0937	1.75438	1.71901	1.52892	1.88184	1.90571	1.77834	1.85317	1.58834	2.30217	1.86394	2.10151	2.0566	2.16464	0.9922	1.43783	0.98985
Gm47283	2.91328	3.00592	3.01731	2.80407	2.24447	2.61147	2.75701	2.33464	2.42423	2.50993	3.35257	3.31012	3.21226	2.6611	3.14411	2.80856	0.991315	2.7391
AC106834.1	1.39328	1.44336	1.44231	1.03274	0.924589	0.771073	0.358316	0.845284	1.32948	1.17679	1.6646	1.33167	1.71422	0.62128	1.36916	0.669875	0.481586	0
9530002B09Rik	0	0.368845	0	2.12806	0.866169	0.630326	0	0.30103	2.33187	1.93561	1.6646	0.944236	2.43869	1.93894	1.5451	0	0	2.25255
Steap1	2.30522	2.3762	2.57502	2.59903	2.67476	2.52321	2.30594	2.4411	2.2217	2.50993	2.23239	2.34288	2.06633	2.43611	2.23895	1.13027	1.62633	1.16965
Tpm2	3.99775	3.43126	3.61562	3.69127	3.70827	3.82011	3.44908	3.50507	3.23083	3.92706	3.41356	3.75766	3.34781	3.5069	3.63741	2.85062	2.39348	2.49017
Map3k8	2.28072	2.22934	2.6703	2.60302	2.20333	1.95851	2.02054	2.12404	2.19689	2.23411	2.34532	2.62823	2.27926	2.14416	2.22658	1.43878	1.54223	1.1312
Myof	3.46798	3.47718	3.17762	3.28046	3.06311	3.16908	3.48205	3.36643	3.46716	3.08827	3.59388	3.31445	3.34428	3.4227	3.52855	2.59421	2.64117	2.23072
A630001G21Rik	1.36457	1.48333	1.28323	1.51581	1.32434	1.48313	1.09823	1.38039	1.24682	1.53708	1.91101	2.26524	2.06326	1.94682	2.17606	1.3035	1.09726	0.961041
Gm13241	0.759441	1.1577	0.534787	0.346939	1.0221	0.877199	1.44595	1.07936	0.577032	0	1.4023	1.21985	1.03463	0.62128	1.06863	0	0	0.352761
Ppic	3.24639	3.09195	3.58206	3.51403	3.54407	3.45541	3.2477	3.27757	3.0551	3.5915	3.40817	3.56942	3.16989	3.40336	3.29853	2.61947	2.32124	2.3161
Chn1os3	0.411956	0.368845	0.767379	0.669224	0.493597	0.259355	0	0.477266	0.284431	0.499275	1.03826	0.944236	1.00048	0.69688	1.06863	0	0	0
Cpne2	2.73409	2.83375	2.31899	2.47088	2.30994	2.52321	2.70534	2.54052	2.70029	2.3752	2.71433	2.69117	2.62788	2.60572	2.71194	1.82714	1.74165	1.59335
Proser2	3.06474	2.86814	2.73598	2.78271	2.52822	2.65912	2.66992	2.6255	2.91075	2.56812	2.69351	2.69886	2.59026	2.60913	2.67957	1.55086	1.86595	1.69769
Upk1a	2.2392	1.97611	2.0373	2.026	2.8427	2.44407	2.0043	2.17917	1.96658	2.34026	2.17235	2.33119	2.56582	2.36774	2.22908	1.76048	1.46888	0.930236
Serhl	2.74163	2.70129	2.95362	2.97208	2.74545	2.45417	2.40626	2.52264	2.51411	2.75713	2.64645	2.64676	2.70027	2.45951	2.66701	1.61735	1.87388	1.54185
E230013L22Rik	0.949926	0.88587	1.22456	0.92101	0.718668	0.771073	0.685383	0.477266	0.67219	0.805773	1.43864	0.944236	1.00048	1.02296	1.16533	0.505828	0	0
Fam20a	2.30861	2.03352	2.01243	1.99489	1.95365	2.08615	2.06588	2.1074	1.88047	1.90172	2.56983	2.27881	2.46018	2.30916	2.19537	1.66819	1.41581	1.16965
A930038B10Rik	0.619511	0.700098	0.534787	0.669224	1.13663	0.962464	0.998869	0.699144	0.873669	0.626956	0.881613	0.835437	0.631139	1.38131	0.989628	0	0	0
Dact2	2.02294	1.39934	2.09176	1.8569	1.42149	1.37803	1.82205	1.47731	1.99594	1.7135	1.95564	2.08572	2.06326	2.14168	2.21384	1.02354	1.38055	1.04222
Plet1	3.42032	3.26462	3.36852	3.44833	3.26254	3.31684	3.19024	3.33625	3.38055	3.4697	3.45711	3.3047	3.12932	3.10576	3.30086	1.96106	2.61199	2.37612
Ephb4	3.05516	3.04272	3.04286	3.08818	3.18225	3.2871	3.33366	3.31846	3.14408	3.17497	2.96292	2.83631	2.93917	3.11381	3.01419	2.14823	2.10817	1.8366
Gm12216	1.64067	1.55368	1.77254	1.81017	1.5679	1.39266	1.4841	1.54425	1.62976	1.80323	1.47219	1.54534	1.5782	0.988871	1.38687	0.505828	0.85083	0
Xdh	3.01856	2.99253	2.78619	2.85217	2.52412	2.62092	3.02738	2.88043	3.05722	2.6349	3.129	2.76978	3.06357	2.91554	3.12233	2.06876	2.24805	1.85974
Ly6g6c	2.81901	2.41363	2.52924	2.40715	1.66742	1.78285	1.98167	2.17917	2.2241	2.54202	2.37859	1.98447	2.14437	2.00857	2.35587	0.881727	1.39263	1.42617
Timp1	3.53524	3.68675	3.76013	3.68758	3.76154	3.75004	3.61504	3.53688	3.44438	3.72567	3.69067	3.55739	3.19422	3.71694	3.58737	2.87428	2.41548	2.53684
Gm2379	1.26491	1.23183	1.35862	1.25816	1.5679	1.06532	1.24714	1.32241	0.67219	1.30999	1.85462	1.10353	0.771955	0.988871	0.989628	0.392697	0	0.211121
Cacna2d4	0	0.565376	0.344981	0.980458	0.620552	0.537945	0.998869	0.602169	0.454845	0	0.992067	1.26806	1.44765	1.75331	1.63218	0	0.890421	0.544688
Cfap47	0.411956	0.368845	0.849174	1.22784	1.10171	0.921894	1.09823	0.903253	1.04833	1.14442	0	1.33167	1.48414	0.95192	1.33143	0.239299	0	0
Rtp4	3.34216	2.89336	3.47233	3.07048	2.99622	2.94982	2.99763	3.36022	3.21324	3.49139	2.75066	2.88471	2.3994	2.87095	3.02908	2.00106	2.08462	1.45573
Rab11fip5	2.97642	2.96885	2.54604	2.69465	2.29622	2.61147	2.81951	2.63968	2.92148	2.4166	3.07369	2.88691	2.90424	2.79439	3.00342	2.17035	1.96567	1.84445
Clec4e	1.30073	1.26463	1.69482	1.8785	1.80945	1.63017	1.58181	1.62344	1.45873	1.7727	1.47219	1.55723	1.21917	1.6805	1.36916	0.733278	0.371806	0.459242
Gldc	2.04826	2.1588	2.02752	2.18713	2.52958	2.3883	2.21094	2.15553	1.60052	2.12957	1.5975	1.40413	1.34827	1.66584	1.24438	1.10592	0.224533	0.211121
Medag	2.59131	2.616	2.7262	2.69679	2.53898	2.41504	2.48589	2.40673	2.37799	2.46416	2.86639	2.73147	2.56291	2.49516	2.52632	1.87651	1.61932	1.60023
Cdsn	2.58241	2.38586	2.21044	2.45627	1.5423	1.66988	2.0846	1.99582	2.04571	2.54604	1.67485	0.835437	1.12343	0.91153	1.59082	0.392697	0.481586	0
Gm21321	0.411956	0.700098	0.977358	1.15993	0.924589	0.259355	0.787319	0.477266	0.7502	1.20688	1.21572	1.24462	1.00048	0.91153	1.03092	0	0.224533	0.211121
Stac	1.13539	1.11528	0.917978	0.770263	1.40372	1.73332	1.24714	1.3012	0.284431	0.626956	1.2704	1.31148	1.1494	0.988871	1.38687	0.505828	0	0.352761
Ctla2b	0.411956	0.368845	0.344981	0.92101	0	0.420616	0.685383	0	0	0	1.24391	1.24462	0.828273	0.4133	0.943989	0	0	0
Ankrd22	2.30522	2.15066	2.58882	2.49532	2.59029	1.98867	1.89165	2.26264	1.99594	2.65298	1.92829	2.068	1.95955	1.56567	1.98858	0.92179	1.12015	0.861116
Fbln2	3.49188	3.52654	3.27698	3.3331	3.37163	3.5215	3.6544	3.47368	3.28264	3.19725	3.81792	3.45737	3.53715	3.85101	3.52855	3.11907	2.65505	2.34408
Dennd2d	2.8747	2.88587	3.17234	3.16831	3.23132	2.97347	2.82621	2.92808	2.99686	3.06429	3.28034	3.10567	2.94162	3.00267	3.12741	2.12492	2.32264	2.03131
Slc22a18	2.00971	1.89538	1.94018	2.06428	1.86301	1.76493	1.78713	1.73258	2.13082	1.7727	1.76583	1.70494	1.90556	1.83629	1.81471	0.733278	0.926702	0.961041
Gm33424	1.18298	0.565376	1.65005	1.19521	1.22714	0.706376	0.551938	0.477266	0.969742	1.20688	1.24391	1.59106	1.39366	1.05454	0.989628	0	0.758836	0.211121
Ltbp3	3.59696	3.46916	3.19779	3.34382	3.05871	3.2522	3.37688	3.30014	3.51488	3.0549	3.61715	3.43324	3.50734	3.4457	3.49144	2.45224	2.65309	2.59793
Hsp25-ps1	1.18298	0.88587	0.344981	0.852114	0.798651	0.706376	0.787319	0.778296	1.04833	0.873437	1.24391	1.65172	1.52848	0.91153	1.24438	0.239299	0.371806	0.544688
Mvp	3.39423	3.23724	2.86768	2.95885	2.69191	3.10772	3.18554	2.98382	3.21837	2.85504	3.25475	3.26311	3.10404	3.2362	3.33794	2.36793	2.35238	2.20605
Timp3	3.23414	3.29805	3.08858	3.07542	3.23668	3.47581	3.5464	3.33505	3.11176	3.15182	3.47958	3.32678	3.274	3.76507	3.37049	2.63896	2.53689	2.36687
1110002E22Rik	1.91218	0.955543	0.666424	1.44567	1.32434	1.93853	1.306	1.59125	1.08286	1.83175	1.68485	1.6702	1.24012	1.72823	1.97086	0.239299	1.02032	0.930236
Ano1	3.03913	3.00764	3.03174	3.07408	3.06942	3.17789	3.36551	3.15279	3.21667	3.05614	3.32401	2.92925	3.11263	3.16038	3.22324	2.26667	2.38143	2.01585
Pof1b	2.44633	2.48385	2.7427	2.69465	2.7879	2.55598	2.74114	2.62344	2.57162	2.82315	2.2489	2.28544	2.2381	2.49073	2.48126	1.02354	1.77251	1.46516
9230102O04Rik	1.26491	1.1577	1.1183	1.53171	0.976075	0.921894	0.787319	0.30103	0.67219	1.2615	1.11813	1.43629	1.26012	1.35162	0.943989	0.239299	0.64197	0
Pvr	2.85018	2.82428	2.67811	2.77475	2.66692	2.67963	2.73503	2.7052	2.90278	2.78027	3.04315	2.92625	2.6064	2.801	3.05068	1.98814	2.00227	1.88172
Psapl1	2.47487	2.43761	2.8684	2.78271	2.37658	2.10883	2.14841	2.29245	2.20698	3.02144	1.58524	1.26806	1.37905	1.16194	1.61199	0.392697	0.56914	0.459242
Tcf7l2	2.34112	2.44809	2.13631	2.26004	2.07738	2.36597	2.52583	2.25787	2.42875	2.07005	2.49702	2.25123	2.40503	2.44735	2.37412	1.63987	1.54223	1.22162
Lpar1	2.20629	2.14654	2.12063	2.29101	2.09249	2.1382	2.11555	2.04158	2.02724	2.12957	2.48778	2.29197	2.34186	2.31756	2.17323	1.57701	1.40437	1.20499
Rnf144b	2.6268	2.65241	2.48154	2.43142	2.25736	2.133	2.24072	2.20702	2.53687	2.28071	2.60806	2.31306	2.44894	2.48284	2.61688	1.69478	1.6122	1.39445
Slco1a5	1.36457	1.59985	1.75438	1.44567	1.97849	1.94663	1.85437	1.64364	1.08286	2.30921	1.34134	1.16557	0.922829	1.24797	1.66995	0	0.56914	0.459242
Pi15	1.33381	1.71464	1.54367	1.4643	1.30201	1.12245	1.68515	1.3426	1.56916	1.42959	1.74048	1.87536	1.49566	1.13748	1.81471	0.958421	0.890421	0.211121
Gm37795	1.57276	1.8486	1.42285	1.57619	1.27846	1.31412	2.03618	1.39813	1.88573	1.23505	2.2239	1.3694	1.90997	1.63495	1.92812	0.958421	0.807264	0.897077
Itpr3	3.55118	3.64527	3.22121	3.31265	3.13305	3.41381	3.58873	3.46987	3.63397	3.15609	3.53001	3.2104	3.30504	3.32655	3.45206	2.61947	2.41094	2.29317
Gm8378	0.865045	0.88587	1.30984	0.770263	0.493597	0.630326	0.869818	1.14631	0.924383	1.0714	1.21572	0.893262	0.538699	0.866996	1.10332	0	0	0
Plekhf1	1.95992	1.93086	2.05157	2.29101	2.13827	2.00651	2.17896	1.91927	1.95781	2.09334	2.19125	2.12234	2.15196	2.35113	2.3169	1.60166	1.21937	1.08899
1700066B19Rik	1.46951	1.585	2.06538	2.00023	2.16106	2.08323	2.06588	2.03361	2.0936	2.22023	1.84102	1.59106	1.5782	1.81035	2.11241	0.881727	0.890421	0.821972
Ighv3-6	0	0	0	0.669224	0.313445	1.19615	1.09823	0.477266	0	0	0	1.16557	1.03463	1.30287	1.10332	0	0	0
Slfn3	1.90369	1.89538	1.96372	1.36195	1.58015	1.52745	1.83036	1.98696	1.52351	1.68542	1.4023	1.72132	1.24012	1.4717	1.72108	0.881727	0.890421	0
Obp2a	0.759441	0	0	0.346939	0.313445	0	0.358316	0.30103	0	1.37389	0.505828	1.24462	1.34827	0.254064	1.60154	0	0	0.211121
Kirrel	2.60175	2.686	2.06083	2.18017	2.1071	2.46159	2.75211	2.55286	2.50541	2.24224	3.12255	2.66726	2.74087	2.91047	2.87384	2.21148	1.9079	1.70847
Rab4a	2.60002	2.65755	2.42598	2.41946	2.26242	2.17052	2.15625	2.20971	2.61662	2.1694	2.09887	2.60153	2.67621	2.28476	2.26956	1.02354	1.8778	1.50092
Rab19	1.80813	1.6281	1.86799	1.7578	1.75646	1.34725	1.306	1.94958	1.61048	1.90756	1.57262	1.72929	1.61424	1.65832	1.81471	0.669875	0.991315	0.61616
Cpz	1.39328	1.67964	1.25489	1.53171	1.52892	1.63017	1.66153	1.39813	1.31025	1.14442	1.83406	1.74479	1.75983	1.85113	1.45126	1.40243	0.481586	0.544688
Sh3d21	2.39965	2.284	2.06538	2.08222	1.64719	1.77696	1.98167	1.8327	2.12484	1.91899	2.52649	2.24164	2.19716	2.06263	2.3407	0.958421	1.55058	1.55719
Dzip1l	2.29489	2.54593	1.84602	1.94362	1.9163	2.03032	2.31682	2.16454	1.83004	1.98195	2.58998	2.05328	2.15446	2.25891	2.30028	1.68829	1.20126	1.16965
Tm4sf1	3.46985	3.25729	3.75949	3.70625	3.82426	3.51232	3.53339	3.59778	3.1481	4.16018	3.4621	3.48079	3.01827	3.42905	3.44529	2.51994	2.47749	2.35019
Kcnma1	1.5138	1.67964	1.44231	1.48214	1.43856	1.72	1.63655	1.63366	1.97517	1.17679	2.07133	1.84014	2.17157	1.96216	1.87511	0.92179	1.41581	0.861116
9530034E10Rik	1.67102	1.51993	1.71559	1.4993	2.04131	1.54803	1.40411	1.54425	1.08286	1.91331	1.03826	1.19354	0.538699	1.18509	1.03092	0.239299	0	0
Rbm47	2.83638	2.97258	2.57921	2.63247	2.50444	2.72336	2.8837	2.79746	3.05722	2.54067	2.93101	2.44966	2.67017	2.81918	2.78367	1.60166	2.0989	1.73929
Ankrd35	1.0209	1.55368	1.02959	0.980458	1.27846	1.37803	1.46544	1.47731	1.04833	1.28643	1.82699	0.944236	1.72775	1.63495	1.40389	0.669875	0.64197	0.459242
Ecm1	3.59136	3.38449	3.19511	3.22784	3.06231	3.16424	3.34058	3.22859	3.26641	3.16834	3.49302	3.32658	3.22283	3.23979	3.23225	2.56739	2.35757	2.23232
Fat2	2.47024	2.81902	1.96941	2.05967	2.12469	2.31064	2.6429	2.31616	1.83594	2.38688	1.84787	1.46621	1.84898	2.05963	1.71296	1.10592	1.04751	0.459242
Abhd11os	1.96739	1.74702	1.97502	2.06883	1.68674	1.36292	1.306	1.46258	1.45873	1.53708	1.73169	1.82774	1.46016	1.38131	1.42027	0.733278	0.481586	0.731105
Sez6l	0.411956	0.955543	0.534787	0.770263	0	0.706376	0.685383	0	0.7502	0.499275	1.34134	0.768786	1.53889	0.62128	1.03092	0	0.224533	0.211121
P4ha3	2.32841	2.24942	2.22323	2.17665	2.36682	2.48775	2.34789	2.37494	2.04931	2.07795	2.58002	2.44208	2.30995	2.62661	2.46418	1.76598	1.48841	1.45573
A630023A22Rik	1.49223	1.35034	1.71559	1.44567	1.42149	1.09482	1.27756	1.07936	1.24682	1.66565	1.15314	1.29032	0.707229	0.761251	1.03092	0	0.224533	0
Scara5	2.25092	2.44809	1.98604	2.49701	1.77996	2.003	2.20403	2.1273	2.38632	2.11183	2.66547	2.06436	2.6177	2.14168	2.40681	1.80769	1.55058	1.04222
Pdlim2	2.26234	2.14237	2.38238	2.32246	2.47467	2.32598	2.2211	2.26026	2.2739	2.25283	2.45546	2.24406	2.48299	2.62333	2.67334	1.77142	1.55878	1.42617
Junb	3.99947	3.9758	3.66184	3.66555	3.58976	3.59995	3.6269	3.70904	3.76413	3.67418	3.67578	3.85989	3.43597	3.5841	3.5647	2.77505	2.80025	2.56809
Cish	2.2312	1.93762	1.98604	2.02097	1.6961	1.96239	2.07534	1.89782	2.04207	2.12256	2.08334	2.12234	1.89209	2.1706	2.04548	1.34867	1.38055	0.731105
Cyp17a1	0.411956	0.802842	0.767379	0.346939	0	0	0	0	0	0.725503	1.47219	0.944236	0.963363	0.69688	0.469527	0	0	0
Nrg1	1.4202	1.0683	1.1183	1.15993	1.43856	1.55796	1.44595	1.3012	1.08286	1.30999	1.57262	1.06885	1.19714	1.66584	0.943989	0.788593	0	0.352761
Fzd10os	0	0.565376	0.767379	0.346939	0.718668	0.420616	0.358316	0	0.284431	0.873437	1.11813	0.944236	0.963363	1.40912	0.835247	0	0.224533	0.211121
Ceacam1	3.54593	3.5786	3.47037	3.58082	3.39667	3.50217	3.68363	3.71502	3.90063	3.20316	3.24669	2.96964	3.16139	3.20201	3.28404	1.56846	2.86903	2.35502
Gm29243	1.44556	1.3236	1.30984	1.65344	1.19901	0.771073	0.998869	0.954435	0.577032	1.4118	1.67485	1.58008	1.03463	0.529687	1.10332	0.392697	0.224533	0.211121
Mx2	2.47024	2.02811	2.4692	1.84945	1.80226	1.60449	1.9578	2.77689	2.0936	2.7168	1.91101	2.15017	1.72104	1.77123	2.17606	1.21585	1.21937	0.677424
Cx3cl1	2.99419	2.85697	2.87195	2.93915	2.83872	3.02364	2.97345	2.97378	3.05155	2.75301	3.06098	2.93519	3.04086	3.12092	2.9975	2.02882	2.31417	2.02622
Oasl1	3.37985	3.04847	3.09835	2.86973	2.73033	2.73917	2.84887	3.42114	3.01703	3.20374	2.86508	2.8684	2.49681	2.72413	2.90388	1.68169	2.28618	1.62673
Il17f	0	0.88587	0.767379	0	0	0	0	0	0.284431	0	0.505828	1.60178	1.5782	0.254064	0.593397	0	0	0
Lbp	2.61861	2.76263	2.36454	2.82997	2.32324	2.57622	2.65416	2.41517	2.63001	2.36923	3.0241	2.75292	2.92629	2.71156	2.77665	2.0167	2.0989	1.68101
BC016579	1.7862	1.7573	2.05622	2.09946	2.11067	1.52745	1.55162	1.83904	1.52351	2.13647	1.8198	1.38712	1.06629	1.33598	1.6222	0.595606	0.56914	0.459242
Fhl3	2.68729	2.54428	2.48154	2.51846	2.51719	2.80341	2.7215	2.56957	2.53099	2.68218	2.57112	2.32121	2.16432	2.59444	2.53381	1.62498	1.61932	1.36023
Ces2g	2.50597	2.69897	2.2681	2.27721	2.13827	2.36597	2.30318	2.12404	2.07371	2.14995	1.96091	2.51767	2.67994	2.5719	2.59809	1.31909	2.06228	1.30997
Lrrc31	0	0	0.534787	0	0	0	0	0	1.54694	0.317854	0.813714	0.593618	1.53889	1.05454	1.31125	0	0.481586	0
Gm49891	0.759441	0.700098	0.917978	1.4643	1.19901	1.03366	1.21442	1.00017	1.01081	1.23505	1.03826	1.06885	0.538699	1.02296	0.835247	0	0	0
Gm128	1.49223	1.19634	0.849174	0.92101	0.493597	0.420616	0.685383	0.602169	1.08286	0	1.08005	1.4205	0.963363	0.62128	1.16533	0.239299	0	0.211121
Spink5	2.30861	1.83181	2.35766	2.56713	2.18271	1.90008	2.35777	2.33865	2.70666	2.78491	1.18557	0.295347	2.00051	0.254064	1.13542	0	0.224533	0
B230208H11Rik	1.91218	1.70328	1.96372	1.98401	1.64719	1.39266	1.42553	1.53167	1.60052	1.67565	1.72272	1.93824	1.74728	1.02296	1.45126	0.595606	0.758836	0.677424
Krt19	4.44604	4.20361	4.31241	4.45866	4.26755	4.22523	4.22239	4.34319	4.41089	4.20171	3.73366	3.66615	3.69871	3.89714	3.85363	2.17035	3.40412	3.0385
Il6	1.62466	2.03887	2.14394	1.81017	1.6961	1.50586	1.79613	1.39813	1.8475	1.85852	1.60943	2.34095	0.922829	1.36672	1.53287	1.05277	0.704322	0.211121
Cxcl10	2.9691	2.6017	2.83505	2.478	2.79679	2.64808	2.55626	3.51314	2.59877	3.62774	2.53495	2.58314	1.72104	2.68671	2.76736	1.52306	1.70264	1.45573
Prss32	0	0.368845	1.02959	0.852114	1.16894	0.706376	0.358316	0.602169	1.08286	1.20688	0.813714	1.19354	1.21917	1.13748	1.36916	0.392697	0	0.352761
Serpinf1	3.39256	3.29393	3.26826	3.22941	3.28718	3.41065	3.25889	3.3036	2.98952	3.25717	3.50992	3.44418	3.32485	3.59756	3.26309	2.84654	2.4075	2.33537
Ror2	2.34112	2.42251	2.36907	2.63862	2.03712	2.22454	2.33003	2.23824	2.81385	2.10453	2.70969	2.84243	2.85049	2.7129	2.76952	2.11523	1.34219	2.17989
Gm13066	1.13539	1.1577	1.25489	0.92101	1.16894	0.999522	1.05138	1.3426	1.3479	0.873437	1.42085	1.10353	1.31513	1.36672	1.10332	0.239299	0.64197	0.211121
Sfrp4	2.37718	2.56375	2.52924	2.30963	2.92594	3.1027	3.10211	2.77979	2.29477	3.0586	2.67872	2.27208	2.62367	3.07607	2.58509	2.05772	2.05973	1.1312
Relb	2.7843	2.6472	2.63758	2.59769	2.55719	2.74941	2.74012	2.71786	2.70189	2.61716	2.7012	2.67894	2.4464	2.68243	2.78851	1.84117	1.80132	1.64558
Igsf23	0.619511	0.368845	0.767379	0.669224	0.976075	0.706376	0.685383	0.477266	1.01081	0.725503	1.42085	0.593618	0.963363	1.18509	0.689753	0	0.224533	0
Gpr132	1.7511	1.98822	1.66168	1.62919	1.8875	1.77696	1.83851	1.74055	1.52351	1.73125	1.86125	1.66106	1.47232	1.87017	1.55699	1.27054	0.481586	0.61616
Sardh	2.26234	2.13392	2.00728	2.25417	2.06172	2.57528	2.51235	2.16751	2.29477	1.84534	2.05896	2.30474	2.43217	2.68954	2.54601	1.55975	1.62633	1.34821
Napsa	2.02294	1.86476	1.85346	1.84945	1.97363	1.89105	1.83036	2.104	1.62022	1.95161	2.11753	1.98884	1.7536	2.02191	1.6789	1.3035	0.926702	0.821972
Ramp1	2.25092	2.02263	2.48673	2.67151	2.28206	2.04656	1.83036	1.97332	2.18655	2.55396	2.14581	2.26062	2.34023	2.0802	1.90242	1.13027	1.34219	1.28246
Cdh19	1.0209	0.368845	0	0.537315	0.493597	0.706376	0	0	0	0.317854	1.54621	0.944236	1.12343	0.91153	0.295347	0	0	0.211121
Krt78	2.49512	2.08899	2.14014	2.26004	2.48532	2.51677	2.49131	2.37126	1.85878	2.12256	2.12117	1.31148	1.74087	1.85597	1.66995	0.392697	1.46888	0.677424
Atp2c2	2.9594	2.97258	2.7262	2.77386	2.90529	2.90275	2.87636	2.90111	2.7327	2.75384	2.07938	1.99743	2.34023	2.10531	2.10583	1.21585	1.65977	0.821972
Ighv8-12	0	0	0	0.537315	0	1.14845	0	0.602169	1.08286	0	0	0.768786	1.68584	1.31975	0.689753	0	0	0
A530010L16Rik	1.55398	1.4638	1.55848	1.7578	1.30201	0.962464	1.24714	1.32241	1.32948	1.2615	1.99126	0.944236	1.39366	1.13748	1.13542	0.505828	0.56914	0.211121
Galnt17	2.04826	1.93086	1.5728	1.66508	1.63671	1.93442	1.91257	1.85752	1.59032	1.50897	2.38258	2.06436	2.27926	2.21067	1.97086	1.48296	1.23676	1.15085
Sp8	1.0209	0.565376	0.534787	0.980458	0.493597	0.771073	1.27756	0.903253	1.41464	0.873437	0.322633	1.24462	1.54905	1.51599	1.93799	0	0.371806	0.897077
Tiam2	2.15654	1.82317	1.5728	1.72904	1.92183	2.15342	2.19702	2.14941	1.72272	1.96705	2.03755	1.71321	1.56871	2.05356	2.06045	0.788593	1.18236	1.01682
Sh3bp1	2.6596	2.7194	2.08747	2.3398	1.83031	2.26685	2.36504	2.10056	2.29068	2.09334	1.95031	2.15612	2.26789	2.08307	2.26956	1.50346	1.21937	1.04222
Hsd17b14	0.949926	0.88587	0.534787	1.19521	0.313445	0.771073	0.93912	0.954435	1.39889	0.626956	1.43864	1.29032	1.93957	1.43524	1.29008	0.595606	0.960185	0.211121
Igkc	2.08367	2.15475	1.47878	2.64468	2.98495	3.0668	2.79343	3.16573	2.40093	2.53661	2.03313	3.33095	3.05801	3.17999	3.03575	2.12968	1.87388	2.11192
Tmem71	1.95992	2.13392	1.96372	2.07781	1.66742	1.51679	1.24714	1.74837	1.99998	1.8958	2.08334	2.08572	1.80668	1.54647	1.89709	0.9922	0.926702	1.06625
Gsta4	3.33459	3.4498	3.40526	3.5804	3.26902	3.02666	2.70862	2.88668	3.47518	2.9305	2.71618	3.09013	3.06388	2.72802	2.73668	1.93958	2.38869	1.60702
Kif26b	2.45122	2.497	1.92791	2.16227	2.07351	2.54296	2.90777	2.48306	2.2739	2.10083	2.60092	2.45414	2.88752	2.86061	2.60863	2.06327	1.76246	1.55719
Trim10	1.55398	1.37554	2.0373	1.78477	2.20044	2.17052	2.37689	2.12076	2.04207	1.30999	0.992067	1.46621	1.0958	1.18509	1.50733	0	0.224533	0.861116
Sned1	1.77482	1.96365	1.52833	2.04556	1.74005	1.85789	2.31682	1.8131	2.04207	1.60026	2.45714	2.01413	2.30115	2.29714	2.55904	1.46144	1.44843	1.4053
1810062G17Rik	1.4202	1.26463	1.63809	1.6035	1.13663	0.999522	0.787319	1.14631	1.44451	1.2615	1.57262	1.91314	1.34827	1.30287	1.61199	0.239299	0.926702	0.821972
Cd300lf	2.35348	2.21893	2.37355	2.35178	2.1416	1.87715	2.20054	2.27895	2.17327	2.29756	2.66651	2.36168	2.22769	2.23946	2.35213	1.51338	1.48841	1.4461
Tmem52b	0.865045	0.368845	0.534787	1.03274	0.976075	0.921894	1.306	1.3012	1.04833	1.17679	1.43864	0.944236	0.707229	1.30287	1.06863	0.392697	0.224533	0
Igkv8-30	0	0	0	0.537315	1.0221	0.962464	1.21442	1.00017	0	0	0	1.06885	1.00048	1.22799	1.13542	0	0	0
Gm2895	1.08189	0.802842	1.61313	1.4262	1.36584	1.27825	0.93912	0.845284	1.11484	0.983626	0.881613	1.38712	1.19714	0.91153	1.6222	0	0.481586	0.459242
A530046M15Rik	0.411956	0.802842	0.344981	0	0.798651	0.259355	0	0.477266	0.284431	0.499275	1.11813	0.835437	0.707229	0.69688	1.06863	0	0	0
1700093K21Rik	0.759441	0.88587	0.534787	0	0	0	0	0	0.284431	0	0.992067	1.46621	1.61424	0.4133	0.689753	0.239299	0	0.211121
Pwwp2b	2.93456	2.78607	2.83118	2.8733	2.75444	2.76675	2.70314	2.82885	2.95572	2.77949	2.77383	2.6322	2.69384	2.75978	2.70449	1.68169	2.00519	1.79938
Mal	2.02941	1.71464	2.25658	2.18713	2.70207	2.00651	2.0846	2.30554	1.72272	2.12957	2.39625	2.0994	2.10431	2.33547	2.18167	1.65426	1.25348	1.11059
Meg3	2.36549	2.45016	2.34594	2.52326	2.30314	2.11158	2.44591	2.0971	2.27176	2.21455	3.03262	2.89989	3.05425	2.59794	2.76154	2.20356	1.8778	1.87452
Gm35279	1.08189	1.0683	1.1183	1.03274	1.10171	0.962464	0.869818	0.845284	1.17254	1.02975	1.08005	0.68993	0.707229	0.91153	1.03092	0	0	0
Ahnak	3.75696	3.75486	3.62145	3.68638	3.38148	3.41844	3.66404	3.60301	3.60313	3.66869	3.85988	3.34513	3.49896	3.5514	3.64715	2.72753	2.92595	2.43688
Parp9	3.27101	3.02333	3.37524	3.06043	3.09857	3.00052	3.07299	3.36286	3.12582	3.37136	2.90914	2.94056	2.73437	2.9552	3.09704	2.00106	2.17594	1.95696
4930458D05Rik	1.18298	1.1577	1.22456	1.12153	1.16894	0.706376	1.05138	0.845284	1.38256	0.626956	1.18557	1.10353	0.963363	0.91153	1.21961	0	0.371806	0.211121
Trim63	2.93296	0	3.05277	3.12673	2.40822	1.89559	1.92598	2.3804	0	2.08572	0.505828	1.50759	0.707229	0.254064	2.022	0	0	0.352761
Cmya5	2.96762	0.802842	2.15514	2.61349	1.92183	2.85244	2.13638	2.32857	1.11484	2.58792	1.34134	1.35095	1.12343	1.26705	1.89709	0.239299	0.758836	0.544688
Cacna1i	0.411956	0	0.534787	0.669224	0.620552	0.827369	0.551938	0.602169	0.577032	0.317854	1.86779	0.835437	1.06629	1.71512	1.6222	0	0.758836	0.861116
Fam169b	1.13539	0.565376	1.28323	1.54705	1.16894	1.25912	0.93912	1.53167	1.6482	1.63418	1.72272	1.64219	1.19714	1.75331	1.57983	0.669875	0.807264	0.61616
5033406O09Rik	1.7511	1.53713	1.745	1.84187	1.80945	1.49464	1.58181	1.50534	1.57988	1.69498	1.98137	1.78824	1.75983	1.57496	1.90242	0.788593	0.704322	1.26804
Pmepa1	3.48563	3.49668	3.22279	3.31881	3.38792	3.62312	3.66284	3.57584	3.47315	3.4291	3.43972	3.10334	3.19807	3.5384	3.39824	2.53696	2.47749	2.35019
Amotl1	3.17544	3.19671	2.70282	2.81559	2.65386	3.01687	3.28421	3.0971	3.14638	2.70402	3.43553	3.01811	3.03859	3.16466	3.28798	2.47315	2.29819	2.15397
Shroom4	2.12679	1.93762	1.52833	1.7578	1.9163	1.94663	2.41705	2.07207	1.74497	1.78054	2.62655	2.22178	2.19033	2.46899	2.44639	1.76048	1.48841	1.28246
Dtx3l	3.10378	2.9484	2.90069	2.71966	2.70207	2.96624	3.12399	3.28799	3.1312	2.94243	2.93101	2.64099	2.8144	3.01284	3.1293	1.85027	2.22765	1.99982
Nr1h4	0.949926	1.01557	0.917978	1.0794	1.06375	0.537945	0	0.602169	0.67219	0.317854	1.11813	1.16557	0.828273	0.817367	0.469527	0	0	0
Hcar2	2.92487	2.86099	2.92265	2.77117	2.80909	2.41776	2.42549	2.62137	2.57804	2.90503	2.23519	2.22683	1.88751	1.76534	2.17606	0.958421	1.46888	1.11059
Rab15	3.50216	3.49723	3.40588	3.3661	3.50061	3.4661	3.42737	3.44079	3.46428	3.2381	3.16582	3.05169	3.178	3.12119	3.24035	1.81263	2.60839	2.39733
Gm13212	1.60804	1.55368	1.745	1.53171	1.27846	1.25912	1.50199	1.3012	1.11484	1.52325	1.63235	2.15017	1.69311	1.67323	1.60154	1.13027	0.807264	0.677424
Aspg	1.4202	1.23183	1.47878	1.4993	0.924589	1.09482	1.27756	1.00017	0.816308	1.33236	1.74048	1.46621	1.5782	0.761251	1.57983	0.392697	0.704322	0.544688
Zc3h12a	2.82213	2.66515	2.51338	2.56279	2.38234	2.48544	2.51063	2.55164	2.6848	2.35705	2.50458	2.6562	2.40921	2.44488	2.62398	1.82235	1.80594	1.32309
Lpp	3.10052	3.24358	2.47276	2.67151	2.50587	2.90097	3.20887	2.90219	3.32265	2.35498	3.3549	3.01649	3.17325	3.35385	3.45917	2.5351	2.48235	2.16527
Rnf224	1.13539	0.368845	0.534787	0.770263	0.620552	1.14845	0.551938	0.477266	0.284431	0.626956	1.08005	0.593618	0.828273	0.988871	0.89304	0	0	0
Cyp4f39	1.92051	1.82317	1.3811	1.84945	1.42149	1.49464	1.58181	1.7162	0.969742	1.8248	1.03826	0.593618	1.00048	1.60169	1.13542	0.239299	0	0.352761
9530018H14Rik	1.26491	1.585	1.0762	1.51581	1.65742	1.56767	1.74916	1.60224	1.01081	1.70434	0.813714	1.16557	1.24012	1.11153	1.24438	0.505828	0	0.211121
Dlx4	1.44556	1.19634	1.19195	1.19521	0.866169	0.706376	0.869818	0.602169	1.26902	0.873437	1.58524	1.13567	1.31513	0.62128	0.689753	0	0.371806	0.211121
Rab32	2.95562	2.85536	3.22025	3.21702	3.28481	3.13508	3.07953	3.02632	2.89773	3.08597	2.9603	2.80762	2.70731	2.86345	2.93346	2.04639	2.05973	1.8366
Alpk1	1.65611	1.67964	1.63809	1.4262	1.68674	1.67741	2.08916	1.94958	1.77968	1.65541	2.12117	1.6702	1.71422	2.13159	2.06045	1.21585	1.25348	0.731105
Gm43305	1.76312	1.59985	0.666424	2.37028	1.27846	1.88647	1.81358	1.78552	2.55178	2.52974	2.68765	1.8214	2.3908	2.14168	2.07492	1.21585	1.07309	1.7634
Gm6566	1.33381	1.01557	1.3811	1.38444	0	0.827369	0.869818	0.602169	1.24682	0.805773	1.29535	1.70494	1.65546	0.62128	1.16533	0	0.704322	0.544688
Plekhg6	2.36844	2.39532	1.88203	1.76698	1.59207	1.78866	2.03103	1.74055	2.16785	1.58834	1.67485	1.88096	1.93132	1.26705	1.92812	0.881727	0.85083	0.861116
Chil1	1.65611	0.700098	1.52833	1.25816	1.06375	1.12245	0.685383	0.903253	0.873669	1.73125	1.11813	1.21985	1.19714	0.95192	1.46598	0.392697	0.56914	0
Ctsk	2.80739	2.70129	2.89132	2.86757	2.85698	2.70415	2.74416	2.75147	2.4591	2.79927	3.09652	2.9755	2.80447	2.94981	2.73745	2.2684	1.96567	1.89578
Klk13	1.0209	0.955543	1.0762	1.73884	0.620552	1.03366	1.33268	1.69916	0.7502	1.8248	0.881613	0.835437	0.878119	1.02296	1.10332	0	0.224533	0
Gzmc	1.4202	1.29511	1.70533	1.66508	1.75646	1.50586	0.787319	1.23063	0.67219	1.58834	0.813714	1.10353	0.828273	1.49441	1.06863	0	0.224533	0.352761
Mfap5	3.23654	3.13489	3.24552	3.18075	3.29611	3.29056	3.1384	3.18573	2.85502	3.21072	3.44146	3.30048	3.2092	3.34908	3.16543	2.65267	2.37898	2.24021
Bmper	2.10577	2.12092	2.12461	2.24217	2.1416	2.28747	2.36744	2.15553	2.00794	2.16622	2.47992	2.068	2.06937	2.2627	2.12209	1.7137	1.45877	0.821972
Slfn2	3.47839	3.17162	3.63521	3.35872	3.19003	2.98867	3.01572	3.46184	3.1435	3.72115	3.07691	2.9952	2.80502	2.90016	3.01989	2.3323	2.162	1.77725
Tlr2	2.51235	2.36381	2.65424	2.6542	2.67379	2.54296	2.48589	2.72855	2.4166	2.65089	2.62428	2.6068	2.23604	2.76277	2.61381	1.70118	1.73628	1.66365
Tmprss11g	0.865045	1.3236	1.30984	0.852114	1.42149	0.877199	1.35782	1.3012	0.7502	1.23505	1.60943	0.593618	0.538699	0.761251	0.835247	0	0	0
Echdc3	2.16602	1.92399	2.13244	2.16591	1.98329	1.49464	1.6235	1.61297	1.82405	1.95682	2.46377	2.23182	2.20166	2.06263	2.26037	1.08016	1.51615	1.53396
Piezo1	3.15573	3.23454	2.78359	2.94822	2.81122	3.14561	3.28363	3.16276	3.2053	2.74635	3.41263	3.18241	3.21661	3.35916	3.32111	2.6728	2.49945	2.12231
Gm11534	1.22588	1.0683	1.35862	1.25816	0.493597	0.877199	0.93912	0	1.42983	1.0714	1.45574	1.54534	1.39366	0.529687	1.21961	0.733278	0	0.352761
Il15ra	2.26234	2.39062	2.31646	2.40298	2.13827	1.97385	2.08916	1.99582	2.10636	2.42899	2.53215	2.52405	2.26789	2.12904	2.43411	1.40243	1.55058	1.57925
Phldb3	2.75391	2.62574	2.23566	2.17665	1.82347	2.15837	2.27159	2.18771	2.35376	2.14995	2.73155	2.60992	2.4934	2.32904	2.53133	1.427	1.80594	1.78623
Slc10a2	0.411956	1.0683	0.849174	0.669224	2.29389	1.98501	1.82205	1.44734	0.67219	1.99161	0.813714	0.68993	0.421275	1.26705	1.13542	0	0	0
Tor4a	2.81587	2.686	2.63392	2.57709	2.77958	2.7563	2.71618	2.75607	2.69788	2.70402	2.82687	2.54263	2.559	2.7687	2.7549	1.86359	1.84963	1.7634
D630039A03Rik	2.21054	2.03887	2.39951	2.42747	2.52274	2.35357	2.35286	2.4458	2.6018	2.32722	2.38849	2.09261	2.50244	2.57004	2.4728	1.36277	1.85377	1.4053
Tlr3	2.38005	2.26232	2.42201	2.40507	2.24185	2.26876	2.29479	2.68683	2.57377	2.67925	2.71248	2.39017	2.38204	2.5491	2.66701	1.68169	1.88934	1.45573
Igkv12-44	0.411956	0	0	0	0.924589	1.39266	0	0.903253	0.284431	0.317854	0	1.13567	1.06629	1.35162	0.768564	0	0	0
Egfr	2.90395	3.12845	2.76135	2.7948	2.69932	2.85641	3.03257	2.88215	2.86335	2.74212	3.01633	2.73848	2.68731	2.93119	2.86296	2.23811	1.93944	1.77267
Wt1	1.26491	1.6281	1.28323	1.71901	1.16894	1.4068	1.72886	1.62344	1.38256	1.14442	2.06313	1.6702	1.80668	1.78843	1.46598	1.02354	0.704322	0.961041
Ttc23	2.64429	2.58842	2.57642	2.52485	2.44602	2.53163	2.4804	2.46854	2.56071	2.47841	2.32314	2.22683	2.26981	2.23946	2.22406	1.37639	1.43783	1.37195
Aqp5	1.73873	1.01557	1.61313	1.97285	1.64719	1.85294	1.64922	1.44734	1.92566	2.16622	1.83406	1.93824	2.31169	2.3894	2.05302	0.392697	2.01666	1.32309
Rnf183	1.22588	1.01557	1.28323	1.19521	1.86927	1.66988	1.306	1.53167	1.41464	1.23505	1.24391	0.835437	0.878119	1.22799	0.89304	0.239299	0.224533	0
Enkur	1.53436	1.39934	1.25489	1.33824	1.16894	0.921894	1.27756	1.25547	0.67219	1.37389	1.55961	1.52054	1.21917	1.22799	1.42027	0.669875	0.704322	0.211121
C2	2.25857	2.2259	2.01243	2.1549	1.84369	1.91759	2.08	2.03361	1.99594	2.13988	2.48622	2.29841	2.24826	2.18211	2.00977	1.62498	1.43783	1.08899
Apoc4	0.759441	0	0.666424	0.537315	0.313445	0.630326	0.551938	0.699144	0.454845	1.02975	1.18557	1.03117	0.963363	0.529687	0.593397	0	0	0
Ackr4	1.13539	1.19634	0.917978	0.980458	0.866169	1.39266	0.787319	0.903253	1.01081	1.44666	1.34134	1.06885	1.19714	1.20707	1.16533	0.392697	0	0.61616
Aox3	0.759441	0.368845	1.02959	1.22784	0.976075	1.06532	1.09823	1.04155	0.873669	0.983626	1.11813	1.13567	1.21917	1.28533	1.33143	0.505828	0.56914	0
Lrg1	3.16382	3.07125	2.88036	3.14078	2.48231	2.8273	2.95223	2.79538	3.29929	2.7895	3.00654	3.03327	3.24402	2.84657	3.19665	2.36518	2.50315	1.74909
Nfatc4	2.01637	2.02811	1.90884	2.02097	2.06568	2.31752	2.4692	2.19885	2.23359	1.96705	2.55541	2.42651	2.55207	2.83004	2.68397	1.87651	1.74165	1.6331
Fabp6	0.759441	1.26463	1.1183	1.0794	0.493597	0.420616	0	0.602169	0.7502	1.17679	0.813714	1.26806	1.1494	1.02296	0.989628	0	0.56914	0
Cp	3.39644	3.21088	3.53964	3.57365	3.5409	3.35183	3.36479	3.36249	3.56041	3.22658	2.93045	2.90096	3.01174	2.94316	2.95037	1.86794	2.5013	1.89578
F2rl1	2.8453	2.97994	2.6965	2.72067	2.43435	2.69922	2.84729	2.67597	2.91906	2.60917	2.97271	2.87916	2.66017	2.88872	2.95929	1.76598	2.0414	2.23232
Ccl5	2.96836	2.5204	2.63879	2.35178	2.06568	2.14587	2.09814	2.62653	2.02724	2.74969	2.14922	2.22432	1.778	2.15154	2.22153	1.1533	1.41581	1.16965
Trpm6	2.17986	2.32983	2.21688	2.1549	1.87543	2.05913	2.40187	2.06465	1.98776	2.24224	2.56595	2.16777	2.12879	2.19552	2.45685	1.47233	1.18236	1.68101
Cdcp3	0.411956	0.368845	0	1.8785	0	0	0	0	2.8822	0.317854	1.11813	0.295347	3.26847	0.69688	1.19332	0	0	1.37195
Gm45187	0.759441	0.700098	0.666424	1.03274	1.34559	1.12245	1.27756	1.00017	0.454845	1.02975	1.03826	0.893262	0.771955	1.39545	1.45126	0	0.758836	0
Spsb1	2.91911	2.73891	2.39951	2.54651	2.62433	2.79325	2.93122	2.73897	2.63748	2.6239	2.90973	2.60992	2.62027	2.68458	2.65501	1.93218	1.94615	1.63939
Cyp2e1	2.28786	2.33523	1.47878	3.04491	1.78752	2.24114	1.99876	2.72365	1.55819	2.15653	1.34134	2.01821	2.54806	2.01529	2.57056	1.77679	1.94946	0
Cldn9	0	0.700098	0.344981	0.669224	0	0.259355	0.358316	0.602169	0	0.317854	1.57262	1.19354	1.31513	1.42238	1.6222	0.239299	0.85083	0.61616
4732419C18Rik	0.759441	0.565376	1.02959	1.22784	0.620552	0.420616	0.358316	0.778296	0.577032	0.626956	1.50333	0.98985	0.631139	0.761251	0.768564	0	0.224533	0
Tgtp1	2.17986	1.6281	2.31134	1.6035	2.06568	1.98867	1.90571	2.75454	2.06342	2.76121	1.78195	1.6702	1.24012	1.9806	1.9929	0.837652	1.18236	0.61616
C1qtnf1	2.56029	2.48765	2.20718	2.32498	2.24185	2.52	2.79611	2.46259	2.39287	2.13647	2.99167	2.65713	2.69599	2.73824	2.67957	2.05772	1.95602	1.68101
Mpzl3	2.85308	2.80011	3.11565	2.99578	3.02143	2.82518	2.81013	2.90599	2.93006	3.04318	3.10936	2.7867	2.7087	2.92137	3.05443	1.88073	2.19886	2.1077
E330011M16Rik	1.18298	0.802842	0.917978	1.15993	0.798651	0.771073	0.685383	0.778296	0.873669	0.499275	1.03826	1.35095	0.828273	0.529687	0.89304	0	0.224533	0
P2rx5	1.64067	1.01557	1.30984	0.770263	0.866169	1.4068	1.14051	1.07936	1.01081	1.35363	1.45574	0.893262	1.00048	1.08397	1.40389	0.239299	0.704322	0
Il17rc	2.77633	2.73572	2.49185	2.595	2.55464	2.67515	2.57443	2.67689	2.58016	2.60454	2.51494	2.47872	2.6732	2.51036	2.68222	1.57701	1.77744	1.80368
Ar	2.42877	2.67386	2.02255	1.79341	2.28445	2.3089	2.39295	2.32034	2.07031	1.73986	1.83406	1.45151	2.07539	2.15878	1.80819	0.958421	1.12015	0.961041
5730596B20Rik	0.865045	0.802842	0.767379	0.669224	0.798651	0	0.358316	0.477266	0.7502	0	0.992067	1.21985	1.21917	0.91153	1.13542	0.505828	0.224533	0
Clcf1	2.03579	2.10297	1.69482	1.68747	1.82347	1.81116	2.22774	1.76362	1.83004	1.7727	1.96612	2.10275	1.96343	1.9913	2.00561	1.25305	1.14189	1.06625
Gm37352	0.619511	1.26463	0.917978	1.12153	1.32434	0.630326	1.306	0.903253	1.01081	0.983626	1.48804	0.835437	1.00048	0.91153	1.21961	0.505828	0	0.211121
Tspan8	2.53897	2.47225	2.81535	2.9506	2.69004	2.66453	2.69982	2.70262	2.62336	3.3162	2.883	2.62823	2.75922	2.92096	2.86122	2.45449	1.75218	1.66952
BC049987	1.26491	1.55368	1.02959	1.12153	1.06375	1.03366	1.09823	0.778296	1.3479	0.725503	0.881613	1.21985	1.47232	0.817367	0.89304	0	0	0.61616
Aldh2	3.52879	3.56899	3.35221	3.31084	3.17555	3.04046	3.16813	3.27895	3.2174	3.19992	3.39814	3.41033	3.32181	3.32361	3.26008	2.59177	2.61055	2.27189
Bag3	3.21905	3.10125	2.85463	3.01671	2.77805	3.08875	3.05961	2.91875	3.14466	2.81819	3.07045	3.02814	2.97301	3.17861	3.02749	2.34112	2.31274	1.95995
Pllp	2.30522	2.12092	2.67254	2.8024	2.55719	1.95458	1.81358	2.31616	2.7011	2.19705	2.57112	2.6636	2.74023	2.67883	2.60445	1.45026	2.03603	1.91604
Gm16124	1.68544	1.39934	1.82288	1.57619	1.43856	1.37803	1.24714	1.07936	1.47248	1.57608	1.86779	1.5688	1.85398	1.33598	1.56855	0.788593	0.960185	0.61616
Gm16201	0.949926	0.955543	0.917978	0.852114	0.924589	0.827369	0.93912	0.903253	0.67219	0.873437	1.03826	0.98985	1.19714	1.02296	1.24438	0.392697	0	0.352761
Zfp992	2.04826	1.92399	2.21044	1.81017	2.26989	1.82199	1.86967	1.92447	1.48581	1.91331	2.16587	1.93824	1.80668	1.60169	1.79483	1.41489	0.758836	0.861116
Ldlrap1	2.95713	2.99489	2.67366	2.8024	2.57222	2.76675	2.84491	2.7476	2.90679	2.63381	2.98129	2.86611	2.92333	2.80642	2.90441	2.06876	2.12613	1.94477
Casp4	1.9367	1.91702	2.25365	2.21064	2.13827	1.89105	1.92598	2.1074	1.77296	2.4952	2.38456	2.37079	2.02469	2.17983	2.25098	1.47233	1.43783	1.26804
Il22ra1	1.18298	1.23183	1.42285	1.36195	1.43856	1.45914	1.68515	1.75607	1.19874	1.0714	1.42085	0.68993	1.29754	1.33598	1.36916	0	1.12015	0
Kng2	1.55398	1.4638	1.72563	1.84945	1.48609	1.70627	1.83851	1.53167	1.31025	1.4631	1.85462	1.71321	1.72104	1.79953	1.65148	0.958421	0.960185	0.778947
Fam3b	1.08189	1.53713	2.07436	2.03589	2.39362	1.90008	1.75897	1.89228	1.56916	1.42959	0	1.29032	1.5966	1.4717	1.59082	0	0.481586	0.544688
Apol8	1.18298	1.39934	1.3811	1.25816	0	0.259355	0.358316	0.778296	1.47248	0.725503	0.992067	1.76706	1.43478	0.4133	0.593397	0	0.224533	0.352761
Has1	0.619511	0.802842	1.0762	1.15993	1.60366	1.9426	1.93899	1.44734	1.17254	1.99636	1.88058	1.59106	1.26012	2.32251	1.88624	1.54179	0.926702	0.352761
Adamts12	2.67585	2.70703	2.28755	2.35178	2.35481	2.60973	2.71938	2.64855	2.52862	2.26826	3.19611	2.71547	2.84187	2.9743	2.84642	2.41459	2.02783	1.7634
Eya2	3.07295	2.95489	3.00342	3.13459	2.98921	3.08643	3.09902	3.17512	3.18557	2.85043	2.61159	2.49526	2.62282	2.77512	2.64746	1.19598	2.43319	1.72415
Grem2	1.86794	2.05962	1.77254	1.99489	1.67719	1.94663	2.07064	1.83904	1.92566	1.44666	2.05053	1.87536	1.66326	2.17524	2.03779	1.43878	0.890421	1.01682
S100a16	3.63679	3.53459	3.74447	3.66359	3.63813	3.36642	3.30621	3.37913	3.17577	3.82313	3.22897	3.20568	3.08398	3.05711	3.06439	2.39189	2.27227	2.18702
Lamc2	3.50367	3.43083	3.45457	3.39847	3.30621	3.32732	3.51028	3.34123	3.38867	3.28307	3.45207	3.22727	3.09584	3.19874	3.37497	2.59906	2.2259	2.45251
Cd44	3.57868	3.56868	3.4911	3.50082	3.41755	3.42755	3.5933	3.45519	3.38255	3.66435	3.63137	3.32658	3.06937	3.31417	3.42717	2.58017	2.65375	2.29593
Col27a1	1.98907	2.02263	1.47878	1.54705	1.6961	2.04014	2.43786	1.84529	1.70723	1.57608	2.7012	1.95263	2.02804	2.54023	2.46851	1.78209	1.34219	1.36023
B3gnt7	2.23522	2.34322	2.14394	2.21064	1.93803	2.1657	2.28334	2.23319	2.26087	2.19705	2.29007	1.82774	1.93546	2.23345	1.94763	1.27054	1.38055	0.961041
A830008E24Rik	0.759441	0.368845	0.977358	0.346939	0.493597	0	0.358316	0.477266	0.924383	0	0.813714	1.13567	1.27923	0.817367	0.89304	0	0.224533	0.211121
Tspan11	1.39328	1.55368	1.22456	1.0794	1.3852	1.89559	1.83036	1.3012	1.32948	1.49422	2.09887	1.52054	1.85398	2.01529	1.72108	1.13027	1.04751	0.821972
Prokr2	1.08189	1.35034	0.917978	0.346939	0.798651	1.25912	1.44595	0.778296	0.924383	0.805773	1.18557	0.768786	0.878119	1.44773	1.06863	0	0.224533	0.459242
Ccdc122	2.18438	2.28097	2.35996	2.26584	2.28683	1.98501	2.09814	2.0901	1.9836	2.16622	2.01962	2.3987	2.13405	1.9429	2.04548	1.05277	1.18236	1.56468
Kank1	2.49291	2.29592	2.14014	2.24217	1.95873	2.12509	2.39966	2.30554	2.40252	2.17256	2.67367	2.57081	2.53059	2.58735	2.68134	2.00739	1.80594	1.49226
Lhx4	0	0.802842	0	0.669224	0.313445	0.630326	0	0.778296	0.284431	0.317854	1.2704	1.03117	0.771955	0.529687	0.593397	0	0	0
Pon2	3.18046	3.12542	3.40939	3.36656	3.1734	3.00511	3.00153	3.07537	3.14838	3.21072	3.26553	3.16655	2.98606	2.99957	3.07944	2.25971	2.40635	2.11611
Htr1d	1.33381	1.0683	1.1183	1.36195	0.718668	0.877199	1.09823	0.954435	1.08286	0.983626	1.03826	0.944236	0.828273	0.817367	1.21961	0.392697	0	0
Galr2	0.411956	0	0.344981	0.537315	0	0.771073	0.358316	0	0.454845	0.805773	1.21572	0.593618	0.878119	0.91153	0.593397	0	0	0
Oas1c	2.3018	1.93762	2.30876	2.17665	1.94851	1.73332	1.81358	2.11413	2.20947	2.2088	1.85462	1.8214	1.84391	1.73464	1.89709	0.881727	1.23676	0.861116
1700030C10Rik	1.91218	1.7573	1.94618	1.51581	1.83031	1.72671	1.79613	1.69916	0.67219	0.499275	1.86125	1.96656	1.67091	1.40912	1.85195	0.9922	0.64197	1.11059
Nxph3	1.13539	1.0683	0.767379	0.92101	0.313445	0.921894	0.93912	0.699144	1.22344	0.725503	1.45574	1.29032	1.4078	0.62128	0.989628	0.595606	0	0.352761
Fas	1.95232	1.83181	2.31391	2.24821	2.28206	2.03032	2.02054	1.95443	1.6482	2.30459	1.93944	2.05328	2.02469	2.05356	2.022	1.31909	1.16259	1.06625
Bnc2	0.411956	0.955543	0.767379	1.0794	0.976075	1.17295	1.33268	1.04155	0.816308	0.932017	1.24391	1.03117	1.12343	1.65067	1.21961	0.881727	0.371806	0
Tmprss11f	1.33381	1.19634	1.54367	1.33824	1.27846	0.259355	1.38158	1.41516	0.969742	1.49422	1.67485	1.13567	0.259833	0.988871	0.89304	0.239299	0.224533	0
Cnn2	3.13408	3.16212	2.9971	3.0228	2.94772	3.14128	3.02894	3.02509	3.02317	3.13326	3.30046	3.2464	3.07808	3.38851	3.43903	2.68616	2.38628	2.29178
Clic3	1.62466	1.37554	1.49593	1.4643	1.32434	1.36292	1.306	1.3012	1.01081	1.62317	0.733117	1.16557	1.26012	1.22799	1.13542	0.239299	0.56914	0
Tnfrsf10b	2.59656	2.55574	2.38238	2.41743	2.54557	2.65678	2.51405	2.43952	2.52263	2.53661	2.68568	2.63121	2.38351	2.62579	2.71358	1.68829	1.77744	1.85597
Oas3	3.27211	2.67015	2.75306	2.30702	2.1416	2.43504	2.87265	3.22135	2.8157	2.90152	2.99507	2.61917	2.26597	2.73252	3.15044	1.58538	2.18946	1.98318
5430430K15Rik	0.759441	0.700098	0.344981	0.346939	0	0.537945	0.551938	0	0.284431	0.317854	0.940317	0.944236	1.06629	0.62128	0.593397	0	0	0
9930017N22Rik	1.39328	1.0683	0.917978	1.4262	1.10171	0.630326	0.787319	0.845284	0.873669	0.932017	1.2704	1.43629	1.64753	0.817367	1.16533	0	0.758836	0.544688
Gxylt2	2.02294	1.83181	1.65005	1.94962	2.31664	2.32932	2.4931	2.25546	1.88573	2.18191	2.38059	1.97111	1.97111	2.43737	1.95708	1.55975	1.35536	1.01682
Gm13546	0.619511	0.368845	0.534787	0.537315	0.620552	0.259355	0.358316	0	0.454845	1.02975	0.813714	1.4205	0.828273	0.62128	1.24438	0	0	0.459242
Tmem252	2.63801	2.48953	2.42795	2.60698	1.9327	1.98867	2.16775	2.01303	2.32622	2.16302	2.38258	2.84061	2.53164	1.94682	2.40348	2.01052	1.48841	1.26804
Mgp	3.96415	3.53136	3.97888	3.72205	3.62154	3.67116	3.33003	3.47455	3.34209	3.75694	4.2343	4.23277	4.08163	3.77056	3.75807	3.29683	3.06271	3.19101
Slc5a9	1.92868	2.10297	2.26525	2.1474	2.21469	2.14077	2.35532	2.18771	1.92566	1.81772	1.95564	1.54534	2.22769	2.03485	2.26728	0.837652	1.82395	0.861116
Ccbe1	2.21475	1.96365	1.81489	1.95555	2.15466	2.59285	2.77232	2.42179	2.2739	2.47055	2.65817	2.01821	1.98605	2.29011	2.11566	1.5936	1.26958	1.28246
Gm36640	0.619511	0.368845	0.666424	0.770263	0	0	0.358316	0.477266	0.67219	0	0.992067	1.06885	0.707229	0.254064	1.13542	0	0	0
Abca4	1.30073	1.26463	1.33492	1.31315	1.22714	0.921894	1.09823	1.41516	1.3479	0.983626	2.09887	1.93824	1.98237	1.74095	2.03389	0.595606	1.55058	1.23764
Slc25a18	0.949926	0	0.917978	0.980458	0.493597	0.420616	0.358316	0.699144	1.04833	0.873437	1.18557	1.46621	1.54905	0.62128	0.689753	0.239299	0.224533	0.352761
Irak2	2.47717	2.4247	2.52768	2.39449	2.53632	2.42715	2.43377	2.39289	2.36431	2.51853	2.65501	2.58314	2.51891	2.52914	2.55904	1.8592	1.75735	1.60023
4930581F22Rik	1.8489	1.585	2.14771	1.99489	1.74005	1.25912	1.56698	1.6534	1.90114	1.99636	2.12117	2.03804	1.85398	1.52639	1.85786	1.25305	1.07309	0.821972
Igkv1-117	0	0	0	0.346939	1.34559	1.45914	1.5357	1.27894	0.454845	0.626956	0	1.63244	1.26012	1.45989	1.50733	0	0.481586	0.544688
Pkp3	3.39726	3.28948	3.2031	3.17652	3.14572	3.31564	3.26558	3.2182	3.24202	3.2156	3.20635	3.16598	3.12614	3.08752	3.2495	2.00424	2.5944	2.41338
Parp3	2.53095	2.49514	2.64241	2.58268	2.59732	2.51025	2.62347	2.61719	2.62812	2.55526	2.73772	2.69886	2.56967	2.71888	2.63977	2.04639	1.86595	1.62025
Gm15473	0.759441	0.565376	0.666424	0.537315	0.798651	0.537945	0.787319	0	0.577032	1.02975	0.881613	0.893262	0.771955	0.761251	0.835247	0	0	0
Cav2	2.96465	2.97811	3.25558	3.15736	3.31475	2.84591	2.92991	2.90274	2.81815	3.16515	2.97067	3.00493	2.6924	2.88378	2.94224	2.10029	2.14338	1.96881
Pkdrej	1.08189	1.19634	0.917978	0.852114	0.798651	0.630326	1.05138	0.477266	0.7502	0.499275	1.47219	1.46621	1.39366	1.11153	1.13542	0	0.85083	0.61616
Oasl2	3.5422	3.06178	3.18353	2.87188	2.80117	3.14281	3.3261	3.73243	3.46441	3.39745	3.07085	2.7122	2.67994	3.27197	3.33482	2.31872	2.34447	1.89922
Ptprn	2.18885	2.1785	1.96372	1.94362	1.89925	2.31409	2.23751	2.12404	2.15958	1.95682	2.33878	2.19291	2.25622	2.4725	2.36509	2.05209	1.16259	1.28246
Gm17501	1.96739	1.7365	1.98604	1.94362	1.75646	1.42048	1.42553	1.64364	1.6482	1.57608	1.93944	2.12868	1.89663	1.79953	1.85195	1.23485	0.991315	1.06625
Pdgfc	2.67729	2.68118	3.02731	2.94461	2.8806	2.74496	2.77514	2.78836	2.81324	2.83905	2.77785	2.56046	2.67395	2.81655	2.68659	1.92084	1.96248	1.74909
Sec14l2	2.14685	2.2259	1.99145	2.05502	2.24968	2.3089	2.41491	2.19332	1.88573	2.23954	1.86779	1.75235	1.67844	2.34023	2.00142	0.669875	1.70843	0.930236
D630023F18Rik	0.865045	1.01557	1.63809	0.980458	1.30201	1.39266	1.38158	1.11411	0.284431	1.85198	1.8198	0.768786	1.34827	1.45989	1.31125	0.392697	0.481586	0.677424
Upk3bl	1.67102	1.71464	1.86079	1.67642	1.59207	1.29656	1.4841	1.53167	1.11484	1.60026	2.87541	2.50727	2.39225	2.30747	2.56599	1.10592	2.1779	1.83262
Gm36172	1.44556	1.26463	1.47878	1.61653	1.06375	0.537945	0.685383	1.23063	1.32948	1.42959	1.69464	1.60178	1.39366	0.95192	1.26783	0.669875	0.224533	0.778947
Mfsd7a	1.22588	1.0683	0.917978	1.31315	1.10171	1.21817	1.61004	1.32241	1.32948	1.10944	1.67485	1.33167	1.49566	1.51599	1.35069	0.837652	0.758836	0.352761
Ighv1-26	0	0	0.344981	0	0.313445	0.962464	0.93912	1.17626	0	0	0	1.10353	0.922829	1.13748	1.35069	0.239299	0	0
Erdr1	2.13189	2.16282	2.31134	2.02097	1.5423	1.91759	2.2211	1.69916	1.56916	1.35363	2.42417	2.30264	2.51458	1.87017	2.43099	1.427	1.09726	1.93224
Trim7	1.7129	1.55368	1.84602	1.90573	1.71422	1.73332	1.58181	1.6534	1.85317	1.69498	2.17875	1.53311	1.9229	1.84624	1.97981	0.837652	1.04751	1.32309
Gm44907	0.619511	0.565376	0.534787	0.669224	0	0.259355	0.358316	0.30103	0.969742	0	1.11813	1.40413	1.72775	0	0.768564	0	0	0.544688
Igkv5-48	0	0	0	0.346939	1.10171	1.09482	0.358316	1.07936	0	0	0.505828	1.06885	1.06629	1.35162	0.469527	0	0	0.211121
1520401A03Rik	1.13539	0.802842	1.28323	1.0794	0.620552	0.706376	0.685383	0.903253	0.67219	1.23505	1.08005	1.10353	0.538699	0.69688	0.689753	0	0	0
Vash2	2.34112	2.57933	2.06538	2.20736	2.03288	2.67139	2.65539	2.24323	2.43322	2.04544	2.5973	2.51767	2.49794	2.3894	2.45833	1.76048	1.46888	1.78176
Accs	2.04207	2.06465	2.21688	2.25417	2.07351	1.93853	2.18263	1.89228	2.17057	1.95161	2.40198	2.19831	2.37158	2.20424	2.2438	1.25305	1.63323	1.50092
Plb1	1.13539	1.23183	1.54367	1.65344	1.25356	0.877199	0.685383	1.11411	0.577032	1.4118	1.18557	1.3694	1.12343	1.02296	1.03092	0.392697	0.371806	0.211121
Lrrc26	2.03579	1.55368	2.33145	2.22034	2.48532	2.21814	2.18988	2.1273	2.13965	2.12608	1.84787	1.06885	2.00051	2.12127	1.8917	0.505828	1.45877	0.930236
Catsperg1	1.0209	0	0.917978	0.770263	0.313445	0.259355	0.551938	0.30103	0.873669	0.626956	1.21572	0.835437	1.27923	0.254064	0.89304	0	0.224533	0
Hspg2	3.49999	3.55788	3.01272	3.20094	3.0923	3.53403	3.72779	3.34694	3.43148	3.16993	3.84971	3.4402	3.66397	3.78411	3.69901	3.08501	2.87298	2.64227
Cdh6	2.43889	2.36129	2.49859	2.37702	2.55846	2.42449	2.73194	2.73818	2.49138	2.22584	2.50308	1.92837	1.98605	1.77123	1.98422	0.881727	1.36814	1.39445
Pstpip1	2.36844	2.10752	2.35534	2.43728	2.32324	2.3001	2.22443	2.37677	2.08707	2.51282	2.55408	2.40206	2.26597	2.41405	2.34645	1.7137	1.54223	1.47438
Dgka	2.22715	2.32983	2.20718	2.34222	2.53364	2.63922	2.72466	2.51207	2.23593	2.48612	2.6045	2.22933	2.53477	2.74945	2.60128	1.52306	1.80132	1.84832
Aspa	1.46951	1.37554	1.61313	1.84945	1.55529	1.47131	1.27756	1.23063	1.55819	1.73986	1.31894	1.94309	2.14437	1.79953	2.026	0.733278	1.48841	0.861116
Prkcg	1.64067	1.7365	1.19195	1.25816	0.798651	0.877199	0.93912	0.477266	1.47248	0.873437	1.71356	1.99315	1.73436	1.02296	1.45126	0.669875	0.807264	0.821972
Kcnk7	1.80813	1.67964	1.94618	1.74842	1.32434	1.06532	1.05138	1.23063	1.26902	1.81054	1.11813	1.31148	1.24012	0.988871	0.989628	0	0.481586	0.459242
Dok1	2.74781	2.60891	2.75492	2.74523	2.61884	2.50027	2.48406	2.66389	2.5947	2.57689	2.72798	2.73225	2.53581	2.5616	2.63685	1.96106	1.73628	1.77267
Kcnj11	1.7129	0.565376	1.3811	1.73884	1.13663	1.51679	0.358316	1.20431	0.7502	1.42959	0.733117	1.4205	1.34827	1.16194	1.46598	0	1.02032	0.211121
Slc18a3	0	1.1577	0	0	0	0	0	0	0	0	1.31894	0.68993	1.69311	0.254064	0.469527	0	0	0.211121
5830408C22Rik	1.99606	1.65464	1.90229	2.00023	1.59207	1.66988	1.77795	1.69916	1.72272	1.63418	1.58524	1.45151	1.36393	1.38131	1.69627	0.669875	0.64197	0.731105
Clmp	1.76312	1.90992	1.70533	1.80186	1.723	2.01687	2.13229	1.69916	2.04931	1.61186	2.29978	2.00586	1.94767	2.29011	2.09915	1.47233	1.20126	1.26804
Acoxl	1.44556	1.29511	1.73542	1.77597	1.83706	1.56767	1.44595	1.36192	1.6659	2.08572	1.71356	1.52054	0.922829	0.817367	1.38687	0	0.64197	0.731105
Tnfrsf22	2.29489	2.28701	1.81489	1.82631	1.99738	2.24114	2.40626	2.0971	2.13379	1.91331	2.41873	2.08223	2.09009	2.22939	2.25335	1.427	1.43783	1.33584
Gm14027	1.53436	1.6281	1.02959	1.22784	0.620552	0.259355	0.685383	0.477266	1.32948	0.805773	1.24391	2.01821	1.72775	0.866996	0.89304	0	0.991315	0.61616
Gm15133	0.759441	0.565376	0.977358	0.770263	0.620552	0.420616	0.358316	0.477266	0.7502	0.499275	1.11813	0.98985	0.963363	0.529687	0.469527	0	0	0
Loxl3	2.86449	2.76463	2.75213	2.7257	2.82929	2.97233	2.87488	3.01972	2.54381	2.65089	2.9603	2.83877	2.78448	3.08069	2.93542	2.46991	2.01096	1.8366
Stx11	2.33798	2.17463	2.33145	2.22034	2.04131	1.87715	2.03618	2.0571	2.10321	2.12256	2.21814	2.15612	1.98972	2.02191	2.26499	1.48296	1.31458	1.15085
Slc22a21	1.9367	2.13392	1.87507	1.93136	1.62597	1.50586	1.9699	1.6534	1.87515	1.68542	2.05477	2.08223	2.04118	1.4832	1.90769	0.9922	1.12015	1.18766
Myh4	3.55808	0	2.69544	3.06457	2.47158	3.46984	2.69647	3.00537	0	3.31823	0	2.11914	0	0	2.71276	0	0	0.459242
Sh3pxd2a	3.11288	3.19855	2.69438	2.84006	2.86269	3.16449	3.41811	3.23344	3.28764	2.79554	3.36369	3.01157	3.12985	3.3145	3.36632	2.40465	2.56819	2.30004
Rab38	2.55458	2.39765	2.79809	2.81721	2.87634	2.55102	2.48951	2.60008	2.4605	2.92995	1.90509	2.03415	1.86867	1.86076	1.92812	1.31909	0.890421	1.11059
Sirpb1c	1.68544	1.51993	1.78135	1.76698	1.96375	1.50586	1.6735	1.90867	1.19874	1.95682	1.91684	1.82774	1.51782	1.86549	1.6789	1.21585	0.64197	0.98985
Atp10a	2.26608	2.35105	2.02752	2.16591	2.22026	2.48077	2.54845	2.64463	2.52142	2.28801	2.75741	2.35426	2.2621	2.86956	2.72488	1.84117	1.96248	1.54185
Itga5	3.47861	3.4618	3.00861	3.04154	2.97436	3.26933	3.40407	3.25571	3.19388	2.9188	3.39583	3.18129	3.02166	3.31232	3.33658	2.76749	2.31274	2.23391
Cbr3	2.71597	2.94709	2.68686	2.73655	2.22576	1.94663	1.93253	2.01303	2.55961	2.52974	1.90509	2.39017	2.2381	1.90161	1.97536	1.427	1.23676	1.15085
Gm20234	1.5138	1.19634	1.47878	1.4262	1.0221	0.999522	0.551938	1.00017	1.47248	0.873437	1.31894	1.53311	1.0958	0.62128	0.689753	0	0.371806	0.352761
Olfml3	2.87102	2.81012	2.84041	2.7948	2.94093	3.17741	3.0372	3.0901	2.6048	2.83972	3.14404	2.98305	2.91302	3.33986	3.00842	2.34834	2.24135	2.21277
Angpt4	1.81869	1.64157	1.30984	1.40582	1.5423	1.49464	1.59616	1.3426	1.60052	1.64493	2.17875	1.58008	1.47232	2.11336	1.52029	1.28733	0.704322	0.897077
Slc16a4	1.13539	0.955543	1.30984	1.33824	1.34559	0.962464	0.998869	1.23063	1.11484	1.20688	1.11813	1.16557	1.17394	1.28533	1.16533	0.392697	0.371806	0.352761
Arhgap27	2.99903	3.04482	2.67366	2.67151	2.56477	2.77695	2.8771	2.77104	2.97784	2.51282	2.902	2.63808	2.73041	2.79105	2.87214	1.99465	2.07235	1.8672
Dio3os	1.26491	1.19634	1.1183	1.22784	0.866169	1.37803	1.21442	0.477266	1.01081	1.14442	1.74048	1.4205	1.72104	1.43524	1.31125	0.9922	0.481586	0.677424
Slfn10-ps	1.26491	1.51993	1.40248	1.28652	1.34559	1.55796	1.98167	1.87525	1.75213	1.14442	1.91101	1.50759	1.26012	1.66584	1.80819	0.881727	0.807264	0.778947
Aloxe3	1.18298	1.4638	1.15667	1.19521	0.313445	1.03366	0.93912	0.699144	1.17254	0.983626	1.84787	1.8214	1.70026	1.24797	1.55699	0.733278	0.758836	0.98985
Pcdh7	1.89502	2.21186	1.98057	1.91228	2.00198	2.16083	2.32215	2.11413	1.68291	2.01486	2.37659	1.95263	2.1071	2.15878	1.94763	1.7137	1.3286	0.861116
Hsf2bp	1.0209	1.0683	1.25489	1.31315	0.798651	0.706376	0.869818	0.778296	1.01081	0.626956	0.733117	1.19354	1.26012	0.817367	0.835247	0	0.481586	0
Rnf213	3.51009	3.31917	3.29551	3.05203	2.9859	3.22979	3.56619	3.83296	3.51475	3.50712	3.48384	3.05094	3.06142	3.48677	3.57629	2.39832	2.71284	2.46481
Akr1b7	1.22588	1.1577	1.30984	1.22784	1.25356	1.4068	1.24714	1.14631	0.7502	1.0714	0.733117	1.24462	1.06629	1.11153	1.03092	0	0.481586	0.211121
Dpep1	2.06039	1.85675	1.84602	2.34222	1.91069	1.87715	1.82205	1.96867	1.77296	1.97207	2.4095	2.0994	2.15695	2.06561	2.09577	1.57701	1.39263	1.11059
Cebpd	2.76111	2.48002	2.68902	2.74997	2.32324	2.31064	2.44988	2.32857	2.54036	2.50116	2.46377	2.69631	2.58474	2.4571	2.48681	2.09775	1.65329	1.4461
Col16a1	2.91495	2.8836	2.31899	2.58545	2.44437	2.89783	2.86436	2.69742	2.65738	2.52557	3.19059	2.84243	2.9038	3.187	2.85477	2.46447	2.15588	1.95091
Trim68	2.1753	2.13817	2.2006	2.08222	2.12123	1.96625	2.13229	2.01723	2.19175	2.01486	2.30217	2.18469	2.3386	2.15154	2.21898	1.33413	1.54223	1.42617
Gm29292	0	0.700098	0.534787	1.03274	0.620552	0.706376	1.24714	0.602169	0.577032	0.725503	1.18557	0.593618	0.878119	0.988871	1.03092	0.392697	0	0
Gm8307	0.759441	0.565376	0	0.346939	0.493597	0.827369	0.551938	0.699144	0.67219	0.626956	1.48804	0.68993	0.878119	1.31975	1.43604	0.239299	0.481586	0.352761
Zfp57	0.949926	1.01557	1.19195	1.03274	1.13663	1.09482	1.27756	1.25547	1.36558	1.28643	1.77397	1.64219	1.43478	1.51599	1.97086	1.19598	0.85083	0.544688
Il33	2.18885	2.42905	2.36681	2.37478	2.86521	2.89287	2.9681	2.76735	2.16511	2.93215	2.7171	2.29413	2.35304	2.85678	2.38645	1.97481	1.72536	1.45573
Loxl4	1.33381	1.3236	0.767379	0.669224	1.30201	1.34725	1.66153	1.36192	1.08286	0.983626	1.73169	1.29032	1.21917	1.89285	1.85786	1.08016	0.85083	0.459242
C130074G19Rik	2.38005	2.36631	2.16245	2.60036	2.25736	2.59375	2.54687	2.4411	2.64664	2.13988	2.89657	2.68858	2.64513	2.74884	2.66518	2.00106	2.02783	1.75391
Igf1r	2.84726	2.90073	2.37577	2.63371	2.2599	2.70345	2.94723	2.73419	3.04689	2.40569	3.26162	2.94968	3.07149	3.15437	3.19852	2.30942	2.42221	2.24643
Acap1	1.68544	1.53713	1.40248	1.51581	1.67719	1.67741	1.78713	1.60224	1.04833	1.80323	1.21572	1.38712	1.12343	1.73464	1.40389	0.881727	0.481586	0.352761
Gm26717	0	0	0.666424	0.537315	1.10171	0.962464	1.14051	0.845284	0.284431	1.17679	0.992067	0.469675	0.707229	1.31975	1.10332	0	0	0.352761
Grem1	0.865045	0.802842	0.849174	0.346939	1.32434	1.61322	1.4841	1.27894	0.924383	1.02975	0.940317	0.893262	0.421275	1.26705	1.06863	0	0	0.352761
Oas1b	1.95992	1.70328	1.90229	1.72904	1.81651	1.58646	1.77795	2.4267	1.8643	2.40569	1.88058	1.60178	1.5966	1.85113	2.07847	0.733278	1.25348	1.01682
Tnfrsf23	2.855	2.66766	2.34594	2.39449	2.47467	2.61579	2.75112	2.53422	2.69627	2.48612	2.76979	2.16198	2.07239	2.60572	2.58729	1.91699	1.5976	1.4053
Ccdc114	0.619511	1.0683	0.977358	1.48214	1.16894	1.4068	1.64922	1.23063	1.01081	0.983626	2.30692	2.0716	1.93132	1.79953	2.18167	1.02354	1.53371	1.22162
Gm49767	0.619511	0.802842	1.1183	0.92101	0.620552	0.537945	0.358316	0.699144	0.924383	0.805773	1.18557	1.06885	0.828273	0.529687	1.35069	0	0.371806	0.211121
Acot9	2.88824	2.8836	3.19004	3.06089	3.10113	2.88043	2.79254	2.86707	2.71371	3.18793	2.82185	2.89882	2.53373	2.80317	2.85299	2.09775	2.00227	1.85217
Fbxo17	2.7623	2.75961	2.96747	3.03522	2.74296	2.70765	2.58178	2.70348	2.56946	2.90967	2.8004	2.95534	2.75922	2.45951	2.52883	1.55086	2.06228	2.09477
Sgms2	2.39965	2.39062	2.43768	2.31481	2.12469	2.26299	2.38385	2.44735	2.60079	2.12608	2.84571	2.62923	2.61941	2.8534	2.9748	1.48296	2.41435	2.06537
Svs4	0	0	0	0	1.51511	1.85789	1.38158	1.53167	0.577032	1.4631	1.63235	0	1.7073	1.08397	0.768564	0	0.371806	0.352761
Efna3	2.46791	2.24942	2.14394	1.98401	1.92183	1.88184	1.99314	1.97332	2.01187	2.34026	1.5975	1.76706	1.70026	1.33598	1.66081	0.239299	1.02032	1.18766
Serpina3i	1.08189	0.700098	1.3811	1.36195	1.0221	0.921894	1.38158	0.903253	0.873669	1.17679	1.3829	0.835437	1.00048	1.02296	1.26783	0.239299	0	0.677424
Gm15050	0.759441	0.88587	1.02959	1.33824	0.798651	0.921894	0.685383	0.602169	1.04833	1.10944	1.24391	1.16557	0.922829	1.20707	0.835247	0.837652	0	0
Tmem63a	3.09778	3.01387	2.7262	2.8948	2.72343	2.9712	2.95471	2.90437	3.10645	2.69843	3.06306	2.72831	2.94848	2.88333	3.02029	1.90523	2.15382	2.34161
Ugt1a1	1.88618	2.03887	1.94618	1.44567	1.71422	1.72671	1.63655	1.43156	1.56916	1.57608	1.29535	1.19354	1.51782	0.817367	1.29008	0	1.07309	0.211121
Oprl1	0.865045	0.955543	0.917978	0	0.313445	0.259355	0	0	0.577032	0.317854	0.505828	1.78824	1.73436	0	0.295347	0	0	0.211121
C230014O12Rik	1.08189	1.23183	1.33492	1.51581	1.47081	1.31412	1.27756	1.39813	1.31025	1.33236	1.78195	1.29032	1.27923	1.56567	1.6222	0.392697	0.85083	0.897077
Itgav	3.15908	3.17552	3.17867	3.22689	2.99946	2.98095	3.20715	3.11514	3.24363	3.06349	3.24397	3.15129	2.90866	3.11646	3.22727	2.52378	2.30553	2.17628
Hoxb13	0	1.01557	0	0.669224	0	0.630326	0.358316	0	2.01576	0	0.733117	0.295347	1.93957	1.31975	1.42027	0	0	1.04222
Sgk1	3.13408	2.94905	3.14492	3.21702	2.76404	2.76675	2.95656	2.83525	2.89773	2.97588	3.13815	3.08979	3.03663	2.78202	2.99409	2.28195	2.24805	2.11192
Serinc2	3.70774	3.53544	3.4566	3.51808	3.4076	3.55022	3.45263	3.50818	3.67219	3.37235	3.39294	3.42025	3.43986	3.37736	3.49995	1.97141	2.90046	3.02433
Ubap1l	0.411956	0.368845	0.344981	0.346939	0.620552	0.259355	0.358316	0.954435	0.577032	0	0.634175	1.13567	1.0958	0.4133	0.689753	0	0	0
Igkv17-127	0	0	0	0.346939	0.313445	1.23912	0.551938	0.602169	0.284431	0.499275	0.322633	0.593618	1.19714	1.08397	0.768564	0	0	0
Cytip	2.48624	2.10752	2.55641	2.53736	2.6477	2.52639	2.6141	2.63868	2.62336	2.87735	2.32541	2.7122	2.37309	2.75495	2.67869	1.88491	1.79665	1.64558
Ifi47	2.87653	2.47809	3.03951	2.65184	2.71819	2.59285	2.5389	3.14787	2.67895	3.34381	2.23519	2.74841	2.29757	2.65273	2.74588	1.82714	1.83698	1.56468
A530058O07Rik	0	0.368845	0.534787	0	0	0.420616	0.358316	0	0	0.317854	1.08005	0.944236	0.631139	0.4133	0.89304	0	0	0
Slc6a14	2.14192	1.77717	2.30355	2.05031	2.11422	1.78285	1.84651	1.74837	1.63908	2.30459	1.36261	1.21985	0.707229	1.02296	1.10332	0.392697	0.481586	0
Faim2	2.22715	2.08899	2.17671	2.33491	2.46375	2.82835	2.61545	2.44424	2.33745	2.47371	1.50333	1.58008	1.84391	2.59444	2.19537	0.392697	1.64671	1.41586
Resp18	0.411956	1.11528	0.767379	0.669224	1.55529	1.03366	0	0.602169	0.284431	1.02975	0.940317	0.295347	1.19714	1.08397	1.16533	0	0.224533	0.211121
Gm13245	1.0209	0.955543	1.0762	0.669224	0.798651	0.630326	0.93912	1.07936	0.454845	0.499275	1.54621	1.45151	1.12343	0.761251	0.943989	0.392697	0	0.731105
C430002N11Rik	0.411956	0.565376	0.534787	0.92101	1.34559	0.962464	1.05138	0.903253	0.816308	1.14442	1.42085	0.768786	1.03463	1.39545	1.19332	0.392697	0.371806	0.352761
1700001J03Rik	0.949926	0.368845	0.666424	0.346939	0	0	0	0	0.454845	0	1.03826	1.7813	1.37905	0.254064	0.295347	0	0.481586	0
Otx1	1.62466	1.50202	1.25489	0.770263	0.493597	1.42048	1.44595	1.3012	1.31025	1.17679	0.634175	1.16557	1.7073	2.00857	1.72904	0.669875	0.85083	0.459242
Serping1	3.33555	3.25889	3.2711	3.42521	3.17279	3.30959	3.42339	3.20458	3.08617	3.20812	3.67749	3.4402	3.41115	3.57757	3.34277	2.84426	2.68155	2.57755
Aqp3	2.48399	2.42031	2.4763	2.46363	2.72775	2.4298	2.65907	2.68772	1.96222	3.06591	1.95031	1.48045	1.44765	1.85113	1.85195	1.6325	0.371806	0.778947
Zmynd15	1.82899	1.7573	1.90229	1.91228	1.94851	1.91759	1.97583	2.07207	1.61048	1.98681	2.25956	2.08572	1.89663	2.14664	2.10913	1.55975	1.28511	1.08899
Jsrp1	2.43638	0.955543	1.96941	2.07781	1.5679	2.16327	1.24714	1.36192	0.924383	2.44441	1.11813	1.35095	1.0958	1.08397	1.31125	0.595606	0	0.61616
Ifne	0.411956	0.565376	0.977358	0.852114	1.06375	0.706376	0.787319	0.477266	0.577032	0	0.322633	0.893262	1.03463	0.62128	1.06863	0	0	0
Cyp26a1	1.33381	1.19634	1.30984	0.852114	0.718668	1.23912	0.551938	0.778296	0.577032	1.0714	1.03826	1.4205	1.31513	1.22799	0.89304	0.595606	0.224533	0.352761
Fam83e	1.96739	1.72571	1.69482	1.51581	1.40372	1.43375	1.55162	1.47731	2.03099	1.10944	1.7042	1.49422	1.90997	1.6805	1.98422	0.733278	1.26958	0.897077
9930038B18Rik	1.4202	0.88587	1.28323	1.15993	1.98804	1.87715	1.84651	1.8131	0.577032	2.0103	1.65412	0.593618	0.878119	1.54647	1.03092	0	0.85083	0.211121
Tm4sf4	0.411956	1.1577	0.666424	0.346939	1.0221	0.259355	0.551938	0.778296	0.284431	1.14442	1.47219	0.893262	0.878119	0	0.689753	0	0	0
Hoxd10	1.18298	1.26463	1.15667	0.770263	1.10171	0.921894	0.551938	0.477266	0.924383	1.23505	1.7042	1.29032	1.4078	1.66584	1.13542	1.27054	0.481586	0.211121
Sbp	0	0	0.534787	3.7697	0.798651	0.827369	0.358316	0.477266	3.92523	1.02975	0	0.68993	4.19658	0	0	0	0.224533	0.352761
A530084C06Rik	2.16131	2.06465	2.13631	2.10366	1.70526	1.83255	1.86208	1.78552	2.08044	1.49422	1.75755	1.75977	1.93132	1.51599	1.61199	0.733278	1.16259	0.897077
Tnfrsf4	2.17068	1.99999	2.12854	1.99489	1.48609	1.25912	1.4841	1.39813	1.73768	1.7727	2.01037	2.21668	2.04761	1.36672	2.13156	1.34867	1.07309	1.08899
Col5a2	3.85215	3.76165	3.56918	3.50566	3.65197	3.72497	3.81442	3.72725	3.56982	3.5682	4.05638	3.74192	3.72995	4.09531	3.74942	3.36543	3.00655	2.90047
Slc25a48	2.56029	2.44393	2.29829	2.37478	2.18271	2.48544	2.47484	2.50534	2.48616	2.32055	2.83254	2.3448	2.57254	2.63389	2.8165	1.61735	2.01666	1.93541
Irgm1	3.17129	2.9094	3.01578	2.75746	2.75686	2.97983	3.04479	3.46765	3.10739	3.30148	2.85517	2.6212	2.51675	3.01385	2.95037	2.10533	2.17985	1.73929
Anxa2	4.22643	4.05886	4.16279	4.12576	4.07516	4.0389	4.00753	3.99976	3.94823	4.26175	3.96379	3.89322	3.63122	3.89954	3.91548	3.1576	3.14205	2.93371
Ecscr	2.88824	2.62298	3.2792	3.2799	3.28955	3.09706	2.93898	3.03841	2.90228	3.26918	2.83674	2.92019	2.74537	2.91174	2.91172	2.12968	2.03872	2.07919
Nppb	1.30073	1.0683	1.25489	1.54705	0.924589	0.537945	0	0.954435	0	1.65541	1.31894	1.03117	0.631139	1.02296	1.43604	0	0.371806	0.544688
Il6ra	2.47487	2.47421	2.07436	2.29101	2.12812	2.3883	2.4877	2.4489	2.46189	1.91331	2.76488	2.39017	2.6002	2.44611	2.57621	1.97481	1.77251	1.57202
Igkv15-103	0	0	0	0.669224	0.313445	0.827369	0.93912	0.845284	0.454845	0	0.634175	0.768786	0.421275	0.866996	1.21961	0	0	0
Gm11724	0.759441	0.700098	0.534787	0.92101	0.313445	0.420616	0.358316	0.845284	0.577032	0.317854	0.505828	1.13567	0.963363	0.91153	0.768564	0	0.224533	0
Antxr2	2.6626	2.79733	2.54754	2.58957	2.53094	2.6343	2.74914	2.71031	2.65738	2.48151	2.76652	2.54263	2.38056	2.55491	2.45537	2.0318	1.77744	1.46516
Gm28874	1.0209	1.01557	0.849174	0.669224	1.06375	0.962464	0.93912	1.04155	1.22344	0.932017	1.31894	0.768786	1.03463	0.91153	1.06863	0.239299	0.481586	0
Afp	1.57276	1.4638	2.10849	1.93136	2.09619	1.43375	1.51917	1.81973	1.71504	1.88373	1.55961	2.06436	1.1494	1.16194	1.16533	0.733278	0.64197	0.544688
Fbxo6	2.82419	2.66137	2.92827	2.8914	2.88958	2.79382	2.69084	2.68683	2.60679	2.9171	2.71341	2.88581	2.64593	2.72867	2.76808	1.91699	2.02783	1.95995
Gm50012	1.7862	1.81435	1.83844	1.77597	1.10171	1.19615	1.6235	1.07936	1.81798	1.02975	1.76583	1.99743	1.74087	1.05454	1.43604	0.669875	0.926702	0.861116
Serpinb9b	0	0.565376	0.344981	0.537315	0.924589	0.877199	0.998869	0.845284	0.7502	0.725503	1.21572	0.98985	0.828273	1.13748	0.943989	0.505828	0.224533	0
Moxd1	2.54685	2.5525	2.40369	2.29909	2.62433	2.52321	2.63652	2.58452	2.07031	2.7604	2.65501	2.57195	2.37158	2.72608	2.49636	2.2684	1.40437	1.68101
Gm43775	0.759441	1.39934	0.977358	0.770263	0.620552	0.259355	0.869818	0.477266	0.873669	0.499275	1.21572	1.06885	0.922829	0	0.689753	0	0	0
Cfh	2.65658	2.65499	2.71007	3.03864	2.6425	2.68553	2.81697	2.68861	2.58853	2.81891	3.32808	3.14679	2.96768	2.98765	2.98499	2.26321	2.3982	2.2495
Depdc7	1.92868	1.99999	1.83073	1.93136	1.77996	1.36292	1.55162	1.76362	1.3479	1.95161	1.99611	1.98884	1.86867	1.86076	1.90242	1.05277	1.26958	1.11059
Tmbim1	3.25755	3.14996	3.31939	3.28737	3.30848	3.21835	3.20228	3.2309	3.19285	3.27792	3.23792	3.12322	3.11564	3.18385	3.18548	2.50222	2.43319	2.2355
Bhlhe40	3.83641	3.64501	3.4778	3.59522	3.20376	3.28397	3.53404	3.44704	3.84671	3.20956	3.27555	3.23963	2.84646	3.13608	3.22752	2.37337	2.39938	2.32648
Nacc2	2.27346	2.38347	2.07877	2.16952	2.16422	2.50362	2.60174	2.34458	2.37799	2.2088	2.54462	2.14109	2.41881	2.65427	2.51613	1.66819	1.89686	1.46516
Sdr16c5	0.865045	0.368845	1.35862	1.69824	0.718668	0.537945	0.358316	0.778296	0.284431	2.0103	0.733117	1.10353	0.259833	0.761251	1.03092	0	0	0
Hoxa1	0.865045	0.88587	0.917978	1.03274	1.0221	1.03366	1.17903	1.14631	1.11484	1.20688	1.34134	1.21985	0.878119	1.11153	1.21961	1.13027	0	0
Dok2	2.21475	1.97611	2.52454	2.45627	2.42409	2.08905	2.18263	2.59679	2.09682	1.99161	2.62314	2.44361	2.19942	2.673	2.45389	1.86794	1.79193	1.4461
Mpz	1.69939	1.70328	1.25489	0.92101	1.30201	1.63017	1.59616	1.39813	0.284431	0.932017	1.97127	1.35095	1.93957	1.4832	1.46598	0.505828	1.63323	0.459242
Trim12a	2.24705	1.77717	2.32151	2.01072	1.99738	1.88184	1.94535	2.40159	1.93973	2.56174	2.05477	1.94788	1.72104	1.9507	1.97981	1.33413	1.26958	0.861116
Ttc36	1.5138	0.955543	1.35862	1.61653	0.924589	0.827369	0.551938	0.845284	1.26902	0.725503	1.03826	1.58008	1.66326	0.69688	1.16533	0.505828	0.64197	0.211121
Naaladl2	1.7973	1.80534	1.93409	1.81831	1.76444	1.62178	2.04127	1.80637	2.05642	1.78823	2.10643	1.98006	2.05078	1.93495	2.00977	1.17516	1.34219	1.20499
Cdh10	0.411956	1.29511	1.02959	1.19521	1.06375	1.43375	1.38158	1.00017	1.29012	0.983626	1.31894	1.96197	1.43478	1.4832	1.56855	0.595606	0.960185	0.778947
4933439K11Rik	0.759441	1.23183	1.0762	1.28652	0.924589	0.827369	1.09823	0.845284	0.924383	1.0714	1.34134	1.03117	1.19714	0.817367	1.10332	0.392697	0.224533	0.352761
Acot1	2.92159	2.9378	2.90268	2.81721	2.79237	2.631	2.6897	2.60008	2.70902	2.92497	2.43836	2.46152	2.67546	2.06561	2.26499	1.66819	1.72536	1.42617
4833419F23Rik	1.49223	1.48333	1.67301	1.62919	1.22714	1.21817	1.09823	1.36192	1.44451	1.39326	1.55961	1.78824	1.5875	0.69688	1.48021	0.595606	0.56914	0.778947
Parp8	2.57333	2.48385	2.485	2.478	2.53898	2.60623	2.78255	2.69216	2.63469	2.66933	2.78576	2.70973	2.62704	2.71557	2.79466	1.91699	1.91511	2.02622
Adam33	0.619511	1.23183	0.534787	1.12153	0.493597	1.12245	0.869818	0.699144	0.924383	1.17679	1.64337	1.38712	1.68584	1.36672	1.35069	0.92179	0.758836	0.459242
Tead4	2.46321	2.46832	2.27375	2.19736	2.14818	2.47368	2.55626	2.35237	2.39933	2.18803	2.62085	2.13182	2.19262	2.27571	2.49501	0.837652	2.30698	1.56468
Gm13238	0	0.565376	0.344981	0	0.493597	0	0.685383	0.477266	0.284431	0	0.813714	0.68993	0.771955	0.69688	0.89304	0	0	0
Armc3	1.0209	0	1.19195	1.33824	1.50084	1.03366	0.551938	1.23063	0.873669	1.47894	1.15314	1.16557	0.771955	0.817367	0.943989	0.239299	0	0.352761
4833427F10Rik	0.865045	0.565376	1.22456	0.770263	0.493597	0.420616	0.551938	0.602169	0.577032	0.873437	1.15314	1.10353	0.771955	0	0.835247	0	0	0
Mmp3	2.39965	2.5914	2.52296	2.63371	2.51015	2.7287	2.88443	2.55042	2.26744	2.62943	2.49855	2.63808	2.35775	2.79935	2.58178	2.15274	1.9079	1.34821
Zfp993	1.13539	1.01557	1.6001	1.22784	1.42149	1.06532	1.35782	1.17626	0.577032	1.28643	1.11813	1.19354	1.03463	1.20707	1.16533	0.392697	0.371806	0.352761
Ndnf	0.759441	0.700098	1.02959	0.669224	1.0221	0.999522	1.42553	1.23063	0.7502	0.873437	1.03826	1.38712	1.06629	1.65067	1.21961	0.392697	0.758836	0.352761
Star	1.46951	1.90272	1.35862	1.62919	1.25356	1.83774	1.89165	1.27894	1.97941	1.37389	2.16259	2.04952	1.83359	2.16826	1.86369	1.37639	1.04751	1.30997
Gm10399	1.13539	0.802842	1.1183	1.15993	0.976075	0.827369	0.998869	0.903253	0.873669	0.932017	0.881613	1.35095	1.24012	0.91153	0.768564	0	0.56914	0.211121
Tnfsf4	0	0	0.666424	0.537315	0.620552	0.537945	0.869818	0.602169	0.284431	0.873437	1.31894	0.469675	0.421275	0.95192	0.689753	0	0	0
Ankrd1	2.63003	1.51993	1.9521	2.026	1.40372	1.98132	1.63655	1.59125	1.42983	2.46416	1.93944	2.03415	1.29754	2.11601	1.95708	1.76048	0.991315	0.544688
Gm26877	0.759441	0.700098	1.40248	0.92101	1.51511	0.999522	0.998869	0.699144	0.284431	1.66565	1.31894	1.16557	0.421275	1.38131	1.74454	0.392697	0.371806	0.544688
Bgn	4.16327	4.11911	3.68519	3.80984	3.75148	4.192	4.15861	4.05919	3.88185	3.66435	4.38191	4.03498	4.13819	4.40886	4.15076	3.72626	3.38637	3.24791
Gm30938	0.411956	0	0.917978	0.669224	0.493597	0.259355	0.998869	0.699144	0.7502	0.873437	0.992067	0.835437	0.771955	0.91153	1.10332	0.239299	0.224533	0
Ptges	2.7843	2.37864	2.51979	2.69357	2.60423	2.46281	2.62874	2.52524	2.3763	2.40385	2.87985	2.40872	2.69312	2.59619	2.73278	1.85027	1.93944	1.89231
Isg15	3.68279	2.82078	3.76495	3.16831	3.13441	2.92228	2.88805	3.82301	3.06213	4.09647	2.60092	2.96691	1.94364	2.90103	2.8839	1.96799	2.09182	1.61368
Lum	2.48399	2.64458	2.51499	2.77742	2.67863	2.76675	2.85435	2.45044	2.13082	2.81029	3.24696	2.8562	2.78797	3.15582	2.66427	2.39059	2.18755	1.94477
Colq	0.865045	0.368845	1.0762	0.980458	0.924589	0.962464	0.787319	0.954435	0.816308	0.725503	0.733117	0.835437	1.06629	0.91153	0.689753	0.239299	0	0
Tnfsf11	0.759441	0.700098	1.15667	1.19521	1.27846	1.17295	1.80494	0.845284	1.01081	0.932017	0.733117	1.33167	0.828273	1.33598	1.31125	0.669875	0	0.352761
Tlr4	2.41047	2.50068	2.87688	2.71354	2.79532	2.51461	2.60174	2.63668	2.64025	2.63922	2.73684	2.65992	2.41335	2.57558	2.60549	1.82235	1.94281	1.72925
Zfp36	3.48473	3.41347	2.72719	2.8393	2.54948	2.74304	2.89872	2.87351	3.12432	2.73442	3.35911	3.62701	3.15893	3.00982	3.28623	2.47635	2.58685	2.50317
Gzmd	2.05437	1.67964	2.19726	1.99489	2.13827	1.83255	0.93912	1.49154	1.14467	2.09334	0.322633	0.944236	0.538699	1.22799	1.19332	0.239299	0	0
Mob3b	2.47257	2.6312	2.4453	2.48327	2.30994	2.60181	2.74114	2.5455	2.73788	2.34663	2.71893	2.49526	2.64513	2.64342	2.57956	1.96454	1.94281	1.64558
Ccnd1	3.5531	3.52827	3.45513	3.59197	3.29796	3.57763	3.56619	3.55005	3.72081	3.42384	3.64437	3.35121	3.32954	3.32688	3.48346	2.71724	2.84239	2.4258
F3	3.01459	2.97009	2.86768	2.99038	2.76954	2.67814	2.73297	2.70176	3.08782	2.69749	2.95236	2.88965	2.62367	2.92876	2.96803	2.24179	2.20256	1.87814
Gm42517	0.411956	0.565376	0.534787	0.669224	0	0.259355	0.869818	0.602169	0.454845	0.499275	0.813714	0.768786	1.26012	0.91153	0.469527	0.239299	0	0
Gm42031	1.55398	1.37554	1.3811	0.980458	1.73161	1.12245	1.46544	0.477266	1.38256	1.94634	1.18557	1.10353	0.963363	1.56567	1.42027	0.392697	0.704322	0.352761
Pramef12	1.08189	1.1577	0.534787	1.0794	0.493597	0.827369	1.05138	0.845284	1.14467	1.37389	1.36261	1.29032	1.0958	1.33598	1.26783	0.788593	0	0.731105
Igkv8-21	0	0	0	0	1.06375	0.877199	0	0.699144	0.284431	0	0	1.10353	1.06629	1.05454	0.593397	0	0	0
Zyx	3.32201	3.32139	2.9703	3.08774	2.93988	3.27086	3.32028	3.21265	3.32892	2.89201	3.35554	3.36603	3.20766	3.39062	3.53649	2.7631	2.52651	2.53367
Asic3	0.865045	0	0.666424	0.669224	0.866169	0.962464	0.551938	0.30103	0.67219	0.725503	0.733117	1.40413	1.36393	1.20707	0.943989	0	0.64197	0.459242
Defb50	0	1.01557	0	0.92101	0	0.420616	0	0	0.67219	2.00106	1.65412	0.835437	1.21917	2.15878	0.768564	0	0	1.6922
Trex2	1.59076	1.1577	1.44231	1.6035	0.976075	0.827369	0.869818	1.14631	1.3479	1.20688	1.45574	1.21985	1.42151	0.69688	1.40389	0	0.56914	0.861116
9130214F15Rik	1.39328	1.35034	1.42285	0.852114	1.10171	0.706376	0.93912	0.477266	1.54694	0.626956	0.733117	0.68993	1.03463	0.761251	0.593397	0	0	0
Svep1	2.45845	2.44809	2.21688	2.29909	2.12123	2.47008	2.5624	2.36568	2.39772	2.23137	2.93269	2.47589	2.64834	2.8644	2.74588	2.14366	2.06735	1.70312
Ighv1-81	0	0	0	0	0.866169	1.25912	0	0.699144	0	0	0	0.768786	1.0958	1.16194	1.13542	0	0	0.211121
Klhl35	0.949926	0.700098	0.767379	0.669224	0.718668	0	0.358316	0.30103	0.454845	0.317854	0.733117	1.13567	0.828273	0.866996	0.593397	0	0	0.211121
Nfe2	0.411956	0.700098	0.534787	0.346939	0.866169	0.537945	0.787319	0.477266	0.816308	1.14442	0.881613	0.68993	0.878119	0.761251	0.593397	0	0	0
Tmem154	2.34424	2.46034	2.46741	2.33245	2.23921	2.027	2.18627	2.00879	2.16511	2.19106	2.21524	2.10938	2.16675	1.92274	2.14389	1.25305	1.3001	1.50092
Baalc	0.949926	1.23183	1.1183	1.28652	1.48609	1.36292	1.42553	1.14631	0.924383	1.33236	1.48804	1.65172	1.55898	1.43524	1.60154	0.505828	0.64197	1.22162
Ighv1-82	0	0	0	0.770263	0.924589	0.259355	0.358316	0.477266	0	0.626956	0.322633	0.893262	0.878119	0.62128	1.06863	0	0	0
Cdh15	1.7129	1.19634	1.51243	1.86422	1.36584	1.66223	1.21442	1.53167	1.39889	2.01486	1.73169	1.79508	1.60551	1.30287	1.72904	0.595606	0.991315	1.04222
Cdk3	1.59076	1.70328	1.68406	1.4993	1.30201	1.39266	1.40411	1.39813	1.55819	1.87756	1.7042	1.72929	1.69311	1.63495	1.59082	1.02354	0.758836	0.961041
Nlrx1	2.49731	2.45016	2.35301	2.45627	2.37075	2.50584	2.49489	2.46854	2.4742	2.29519	2.56464	2.38844	2.41881	2.29188	2.4479	1.53253	1.79193	1.6753
Pdgfra	2.33481	2.45016	2.10021	2.26295	2.06962	2.32932	2.63005	2.21238	2.31857	2.03692	2.94644	2.40038	2.58474	2.6192	2.48681	1.91311	1.95926	1.68665
Olfr1033	0.759441	1.4219	0.917978	1.38444	1.10171	0.962464	1.59616	1.32241	1.31025	0.873437	2.12477	1.33167	1.61424	1.42238	1.48021	1.3035	0.758836	0.459242
Lpar3	1.0209	1.01557	1.02959	1.19521	0.718668	0.706376	0.685383	0.954435	1.01081	0.932017	0.992067	0.768786	0.421275	0.817367	0.768564	0	0	0
Tubb6	3.46985	3.465	3.34986	3.33409	3.39055	3.67933	3.48969	3.4472	3.4504	3.44938	3.20486	3.34913	2.96806	3.27547	3.34641	2.61947	2.46958	2.33662
Cast	3.66444	3.5904	3.49449	3.46775	3.28049	3.33378	3.47799	3.35775	3.41418	3.38296	3.44474	3.40536	3.20411	3.24316	3.37852	2.57425	2.64981	2.52156
Cxcl16	3.27758	3.17629	3.43334	3.43253	3.38585	3.29885	3.19346	3.34889	3.17119	3.50974	3.413	3.3382	2.96921	3.36784	3.36249	2.60386	2.49758	2.50911
Snhg9	2.60687	2.43549	2.83888	2.83698	2.17356	1.89559	1.85437	1.87525	2.12181	2.44441	2.1526	2.65899	2.24015	1.39545	1.93308	1.50346	1.18236	1.28246
Tinagl1	2.99627	3.00477	2.8641	2.95593	2.68247	2.70205	2.8084	2.81377	2.8639	2.89081	3.12651	3.00909	2.95008	2.95711	3.13024	2.33966	2.45332	2.0511
Birc3	2.60857	2.61318	2.54303	2.54348	2.49277	2.51677	2.59754	2.57306	2.72217	2.55526	2.71248	2.61406	2.52849	2.54419	2.6778	1.82714	1.89311	1.8672
Spns3	0.949926	0	0	0.669224	0.718668	0.999522	0.358316	0.602169	0	0.873437	1.29535	0.893262	0.538699	0.817367	0.593397	0	0.224533	0
Rab20	2.53698	2.53927	2.33633	2.50869	2.12812	2.16812	2.04631	2.25304	2.3205	2.34663	2.53774	2.60364	2.37158	2.39081	2.30239	1.86359	1.75735	1.4461
Pdpn	2.52072	2.48953	2.51659	2.71865	2.60079	2.66759	2.63652	2.36568	2.41506	2.74127	2.8004	2.59513	2.51675	2.79605	2.47846	2.04639	1.80132	1.80793
Gm38431	0.949926	1.01557	0.534787	0.770263	0.620552	0.420616	0.685383	0.778296	0.67219	0.499275	0.992067	1.4205	1.4078	0.817367	0.835247	0	0.56914	0.459242
Plekhs1	2.21892	1.9822	2.39951	2.4902	1.75646	1.86279	1.56698	1.98696	2.48747	2.13988	2.61624	1.89196	2.37309	2.09154	2.22908	1.17516	1.55878	1.7343
Cdh11	2.50166	2.49514	2.46561	2.37924	2.87266	2.90363	2.81951	2.76437	2.31469	2.69086	2.95343	2.66999	2.76598	3.13759	2.65219	2.29347	1.91152	2.0511
C230035I16Rik	1.5138	1.50202	1.72563	1.6035	1.52892	1.06532	1.40411	1.3426	1.55819	1.42959	1.7042	1.58008	1.39366	1.11153	1.29008	0.837652	0.481586	0.677424
Gm43661	1.26491	1.19634	1.46093	1.4262	1.32434	0.999522	0.787319	1.04155	0.577032	1.28643	0.992067	0.768786	0.828273	0.69688	0.835247	0	0.224533	0
Perp	3.77923	3.71115	4.0035	3.88263	3.86948	3.57053	3.5762	3.5487	3.42834	4.05781	3.38728	3.45559	3.28613	3.22953	3.21662	2.47315	2.71681	2.50827
Wfikkn1	1.67102	1.77717	1.52833	1.54705	0.493597	0.877199	1.17903	0.778296	1.39889	0.626956	1.51809	2.10275	2.12879	1.08397	1.33143	0.881727	0.704322	1.06625
Igkv19-93	0	0	0	0	0.493597	0.259355	1.05138	1.00017	0.454845	0	0	1.19354	0.828273	1.82091	0.89304	0.595606	0	0
Irf7	3.47402	2.8137	3.45936	2.88175	2.91935	2.93193	3.04278	3.65581	2.97572	3.66889	2.83113	2.96001	2.51349	3.09452	3.14894	2.36103	2.34976	1.77267
Gm14317	0.411956	0.565376	0.977358	0.669224	0.718668	0.630326	0.551938	0.477266	0.873669	0.317854	1.03826	0.835437	0.922829	0.254064	0.689753	0	0	0
Gm49439	0	0	0	0	0	0	0	0	0	0.317854	0.322633	1.81497	0.707229	0	0.89304	0	0	0
Slc39a2	1.92051	1.69162	1.94018	1.67642	1.73161	1.81661	1.89165	1.77104	1.29012	2.18803	2.7012	2.2392	1.85398	1.75331	2.30449	2.12731	0.991315	1.15085
Colec12	2.56965	2.55574	2.37577	2.35178	2.38802	2.57053	2.62743	2.47586	2.35198	2.38496	2.83952	2.64676	2.62704	2.92467	2.52758	2.0318	2.12171	1.74421
Serpine1	3.6702	3.70832	3.40402	3.39953	3.36672	3.34675	3.40451	3.21951	3.52579	3.18334	3.52418	3.43464	3.11509	3.49024	3.25611	3.14613	2.39585	2.30948
Zfp52	2.57149	2.64193	2.86911	2.7888	2.59963	2.21382	2.44591	2.36192	2.47149	2.52277	2.6288	3.01404	2.46508	2.31085	2.73668	1.78209	1.94615	1.92583
Gm42788	1.18298	1.01557	0.917978	0.92101	0.976075	0.962464	1.14051	0.699144	0.577032	0.873437	0.813714	0.944236	0.707229	0.529687	1.13542	0.239299	0	0
Tdrd12	1.36457	1.35034	1.86799	1.88547	1.55529	1.19615	1.33268	1.59125	1.52351	1.56346	1.24391	1.26806	1.19714	1.42238	1.16533	0.239299	0.56914	0.731105
Mecom	2.17068	2.51334	2.08314	2.00551	1.9433	2.33263	2.65292	2.16751	2.36604	1.44666	1.68485	2.21924	2.42152	2.74822	2.56253	1.68829	1.61932	1.43626
Arntl2	2.72383	2.76163	2.86048	2.76116	2.89547	2.68332	2.96206	2.8545	2.87315	2.89738	2.91208	2.54505	2.66635	2.78429	2.80737	1.71984	2.07976	2.1923
Vasn	2.70527	2.5839	2.59422	2.62372	2.57954	2.69279	2.64543	2.64463	2.54952	2.56812	2.88425	2.84183	2.64513	2.84262	2.83852	2.27353	2.08704	1.8366
Tnfaip2	3.26283	3.29834	3.03903	3.22972	2.88181	3.05508	3.16737	3.03802	3.17871	2.9556	3.2475	3.07223	3.05015	2.96988	3.08608	2.41827	2.38143	2.22265
Sulf1	2.90652	2.86892	2.92827	2.88867	2.86269	2.89558	2.95962	2.88215	2.78253	2.82596	3.37996	2.90466	2.89301	3.22565	3.00005	2.55866	2.29522	2.15587
Stra6	2.78317	2.87049	2.25071	2.44688	2.39916	2.99229	3.05276	2.9554	1.92566	2.97439	3.16745	2.48152	2.70027	2.96951	2.6778	2.77291	1.73628	1.65772
Cxcl3	1.18298	1.59985	1.49593	1.61653	1.48609	0.921894	1.59616	1.64364	1.92566	1.80323	1.18557	1.03117	0.421275	0.761251	1.29008	0	0.371806	0.211121
Sh3tc1	1.8489	1.90272	1.73542	1.68747	1.62597	1.8273	2.12817	1.92447	1.93509	1.67565	2.2648	2.20098	2.26015	2.35573	2.21125	1.74352	1.63323	1.16965
Nectin4	3.33396	3.31045	3.1373	3.1377	2.91266	2.90496	3.07487	3.01764	3.2208	2.99144	3.29564	3.14769	3.20255	2.85389	3.15815	1.99787	2.68703	2.48486
Insl3	0.619511	0.88587	0.344981	0.346939	0	0.259355	0.358316	0.477266	0.284431	0.725503	1.11813	0.98985	1.12343	0.866996	0.989628	0.392697	0.224533	0.211121
Gm44751	1.49223	1.65464	1.52833	1.6035	1.66742	1.90008	1.56698	1.39813	1.60052	1.42959	1.6646	1.77424	1.49566	1.42238	1.36916	1.19598	0.758836	0.459242
Teddm2	1.13539	0.88587	1.0762	0.770263	0.718668	0.877199	0.685383	0	1.14467	0.873437	1.45574	1.61224	1.52848	0.817367	1.35069	0.505828	0.371806	0.961041
Gm19412	1.65611	1.1577	1.73542	1.71901	1.43856	1.19615	1.44595	1.57997	1.42983	1.7135	1.47219	1.67915	1.60551	1.45989	1.46598	0.733278	0.64197	1.01682
Vill	3.17268	3.02772	3.1272	3.1167	3.23374	3.28323	3.31708	3.19052	3.24156	2.97933	3.14335	3.10367	3.21833	3.33955	3.23865	1.97141	2.87846	2.55918
Fgf1	2.2312	2.02263	2.37799	2.38584	2.40099	2.50584	2.39295	2.49435	2.48485	2.3115	2.46541	2.12234	2.4374	2.62986	2.57621	1.48296	2.05457	1.58636
Tspear	0.619511	0.88587	0.534787	1.0794	1.10171	0.827369	0.869818	1.27894	0.67219	1.10944	1.08005	0.944236	1.24012	1.05454	1.06863	0	0.807264	0.211121
Exoc3l4	2.01637	1.96992	2.18711	2.41129	2.25482	2.1382	2.09367	1.99582	1.90114	2.40385	2.14922	2.07517	1.77203	2.04118	1.96631	1.55975	1.16259	1.06625
Gm50215	0.619511	0.700098	0.917978	0.537315	0.620552	0.630326	0.551938	0.845284	0.924383	0	0.813714	0.768786	0.421275	1.11153	0.943989	0	0.224533	0
Fgfr3	2.30861	2.33791	2.14394	2.32498	1.85667	2.3001	2.30318	2.22808	2.44202	2.66123	2.49243	2.28103	2.58288	2.63469	2.48543	1.90125	1.88168	1.49226
Col17a1	2.88913	2.74103	2.39316	2.29101	2.36682	2.4123	2.90983	2.5577	2.22887	2.56558	1.79749	1.49422	1.19714	1.20707	1.16533	0.881727	0.481586	0.544688
Loxl1	3.23773	3.20549	2.87757	2.92675	2.76798	3.1124	3.08825	3.01429	2.90278	2.76525	3.35236	3.20674	3.2298	3.30707	3.0819	2.77237	2.42883	2.29731
Emp3	2.35952	2.37864	2.42201	2.62874	2.65691	2.72134	2.58178	2.46557	2.25421	2.61942	2.69448	2.79695	2.45272	2.96317	2.81065	2.19549	2.01948	1.80793
Cnksr1	2.67148	2.59289	2.59153	2.63617	2.38424	2.49576	2.5037	2.59237	2.49525	2.45604	2.77705	2.6562	2.51783	2.42845	2.8229	1.69478	1.99638	2.02365
Gm30042	0.865045	1.01557	1.35862	1.61653	2.20904	1.80564	1.72886	1.68143	1.22344	2.03692	1.31894	0.768786	0.259833	1.35162	1.10332	0.239299	0.224533	0.211121
1700094D03Rik	1.7511	1.585	1.55848	1.4643	0.718668	0.827369	1.21442	0.954435	1.57988	0.626956	1.69464	2.14716	2.11536	1.30287	1.64194	1.1533	0.85083	1.1312
Wwtr1	2.90566	2.76062	2.86048	2.86757	2.68342	2.65047	2.80927	2.72529	2.63562	2.80371	3.00606	3.15308	2.84646	3.00129	3.02789	2.3638	2.27696	2.17446
2010300C02Rik	2.65354	2.72051	2.59287	2.66236	2.4118	2.30715	2.37922	2.53167	2.94078	2.22584	2.83113	2.8109	2.96921	2.66932	2.82481	1.63987	2.50408	2.11611
Eva1a	1.73873	1.50202	1.88889	1.81017	1.90501	1.92186	1.95162	1.91927	1.52351	2.43246	1.43864	1.58008	1.37905	1.60169	1.81471	0.881727	0.926702	0.677424
Gm14206	0.949926	1.01557	0.849174	0.980458	1.16894	0.827369	1.05138	0.845284	1.08286	1.23505	1.21572	0.469675	0.631139	0.69688	1.03092	0	0.224533	0
Svs2	0.411956	0	0	0	1.60366	2.04974	0.869818	1.04155	0	0.725503	1.2704	0.295347	1.60551	1.33598	1.24438	0	0.704322	0.544688
B230303O12Rik	1.18298	0.88587	0.767379	1.19521	0.493597	0	0	0.30103	0.7502	0	1.15314	1.88096	1.89209	0	1.21961	0.239299	0.56914	0.677424
Mfsd4a	1.60804	1.39934	1.55848	1.54705	1.3852	1.45914	1.55162	1.6534	1.81183	1.28643	0.940317	1.43629	1.73436	1.43524	1.40389	0.595606	0.758836	0.61616
9230116L04Rik	1.08189	0.802842	1.33492	1.15993	0.866169	0	0.551938	0.954435	1.41464	0.626956	1.21572	1.19354	1.24012	0.529687	1.10332	0.392697	0.224533	0.352761
Arl14	0	0.368845	0.344981	0.770263	0	0	0.358316	0	0	0.873437	0.505828	0.944236	0.828273	1.18509	1.21961	0.239299	0.371806	0
Gm36377	1.0209	0.802842	0.849174	0.346939	1.0221	1.14845	0.998869	0.699144	0.284431	0.932017	1.31894	1.16557	0.631139	1.24797	1.21961	0.669875	0.481586	0
Parp14	3.07353	2.81637	2.77039	2.60698	2.59499	2.80173	3.02738	3.38311	2.99483	3.12561	2.9388	2.44208	2.55802	2.94395	3.05851	2.20555	2.16603	1.79505
Fcmr	1.13539	0.88587	0.917978	0.669224	0.924589	1.06532	0.787319	0.602169	0.454845	1.0714	1.21572	1.06885	0.538699	0.69688	1.10332	0	0.224533	0.352761
Trbc2	0.865045	0.368845	0.767379	0.669224	1.30201	1.03366	0.869818	0.778296	0.454845	1.14442	0.881613	0.98985	0.771955	1.22799	0.943989	0	0.481586	0.211121
Gsto1	3.95274	3.85359	4.04712	4.03112	3.85599	3.76845	3.70402	3.76675	3.90169	3.82207	3.64372	3.83413	3.67501	3.61543	3.6533	3.17116	2.83299	2.85279
Insyn1	1.92051	1.98822	1.52833	1.66508	1.74834	2.03689	2.03103	1.8131	1.56916	1.66565	2.07133	1.91314	1.84898	2.20639	1.83989	1.36277	1.20126	1.16965
Gldn	0.865045	1.23183	0.849174	0	0	0.706376	0.787319	0	0.7502	0.626956	1.2704	1.24462	1.1494	0.866996	0.943989	0.239299	0.64197	0.211121
Slc44a3	2.93775	2.97009	2.83428	2.82044	2.52822	2.34723	2.37454	2.34654	2.88114	2.22304	2.69833	2.73303	2.75984	2.52089	2.69435	1.55975	2.01666	2.27478
Tnfaip6	1.4202	1.66732	1.66168	1.98401	1.80945	1.48313	2.0846	1.62344	1.22344	1.95161	1.58524	1.50759	0.963363	1.95456	1.19332	0.9922	0.926702	0.211121
Fhod1	2.77286	2.81902	2.60872	2.55841	2.71288	2.68479	2.76569	2.73017	2.71215	2.62943	2.69833	2.58535	2.5939	2.64498	2.61483	1.87224	2.02506	1.79505
Hoxc9	1.26491	0.802842	1.3811	1.31315	1.13663	1.19615	1.09823	1.04155	0.577032	0.983626	0.634175	1.03117	1.24012	1.02296	1.33143	0.595606	0.371806	0
Lgals3bp	3.86311	3.59706	3.6707	3.57095	3.52843	3.68251	3.72539	3.93931	3.69597	3.73697	3.35659	3.58828	3.47746	3.70831	3.67644	2.93949	2.90888	2.64781
Acod1	1.9367	1.48333	1.69482	1.72904	1.76444	1.8273	2.10693	2.32447	1.70723	2.28559	1.18557	0.835437	0.259833	1.79953	1.46598	0.788593	0	0.352761
Fkbp11	3.11341	3.07174	3.43837	3.51614	3.15482	2.98976	2.74012	2.77178	2.97359	3.38624	2.99118	3.21738	2.7038	2.63629	2.68397	2.41827	2.00227	1.93855
Gata3	2.64585	2.82341	2.12461	2.36343	2.15787	2.37802	2.64794	2.45198	2.28237	2.50848	2.51201	2.45116	2.71354	2.77221	2.61071	1.7137	2.4098	1.53396
Pld2	2.4907	2.5914	2.20718	2.21064	2.21748	2.31064	2.43172	2.34654	2.41196	2.15325	2.44356	2.28763	2.36241	2.48624	2.51998	1.82714	1.64671	1.61368
P2rx6	0.865045	0	0.344981	0.770263	0.924589	0.259355	0.358316	0.30103	0.7502	0.805773	0.940317	0	0.922829	0.988871	0.768564	0	0	0
Ccdc125	2.38005	2.40228	2.48328	2.49191	2.48382	2.40398	2.45381	2.46408	2.49909	2.41299	2.44183	2.3448	2.33697	2.20639	2.30659	1.89722	1.5071	1.4053
Pde4b	2.89617	2.45221	2.61898	2.52958	2.32324	2.21814	2.33778	2.18203	2.15958	2.37322	2.70593	2.84967	2.48533	2.51142	2.6349	1.76598	2.10356	1.87087
Mylk2	2.34424	0.565376	2.27375	2.45997	1.83031	2.11703	1.77795	2.2255	0.284431	1.90756	0.505828	1.24462	0.259833	0.4133	1.5451	0	0	0.211121
Rab34	3.02961	3.12498	3.02533	2.99898	2.98113	3.05351	2.99426	2.90437	2.81508	2.97588	2.82329	2.94297	2.92882	2.90749	2.92045	2.37874	1.99638	2.16897
Gm43412	0.619511	0.802842	0.534787	0.669224	0.718668	0.706376	0.787319	0.30103	0.969742	0.499275	0.881613	1.13567	1.21917	0.529687	0.835247	0.239299	0	0.352761
Ifitm1	3.28191	3.14123	3.81427	3.88471	3.88604	3.87794	3.72925	3.74063	3.72892	3.87633	2.59488	3.0464	3.14794	3.52179	3.07697	2.01362	2.75462	2.29593
Grik3	0.619511	0	0	0	0.313445	0.420616	0.551938	0	0.454845	0.317854	0.992067	0.835437	0.963363	0.817367	0.593397	0	0	0.352761
D7Bwg0826e	1.22588	1.585	1.35862	1.33824	0.620552	0.827369	0.869818	0.778296	1.22344	0	1.3829	2.15612	1.95563	0.866996	1.29008	0.837652	0.807264	0.778947
Gm47687	0.619511	0.955543	0.534787	0	0	0	0	0	0.577032	0	0.505828	1.16557	1.19714	0.761251	0.943989	0	0.224533	0.352761
Tapbp	3.72426	3.51427	3.573	3.56099	3.43545	3.56205	3.54624	3.79691	3.54258	3.7191	3.48447	3.29942	3.36488	3.51552	3.49226	2.71108	2.79792	2.61805
Bvht	2.02941	1.78677	2.36226	2.38365	2.23655	1.78285	1.71834	1.881	1.75919	2.29756	1.78979	2.15612	1.8122	1.6805	1.81471	1.05277	1.18236	1.15085
Wfdc8	0	0	0	0.346939	0.493597	0	0	0	0.284431	0	0.505828	0.68993	0.771955	0.69688	0.943989	0	0	0
Rhbdf1	3.16382	3.26462	3.00079	3.05438	2.87019	3.08234	3.10211	3.06801	3.12371	2.86983	3.30759	3.28627	3.26617	3.18407	3.19959	2.54613	2.59064	2.44477
Arhgap45	2.27711	2.32436	2.07436	2.29909	1.89342	2.26876	2.33521	2.31826	2.04207	2.18498	2.69351	2.44815	2.57538	2.51248	2.47564	1.95045	1.81051	1.69769
Capn1	3.15908	3.21373	2.83273	2.89951	2.80407	3.04751	3.05912	2.95347	3.09109	2.79177	2.98676	2.75812	2.88242	2.95097	3.00174	2.18727	2.20806	2.18879
Edn1	2.47024	2.29297	2.34831	2.42945	2.53765	2.34723	2.47855	2.4802	2.36604	2.66732	2.50157	2.13802	2.14437	2.19772	2.38645	1.49333	1.79193	1.37195
Pxdc1	2.5584	2.46235	2.3339	2.48152	2.30769	2.3567	2.47297	2.42994	2.24517	2.61603	2.67367	2.39189	2.0145	2.40599	2.51742	1.76598	1.67246	1.60023
Mtmr11	1.95232	1.88034	1.78135	1.99489	1.88151	2.10327	2.2775	1.914	1.62976	1.91899	2.1526	1.91314	1.91432	2.37216	2.14389	1.60166	1.3286	1.20499
Kif7	1.33381	1.6281	1.30984	1.4643	1.19901	1.44663	1.5357	1.53167	1.56916	1.02975	1.77397	1.4205	1.4078	1.39545	1.31125	1.05277	0.960185	0.211121
Afap1l1	2.46791	2.33254	2.17671	2.27721	1.99273	2.41776	2.31949	2.23824	2.24745	2.25021	2.98577	2.50463	2.26015	2.54616	2.56369	1.92465	1.93263	1.69769
Gm26704	0.949926	1.1577	1.02959	1.03274	1.0221	0.771073	0.787319	0.778296	1.01081	0.499275	1.24391	1.10353	1.03463	0.529687	0.989628	0	0.56914	0.211121
AA414992	0	0.565376	0.344981	0	0.620552	0.537945	0.358316	0.30103	0	0.626956	1.08005	0.469675	0.538699	0.817367	0.689753	0	0	0
Spink2	0.865045	0.802842	0.767379	1.15993	0.718668	0	0.358316	0.699144	1.08286	0.805773	1.11813	1.19354	0.538699	0	1.33143	0	0	0.352761
Khk	2.33162	2.25913	2.4528	2.33491	2.07351	2.03689	1.89874	1.85145	1.79926	2.29756	2.34962	2.52023	2.46872	2.0505	2.19805	1.38961	1.72536	1.68101
Avpi1	3.15955	3.00304	3.48974	3.44984	3.52802	3.13038	2.95533	3.17133	3.02278	3.4705	2.59972	2.9492	2.68364	2.81918	2.75117	1.90919	2.04935	2.16897
Jchain	1.08189	1.1577	0.849174	1.90573	2.44766	2.26105	1.89165	2.30554	1.29012	1.66565	1.11813	2.46443	1.95955	2.36027	2.12209	1.28733	1.20126	1.37195
Tor3a	2.97204	2.79826	3.00913	2.95416	2.9655	2.86666	2.71938	3.17917	2.99075	3.15642	2.81823	2.90149	2.80279	2.98157	3.05962	2.17889	2.28006	2.12639
Nox4	1.94458	1.7573	1.88203	1.99489	1.86927	1.90453	1.79613	1.82626	1.44451	1.74831	2.35388	2.16489	2.02804	2.19772	2.11566	1.50346	1.56683	1.29645
Col1a2	4.45106	4.41242	4.0713	4.08877	4.22925	4.45849	4.5519	4.37523	4.16692	4.14562	4.71579	4.34281	4.43631	4.82453	4.33747	4.13257	3.72617	3.58614
Gm35189	0.411956	0.88587	0.767379	0	0.313445	0	0.358316	0.477266	0.873669	0	1.15314	0.944236	1.00048	0.4133	0.689753	0	0.371806	0
D930048N14Rik	2.52689	2.69195	2.44341	2.28	2.19753	2.16812	2.45185	2.14632	2.55739	2.16622	2.88984	2.62322	2.7623	2.35724	2.64171	1.97481	1.91867	1.9226
Dmbt1	0.619511	0	0.534787	0	0.493597	0.259355	0.685383	0	1.11484	1.0714	0.881613	0.68993	1.17394	0	0.835247	0	0	0
a	0.411956	0.368845	0.666424	0.669224	0.313445	0.420616	0.685383	0	0	0.317854	0.940317	0.593618	0.922829	0.529687	0.593397	0	0	0
Cyp2s1	1.57276	1.64157	1.22456	1.69824	1.30201	1.14845	1.42553	1.38039	1.38256	1.23505	1.50333	1.45151	1.64753	1.83122	1.87511	1.02354	1.26958	0.544688
Tbc1d2	2.47945	2.50068	2.15514	2.17665	2.05771	2.31237	2.45771	2.43156	2.40252	1.98681	2.41873	2.32922	2.26597	2.30405	2.54841	1.45026	1.83268	1.6922
Ecel1	0.619511	0.368845	0	0	0	0	0	0	0	0	1.45574	0.593618	1.34827	0.254064	0.295347	0	0.224533	0
Gm5532	0.949926	0.88587	1.19195	0.346939	1.50084	1.06532	0.93912	0.954435	0	0.725503	1.29535	0.68993	1.12343	1.08397	0.943989	0.505828	0.224533	0.211121
Pbsn	0.619511	0.700098	0	0	1.06375	0.827369	0.358316	0	0.7502	2.22304	2.03313	0.893262	1.12343	2.33387	1.82115	0	0	2.78294
Mroh2a	0.759441	0.565376	0.666424	0.770263	1.0221	0.706376	0.551938	0.477266	0.67219	0.725503	0.881613	0.835437	0.963363	0.62128	0.989628	0	0.224533	0.211121
Ddb2	2.41313	2.39532	2.55051	2.51523	2.48682	2.21814	2.35532	2.25061	2.39124	2.43073	2.63882	2.34095	2.31857	2.37798	2.47705	1.25305	2.00808	1.89231
Olfr1372-ps1	1.22588	1.0683	1.19195	1.0794	0.798651	0.999522	1.21442	1.07936	1.39889	0.983626	1.3829	0.835437	1.36393	1.11153	1.10332	0.239299	0.371806	0.731105
Serpinb8	1.94458	1.90992	2.14014	2.03589	2.09249	1.87241	1.99876	1.83904	1.77968	2.25283	2.3581	2.03415	2.00051	1.98419	2.09236	1.33413	1.57473	1.23764
Gm17189	1.33381	1.19634	1.15667	1.57619	0.866169	1.17295	1.17903	1.3012	1.41464	1.10944	0.813714	0.98985	1.0958	1.45989	1.13542	0	0.704322	0.459242
Cyp1b1	2.46321	2.26862	2.34831	2.40507	2.11422	2.32093	2.69423	2.49295	2.75304	1.90756	2.56725	2.38844	2.29936	2.34805	2.53873	1.96454	1.78233	1.4053
Ly6e	4.64935	4.41186	4.4251	4.53679	4.31774	4.44833	4.35364	4.43659	4.53749	4.40422	4.15129	4.14031	4.09341	4.13534	4.22839	3.34065	3.66143	3.31434
Ikzf3	0.411956	0.565376	0	0	0	0.706376	0.358316	0.602169	0.969742	0.626956	1.08005	0.893262	1.06629	1.13748	0.989628	0	0.758836	0.211121
Gm44220	1.36457	1.37554	0.767379	0.346939	1.0221	1.06532	1.38158	0.778296	1.19874	0.983626	1.57262	1.13567	1.68584	1.4832	1.71296	0.733278	0.960185	0.731105
Gm12352	1.69939	1.71464	1.44231	1.48214	0.976075	1.4068	1.50199	1.43156	1.75919	1.4631	1.55961	1.52054	1.71422	1.43524	1.60154	0.788593	0.960185	0.821972
Ighv9-3	0	0	0	0	0.493597	0.962464	0.358316	1.07936	0	0	0	0.98985	1.24012	1.71512	0.593397	0.595606	0	0
Igkv10-94	0.619511	0.368845	0	0.980458	0.718668	0.706376	0	0.778296	0.454845	0	0	0.893262	0.828273	0.95192	1.24438	0	0.224533	0
Serpina7	0.411956	0	1.25489	1.22784	1.42149	0.537945	0.685383	0.778296	0.873669	1.23505	0.813714	1.03117	1.00048	0.69688	0	0	0	0
Smad3	3.10378	3.06579	2.61516	2.69679	2.6477	3.03525	3.19772	3.03442	3.15658	2.56938	3.06389	2.76033	2.86335	2.99957	2.9975	2.07686	2.70071	1.9094
Map3k14	2.66409	2.52563	2.36454	2.41743	2.34454	2.55991	2.54687	2.45351	2.519	2.4922	2.55939	2.5402	2.44256	2.50391	2.58178	1.69478	1.94281	1.81632
Col10a1	2.90737	2.40228	2.7766	2.67936	2.90127	3.03688	2.59472	2.66295	2.39611	2.81605	2.75321	3.13517	2.99587	3.13253	2.80207	2.30785	2.172	2.289
Ildr2	1.49223	1.6281	0.977358	1.53171	1.50084	1.66988	1.98744	1.64364	1.60052	1.33236	2.25426	1.72132	2.1071	2.09433	1.80819	1.28733	1.31458	1.26804
Phldb2	2.60346	2.65883	2.43187	2.43922	2.54031	2.54092	2.75895	2.5577	2.4549	2.45768	2.8545	2.45563	2.54705	2.85534	2.68659	2.21732	1.91511	1.78623
Tspan9	3.10969	2.99665	2.92827	2.93051	3.03648	3.176	3.13515	3.17045	3.08187	2.99525	3.26136	2.8891	3.01484	3.1852	3.19826	2.29185	2.60548	2.31214
Gm50321	1.13539	1.35034	1.15667	1.22784	1.22714	1.27825	1.4841	0.845284	1.52351	0.725503	1.2704	1.4205	1.49566	0.95192	1.16533	0.239299	0.807264	0.61616
Krt42	1.68544	1.48333	1.22456	1.19521	0.718668	1.09482	0.869818	0.778296	1.11484	1.28643	0.940317	1.38712	1.00048	0.4133	1.10332	0.788593	0	0
Gm23639	1.0209	1.11528	1.61313	1.31315	1.3852	1.25912	1.306	1.04155	1.11484	1.4118	1.29535	1.24462	1.31513	0.95192	1.24438	0.733278	0.56914	0.211121
Tbc1d10c	1.13539	1.1577	1.30984	1.33824	0.718668	0.630326	0.787319	0.778296	0.816308	0.626956	1.18557	1.13567	1.43478	1.08397	1.10332	0.595606	0.64197	0.211121
Gm38079	0.619511	0.802842	0.767379	0.346939	0.313445	0.630326	0.551938	0	0.969742	0.932017	1.18557	0.768786	0.631139	0.69688	0.593397	0	0	0.211121
Ifit1	3.17544	2.58238	3.23614	2.64468	2.67184	2.65285	2.76949	3.54624	2.85051	3.50184	2.54462	2.4843	2.04441	2.7129	2.85477	1.85476	2.13268	1.4834
Dio3	1.68544	1.88034	1.63809	1.67642	1.55529	1.85294	1.75897	1.55648	1.54694	1.68542	1.95031	1.5688	1.97489	1.83122	1.74454	1.27054	0.991315	1.06625
Spp1	3.55827	3.39585	3.82013	3.74	3.82632	3.5848	3.673	3.64483	3.57828	3.74353	3.58226	3.839	3.14131	3.6886	3.88056	3.13457	2.89074	2.7401
Hdgfl3	1.7862	1.67964	1.745	1.86422	1.58015	1.75256	1.68515	1.60224	1.75213	1.93014	2.30692	1.96197	1.98605	1.86549	1.85786	1.38961	1.31458	1.16965
Chst8	0.411956	0	0	0.537315	0	0.259355	0.358316	0	0.284431	0	1.24391	0.469675	0.922829	0.4133	0.469527	0	0	0
Fjx1	2.53698	2.48385	2.48673	2.49701	2.39362	2.58183	2.67583	2.60442	2.57804	2.55787	2.62768	2.60153	2.57915	2.71822	2.56828	2.1914	1.86193	1.6922
Adam8	3.15908	2.98478	2.92075	2.9571	2.62651	2.6759	2.82952	2.88043	2.968	2.89798	3.48651	3.20278	3.05801	2.92054	3.32453	2.51215	2.57135	2.40167
Mrap	1.26491	1.48333	1.30984	2.07781	0.976075	1.4068	1.58181	1.62344	1.14467	1.2615	1.18557	1.71321	1.72775	1.55618	1.94284	1.10592	1.44843	0.211121
Tnnc2	3.58121	0.565376	3.15499	3.1818	2.81122	3.41244	2.06588	2.60334	0.284431	3.82214	0.322633	1.92335	0.963363	0.254064	1.91289	0.392697	0.371806	0.352761
Gm28809	0.865045	0.700098	1.19195	0.852114	1.19901	0.877199	0.93912	0.954435	0.67219	1.37389	1.24391	0.68993	0.707229	0.817367	1.21961	0.239299	0	0.459242
Pglyrp3	1.62466	1.29511	1.89564	1.87142	1.66742	1.45914	1.4841	1.68143	1.76613	1.9246	1.15314	0.835437	0.878119	1.08397	1.35069	0	1.07309	0
Adhfe1	1.81869	1.55368	1.68406	1.8785	1.60366	1.45914	1.46544	1.47731	1.65714	1.49422	1.99126	1.63244	1.94767	1.70841	1.91803	1.13027	1.55058	0.731105
Antxr1	2.58777	2.5239	2.36907	2.42548	2.44437	2.62514	2.80318	2.70262	2.29477	2.55133	2.90973	2.56046	2.53581	2.95939	2.63391	2.21925	1.97199	1.86348
Cilp	3.02574	2.72272	2.70801	2.54043	2.62867	2.98354	2.71938	2.78977	2.57162	2.75219	3.31391	2.64484	2.93671	3.20503	2.68134	2.27183	2.17594	2.31741
Fhl2	2.81797	2.73785	2.90987	2.98984	2.93829	2.86229	2.81527	2.81842	2.84018	2.93488	2.71248	2.96001	2.53787	2.8075	2.8034	2.11768	2.18372	1.88881
Adgrd1	2.31197	2.56691	1.79844	2.4154	2.14818	2.29831	2.63265	2.27895	2.50036	1.88373	2.94644	2.34095	2.52319	2.66635	2.58067	2.17889	1.9079	1.64558
Tgfbr2	3.17864	3.25049	2.98034	3.08687	2.91153	3.13482	3.29928	3.12339	3.22176	2.90678	3.35172	3.16799	3.19874	3.32213	3.22501	2.62405	2.61912	2.41443
Trim34a	2.14685	1.80534	2.21044	1.79341	2.0286	1.93853	2.07534	2.61929	2.16511	2.64029	2.13542	1.75235	1.63945	2.14909	2.19805	1.34867	1.26958	1.20499
Gm9902	1.18298	1.35034	1.1183	1.28652	1.13663	0.999522	1.4841	0.845284	0.7502	0.932017	1.11813	0.893262	1.17394	0.988871	1.03092	0.669875	0	0.352761
Pdlim7	3.47861	3.42147	3.3058	3.41451	3.27686	3.53898	3.51354	3.46572	3.46799	3.2913	3.29223	3.36749	3.23892	3.37938	3.44484	2.61407	2.64783	2.67163
C3	3.28691	3.36009	3.10045	3.55689	3.0791	3.46743	3.75417	3.3587	3.23248	3.20491	3.55446	3.13671	3.33385	3.70396	3.56006	2.77505	2.92033	2.57827
Epgn	1.26491	1.4219	1.40248	1.40582	1.16894	1.03366	0.358316	1.3012	0.67219	2.18803	1.53238	0.835437	0.707229	1.16194	1.66081	0.669875	0.224533	0.544688
Lrig3	2.46084	2.5204	2.2006	2.32498	2.0199	2.23499	2.44988	2.30122	2.56182	2.01936	2.47514	2.60575	2.51239	2.44735	2.40847	2.20753	1.65329	1.50942
Gm13073	1.13539	0.802842	1.35862	1.22784	1.32434	0.630326	0.787319	0.845284	1.04833	0.873437	0.733117	0.68993	0.421275	0.761251	0.89304	0	0	0
D830044D21Rik	0.759441	0	0	0.537315	0	0.420616	0.551938	0.30103	0.577032	0.317854	1.11813	0.593618	0.421275	0.529687	0.835247	0	0	0
Hsd3b7	1.57276	1.65464	1.95795	1.68747	1.73161	1.50586	1.58181	1.50534	1.69927	1.52325	1.9339	1.8522	1.98972	1.65832	1.91289	1.55975	1.02032	0.930236
Ackr1	1.30073	1.50202	1.42285	1.51581	1.45498	1.75879	2.0043	1.5187	1.47248	1.68542	2.16912	1.68792	1.83878	1.62686	1.75209	0.958421	1.21937	1.16965
Doc2g	2.37428	2.35363	2.40988	2.45997	1.9163	1.77098	1.95162	1.75607	2.33929	2.0326	2.27508	2.61816	2.45146	1.57496	2.06411	1.6325	1.48841	1.37195
Ccdc102a	2.0893	2.02263	1.69482	1.91873	1.77996	2.02365	2.11555	1.94468	1.71504	1.72246	2.1319	2.24164	2.23604	2.50822	2.26728	1.81263	1.6122	1.30997
Hdc	1.44556	1.56962	1.51243	1.73884	0.976075	1.23912	1.68515	1.38039	1.24682	1.63418	1.31894	1.31148	1.17394	1.49441	1.55699	1.02354	0.64197	0.352761
Cyp11a1	0	0	0.534787	0.537315	0.620552	0.962464	0.551938	0.477266	0.7502	0	0.733117	0.593618	0.707229	0.62128	0.835247	0	0	0
Rnd3	2.84432	2.86099	2.86625	2.82204	2.75846	2.71999	2.81185	2.8084	2.87369	2.80076	2.79276	2.87916	2.55998	2.82127	2.77807	2.35119	1.95926	1.89578
Adig	1.73873	1.48333	2.34116	2.29101	2.38043	1.75256	1.17903	1.99582	1.85878	2.0326	1.7491	1.80843	1.42151	1.91441	1.77399	0.881727	1.55058	0.677424
Plxdc2	2.22715	2.24283	2.31646	2.30175	2.13827	2.3089	2.41277	2.32447	1.9709	2.33379	2.54598	2.44664	2.36702	2.54321	2.28299	1.84574	1.81051	1.56468
Rin2	3.39561	3.40026	3.46589	3.33898	3.38886	3.38714	3.49808	3.49393	3.44926	3.32493	3.3038	3.19905	3.15447	3.33318	3.3656	2.3693	2.83428	2.51993
Cxcl13	2.28786	2.10297	1.83073	3.03473	1.87543	2.14333	2.02581	2.17338	2.1157	2.15653	1.57262	2.32922	2.18105	1.75937	2.5187	1.17516	1.78233	1.16965
Ighv1-19	0	0	0	0	0	0.630326	0.358316	0.845284	0.454845	0	0.322633	0.68993	0.828273	0.866996	0.768564	0	0	0
Gm11821	1.49223	1.48333	0.767379	1.15993	0.620552	0.827369	0.787319	0.699144	1.68291	0.317854	1.60943	1.72929	1.76597	0.817367	1.31125	0.505828	0.758836	0.98985
Ifitm5	0.865045	1.01557	1.0762	0.980458	0.924589	0.877199	0.685383	0	1.14467	0.725503	1.08005	0.944236	0.878119	0.91153	0.835247	0	0.704322	0
AI463229	1.49223	1.37554	1.63809	1.53171	1.50084	1.14845	1.306	1.04155	1.47248	1.58834	1.21572	1.21985	0.963363	0.62128	1.06863	0	0.758836	0.211121
Cebpb	3.13909	3.10355	2.82413	2.98216	2.66988	2.96739	3.0279	2.86232	2.98869	2.96687	2.74981	2.74461	2.65548	2.81497	2.65125	1.98484	2.18564	1.91604
Adam28	0.759441	1.0683	1.76356	1.73884	1.77996	1.4068	1.38158	1.8131	2.01187	1.37389	1.08005	1.40413	1.42151	1.28533	1.57983	0.595606	0.926702	0.459242
Slc17a9	1.80813	1.76735	1.6001	1.8569	1.25356	1.47131	1.40411	1.27894	1.81798	1.35363	1.64337	1.97561	2.1071	1.56567	1.89709	0.92179	1.46888	1.04222
Pbp2	1.08189	0.802842	0.977358	1.0794	1.25356	1.12245	0.685383	0.602169	0.454845	0.873437	1.03826	1.06885	1.00048	1.08397	1.06863	0.392697	0.224533	0.459242
P2rx7	2.29489	2.48385	2.2039	2.26004	1.96375	2.11158	2.18627	2.19052	2.23826	2.0538	2.6767	2.47306	2.53684	2.48398	2.51613	1.92465	1.88934	1.71899
Cavin3	2.86916	2.73679	2.81616	2.81641	2.77188	2.84641	2.87414	2.75224	2.46603	2.85438	2.95556	2.96324	2.75046	2.90792	3.00925	2.37201	2.19324	2.1077
Itgb1bp2	2.09486	1.50202	1.46093	1.40582	1.06375	1.77098	0.998869	0.778296	1.31025	2.1694	1.31894	1.61224	1.46016	0.95192	1.19332	0.239299	0.926702	0.677424
M1ap	0.949926	0.802842	0.534787	0.980458	0.924589	1.21817	0.787319	1.00017	0.7502	1.0714	0.940317	0.835437	0.922829	1.02296	0.943989	0.239299	0.481586	0
Rtn4rl2	1.5138	1.78677	1.0762	1.4262	1.10171	1.31412	1.5357	1.11411	1.65714	1.10944	2.05477	1.64219	1.89663	1.74095	1.80156	1.36277	0.890421	1.15085
Bpifb4	0.865045	0.565376	0.534787	0.537315	0.620552	0.706376	0	0.30103	0.577032	0	1.03826	0.893262	0.538699	0.69688	0.295347	0	0	0
Ltb4r1	2.05437	2.1785	1.88203	1.79341	1.16894	1.37803	1.5357	1.60224	1.60052	1.73986	1.18557	1.50759	1.31513	1.13748	1.03092	0.788593	0.224533	0.61616
Islr	2.60346	2.35363	2.63023	2.49532	2.50873	2.52639	2.28623	2.53549	2.10321	2.42548	2.82185	2.72673	2.69814	2.71756	2.5448	2.41827	1.98436	1.62673
Ctla4	0.619511	0.368845	0.534787	0.92101	0.866169	0.771073	0.685383	1.11411	0.577032	1.0714	0.813714	1.06885	1.12343	0.254064	0.943989	0.239299	0	0.211121
Pifo	0	0.368845	0.767379	0.770263	0.493597	0	0	0	0.816308	0.725503	1.21572	1.19354	0.828273	1.11153	0.469527	0.595606	0.224533	0
Osr2	2.38856	2.47809	2.30355	2.37924	1.73161	2.17052	1.93253	1.75607	2.20698	1.96196	1.77397	2.37437	2.42017	2.23546	2.11566	1.90919	1.20126	1.37195
Asb5	2.48847	1.65464	1.99145	2.00023	1.66742	2.18234	0.93912	1.61297	1.26902	2.43073	1.3829	0.98985	1.1494	1.35162	0.989628	0.669875	0	0.778947
Ighv14-2	0	0	0	0	0.493597	0.630326	0.551938	0.30103	0.284431	0	0	0.68993	1.29754	0.866996	0.593397	0	0	0
Sec1	1.18298	0.565376	1.0762	0.92101	1.65742	1.44663	0.998869	1.25547	0.969742	1.10944	1.24391	1.13567	0.963363	1.13748	1.33143	0.392697	0.481586	0.544688
Cdkn2b	2.85212	2.62436	2.97479	2.9658	3.00175	2.87002	2.9112	2.89947	2.70902	3.0586	2.4955	2.5353	2.43217	2.60828	2.62898	1.60957	2.03331	1.9094
Crybb3	1.44556	1.29511	1.30984	1.36195	0.718668	0.827369	0.93912	0.699144	1.17254	0.873437	1.43864	1.77424	1.778	1.02296	1.36916	0.881727	0.704322	0.778947
Il11	1.33381	1.56962	1.28323	1.31315	1.48609	1.49464	1.58181	1.63366	1.6482	1.74831	1.79749	1.7813	1.53889	1.79953	1.71296	0.733278	1.26958	1.11059
Slc26a11	1.88618	2.08899	1.77254	1.89233	1.723	1.7944	1.83036	1.73258	1.77968	1.67565	2.08728	1.97561	2.03466	1.95456	1.98422	1.40243	1.40437	1.15085
Podnl1	0.619511	0.368845	1.0762	0.852114	1.40372	1.52745	1.40411	1.20431	0.454845	1.14442	0.634175	0.68993	0.922829	1.61863	1.03092	0.392697	0.481586	0
Gm19705	1.64067	1.23183	1.94018	2.01072	1.99738	1.12245	1.61004	1.62344	1.31025	2.0326	1.69464	1.78824	1.63121	1.51599	1.6222	0.595606	1.14189	1.15085
Sostdc1	0.411956	0.565376	0.344981	0.537315	0.313445	0.537945	0.358316	0.477266	0.454845	1.02975	1.15314	1.16557	1.27923	0.761251	0.469527	0	0.481586	0.352761
Lats2	2.22305	2.27484	2.01752	1.97847	1.92183	2.02027	2.07534	2.07937	2.03472	1.93014	2.39239	2.46152	2.26597	2.45225	2.35958	1.92843	1.70264	1.46516
Gm37144	0.865045	0.955543	1.02959	1.22784	0.313445	0.420616	0.787319	0.699144	0.816308	0.626956	1.3829	1.06885	1.27923	0.69688	1.03092	0	0.481586	0.731105
Pfkm	2.97131	2.74835	2.68794	2.85515	2.58911	3.044	2.75992	2.64167	2.67642	2.79026	2.52791	2.41365	2.559	2.58825	2.59809	1.675	2.13051	1.74421
Sox10	1.0209	0.565376	0	0	0.718668	0.630326	0.869818	0.477266	0.284431	0.983626	1.45574	0.768786	1.27923	0.866996	0.593397	0	0.371806	0.544688
Slc43a3	2.45605	2.48575	2.24475	2.41129	2.09619	2.28379	2.50718	2.33665	2.26526	2.12256	2.98129	2.69289	2.85992	2.48961	2.58289	2.2344	2.05197	1.81632
9430064I24Rik	0.759441	0.368845	0.534787	0.770263	0.493597	0.630326	0.787319	0	0.67219	0.725503	0.733117	0.68993	1.19714	0.254064	1.31125	0.239299	0	0.211121
Prrg4	2.28431	2.53927	2.4528	2.1474	2.44766	2.41776	2.65662	2.53927	2.52263	2.20589	2.75236	2.32922	2.26015	2.40053	2.65688	1.675	1.89311	1.81214
Dcst2	0.619511	0	0.767379	0.852114	0.313445	0.420616	0.358316	0.30103	0.873669	0	0.634175	0.768786	1.03463	0.69688	0.295347	0	0	0
Fam83a	2.16602	1.88034	2.06083	1.70875	2.00198	2.08905	2.06107	2.00451	1.3479	2.33596	1.86779	1.53311	0.922829	1.24797	1.24438	0.788593	0.890421	0.352761
Spaca6	1.92051	2.05452	1.88203	1.82631	2.00198	1.96239	2.42758	1.92447	2.12484	1.8386	2.4487	2.02625	2.28484	2.18211	2.37233	1.40243	1.53371	1.79505
Pkp1	3.68719	3.58469	3.25117	3.24449	3.23641	3.50783	3.65711	3.46094	3.44452	3.27792	2.72348	2.48844	2.64834	2.66336	2.732	1.51338	2.35238	2.03131
Apoc1	1.08189	1.29511	1.3811	2.29372	1.42149	1.14845	1.38158	1.44734	1.14467	1.8713	1.4023	1.70494	1.6228	1.54647	1.72108	1.36277	1.38055	0
Emp2	3.49276	3.50728	3.51861	3.38159	3.42192	3.34627	3.37407	3.3516	3.32399	3.43067	3.18624	2.87971	3.01035	3.17632	3.30758	2.07147	2.59961	2.61011
Msn	3.83491	3.91355	3.42826	3.5469	3.42174	3.75493	3.93724	3.7034	3.71458	3.55168	3.82999	3.60886	3.42461	3.78166	3.71511	3.13387	2.9867	2.84079
Gadd45a	3.04351	2.81814	2.97423	3.04967	2.86143	2.68772	2.70314	2.62653	2.91174	2.68702	2.61392	2.67449	2.44384	2.58556	2.75638	1.75489	2.05973	1.97749
Gstm7	1.13539	0.955543	0.849174	1.22784	0.924589	0.921894	0.551938	0.602169	1.29012	0.626956	1.54621	1.93824	1.91432	1.51599	2.01388	0.595606	1.25348	1.45573
Mir22hg	2.38856	2.3562	2.70072	2.61607	2.26989	2.08615	2.21774	2.00879	2.33374	2.30226	2.41322	2.35798	2.27739	1.89285	2.21384	1.66819	1.41581	1.55719
Elk3	3.13659	3.14123	3.03321	3.07183	2.96699	3.05788	3.19203	3.08868	3.13622	2.99667	3.22812	2.91146	2.86139	3.05923	3.13336	2.50222	2.32682	2.2355
Ptger2	0.949926	0.700098	0.534787	0.980458	0.976075	1.09482	1.38158	1.14631	0.816308	1.4118	1.4023	0.768786	1.24012	1.59296	1.36916	1.08016	0.481586	0.211121
Rarres1	1.26491	1.26463	1.33492	1.22784	1.51511	1.45914	0.998869	1.43156	0.67219	1.63418	1.15314	1.10353	1.1494	1.4832	0.943989	0.392697	0.704322	0.352761
Mmp14	3.63153	3.65322	3.32665	3.4208	3.48193	3.77991	3.78557	3.66342	3.63565	3.40212	3.86696	3.57856	3.58196	3.91803	3.67052	3.27654	2.91321	2.93053
Fut2	2.7809	2.38347	2.65073	2.66121	2.89838	2.72336	2.81099	2.90707	2.99888	2.62833	2.77544	2.24406	2.59117	2.76456	2.85713	1.7137	2.14338	2.03383
Mtarc1	0.865045	0.565376	0.767379	0.537315	0.866169	0.630326	0.551938	0.477266	0.284431	0.873437	0.940317	0.944236	0.538699	0.529687	0.835247	0	0.224533	0
Rasgef1c	0.949926	0.700098	0	0	0.313445	0	0	0.30103	0	0.317854	0.940317	0.944236	0.963363	0.761251	0.768564	0	0.371806	0.211121
Sh2d6	0.619511	0.368845	0.666424	0	0	0.259355	0.358316	0.602169	0.284431	0.499275	0.992067	0.893262	0.878119	0.4133	1.84596	0.392697	0.224533	0.352761
9530026P05Rik	1.0209	1.19634	1.25489	0.92101	0.924589	0.999522	1.42553	0.477266	1.11484	1.37389	1.08005	1.33167	1.33201	1.49441	1.35069	0.92179	0.371806	0.61616
Nmi	2.74658	2.47421	2.87897	2.69785	2.74792	2.62177	2.63135	2.85023	2.55515	3.09017	2.38258	2.63318	2.31686	2.5616	2.48956	1.48296	1.9813	1.9226
Gm17491	2.58599	2.80559	2.6035	2.57143	1.98329	1.84794	2.12817	1.90867	2.52021	1.98681	2.79583	2.90096	2.76107	2.08307	2.49093	1.9914	1.88168	1.90264
Gm5424	1.55398	1.37554	1.51243	1.4262	1.40372	1.45914	1.306	1.07936	1.24682	1.35363	1.15314	0.944236	0.707229	0.91153	1.06863	0.392697	0.224533	0.211121
Sntg2	0.759441	0	0.344981	0.669224	0.493597	0.420616	0	0.477266	0.284431	0.499275	0.322633	0.68993	0.707229	1.24797	0.835247	0.239299	0	0
Pon1	0.411956	0.565376	0	1.22784	0.798651	1.06532	0.358316	1.41516	0.284431	0.805773	0.733117	0.944236	1.33201	1.18509	1.56855	0	1.41581	0
Dmkn	2.85212	2.54095	3.08513	3.10601	2.8427	2.46159	2.5624	2.58902	2.27176	3.48099	1.86779	1.60178	1.72104	2.0715	1.95708	1.3035	1.12015	1.06625
Tmem210	0.865045	0.700098	0.917978	1.15993	1.06375	0.537945	0.787319	0.954435	0.7502	0.725503	0.992067	0.944236	0.707229	0.69688	0.835247	0.239299	0.224533	0
Padi1	1.7862	1.585	1.72563	1.51581	1.60366	1.29656	1.55162	1.61297	1.48581	1.4631	1.85462	1.33167	1.74087	1.52639	1.88071	0.837652	1.3001	0.821972
Tspo	3.6135	3.35678	3.77444	3.77792	3.77878	3.50395	3.39564	3.52381	3.3238	3.82747	3.26109	3.41246	3.1924	3.32541	3.32573	2.46227	2.696	2.71146
Ddx60	2.42362	1.95083	2.50522	1.89233	2.01549	1.85294	2.2891	2.80975	2.09035	2.737	1.83406	1.68792	1.6228	2.0505	2.20602	1.21585	1.48841	0.897077
Rgs1	2.58421	2.59585	2.65073	2.60566	2.20044	1.84794	1.82205	2.16156	2.17057	2.11901	2.45546	3.21943	2.17157	1.66584	2.17606	1.8592	1.64002	1.47438
Zfp296	2.40238	2.30752	2.42201	2.40507	2.16735	2.36136	2.17896	2.30769	2.24288	2.19406	2.46047	2.46588	2.43999	2.26458	2.32896	2.06876	1.55058	1.51776
Tmem171	1.26491	0.802842	1.40248	1.33824	1.16894	0.630326	0.787319	1.20431	0.7502	1.28643	1.7042	1.62245	0.707229	1.13748	1.26783	0.239299	0.807264	0.778947
F2rl2	0.949926	0.802842	0.666424	0.770263	0.866169	0.827369	0.551938	0.903253	0	0.499275	0.992067	0.944236	0.828273	0.91153	0.89304	0	0.704322	0
Gm47052	1.18298	0.565376	1.25489	1.03274	1.36584	0.771073	1.21442	1.04155	1.11484	1.20688	1.03826	0.295347	0.707229	0.69688	1.03092	0	0.224533	0
A930012L18Rik	0	0.700098	0.534787	0.537315	0	0.420616	0	0.699144	0.816308	0.499275	0.813714	0.768786	0.963363	0.254064	0.593397	0	0	0
Tnks1bp1	3.47101	3.46995	2.91502	3.05297	2.93457	3.3318	3.42171	3.31721	3.44611	2.85373	3.39756	3.19797	3.34605	3.38738	3.42843	2.71663	2.76987	2.53208
Ube2ql1	0.411956	1.11528	0.344981	0.537315	0.620552	1.12245	0.93912	0.602169	0.924383	0.873437	1.34134	0.68993	1.27923	1.31975	1.10332	0.788593	0	0.61616
Fcgbp	1.0209	0.368845	0.666424	0.92101	0.493597	0.420616	0.787319	1.25547	1.04833	0.932017	0.634175	1.24462	1.37905	1.35162	1.38687	0	1.02032	0.544688
Gm38220	0.865045	0.955543	0.767379	0.770263	0.620552	0.420616	0.551938	0	1.01081	0.805773	1.15314	0.944236	1.12343	0	0.89304	0	0.224533	0.211121
Cxcr2	1.30073	1.11528	0.849174	1.12153	1.10171	1.06532	1.09823	1.20431	1.01081	1.33236	1.11813	0.768786	0	0.866996	1.03092	0.239299	0	0
Vmn1r43	0.619511	0.368845	1.0762	0.537315	0.620552	0.259355	0.685383	1.00017	0.816308	0.317854	1.08005	0.944236	0.538699	0.529687	0.689753	0.239299	0	0
Skap1	0.619511	0.368845	0.917978	1.03274	1.10171	0.706376	0	0.699144	0	0.873437	0.733117	1.03117	1.37905	1.24797	1.60154	0.595606	0.758836	0.211121
Tmem37	2.15654	1.95729	2.38238	2.45253	2.19461	2.03362	1.95162	2.07207	1.60052	2.25804	2.17556	2.42967	2.27172	2.05356	2.07135	1.52306	1.51615	1.53396
Ahsg	0.411956	0.565376	0.344981	1.15993	0.313445	0.962464	1.17903	0.477266	0.577032	0.626956	0.505828	1.31148	1.42151	0.817367	1.70469	0.669875	0.758836	0
Enpp3	2.3829	2.05962	2.63023	2.66005	2.6425	2.6243	2.67583	2.77617	2.65294	2.48305	2.26739	2.19291	2.41335	2.63629	2.42784	1.53253	2.03058	1.57202
Gm42928	1.0209	0.700098	0.767379	0.852114	1.06375	0.827369	1.09823	1.00017	1.19874	0.725503	1.08005	0.98985	0.878119	0.866996	1.24438	0.392697	0	0.61616
Ece1	3.33332	3.2459	3.00706	3.0525	2.70298	3.0668	3.31059	3.06502	3.29176	2.95248	3.58959	3.24158	3.30522	3.34613	3.39501	2.63823	2.82382	2.63791
Fank1	0.949926	0.368845	0.917978	0.92101	1.06375	0.537945	0.685383	0.477266	0.7502	0.983626	1.21572	0.593618	0.538699	0.91153	0.469527	0	0	0.211121
Mdfic	2.78204	2.85859	2.92012	2.87045	2.87573	2.75692	2.8212	2.80433	2.75019	2.87235	2.965	2.79762	2.73828	2.88242	2.81971	2.20356	2.26594	2.02622
Gm13415	0.411956	0	0	0	0.313445	0	0	0	0	0	1.18557	0.295347	0.421275	0.529687	0.943989	0	0	0
Ptgis	2.02941	2.02811	1.78135	2.39235	2.11774	2.33098	2.40407	2.00879	2.02724	2.26318	2.26739	2.00167	2.17396	2.43611	2.08893	1.79252	1.42697	1.33584
Gm6209	0	0.802842	1.15667	0.346939	0.866169	0.420616	0.685383	0.699144	0.816308	1.23505	0.881613	1.06885	0.922829	0.529687	0.943989	0	0.371806	0.211121
Ccl9	2.80524	2.73679	3.14942	3.54946	3.0436	2.67963	2.8613	2.76883	3.01354	3.36916	3.09305	2.89399	2.80502	2.7445	3.02749	2.49	2.23797	1.986
Gm32618	1.0209	0.368845	0.767379	0.669224	0.924589	0.537945	0.551938	0.954435	0.577032	1.0714	1.11813	1.21985	1.00048	0.988871	0.768564	0.392697	0.64197	0
Lrrn4cl	2.16602	2.24942	1.61313	2.11195	1.77996	2.04974	2.20403	1.84529	2.17327	1.70434	2.47354	1.98884	2.31169	2.27018	2.22658	1.68169	1.6122	1.4461
Bcl11b	2.12163	2.27791	1.62579	2.02097	1.43856	1.9776	2.36744	2.01303	2.14831	2.062	1.53238	1.24462	1.4078	1.30287	1.29008	1.46144	0.371806	0.211121
Arhgap8	2.68446	2.64193	2.52924	2.67825	2.39362	2.52849	2.47855	2.50398	2.60878	2.6057	2.64753	2.59834	2.72842	2.56443	2.74966	1.60166	2.21529	2.13445
Oaf	2.88017	2.83799	3.07947	2.96408	3.04815	3.04432	2.84411	2.971	2.58016	3.14213	2.89474	2.78808	2.68804	2.92508	2.73745	2.36656	2.05197	1.98034
Osmr	2.39965	2.56216	2.4453	2.50206	2.38802	2.50251	2.6897	2.50398	2.48089	2.50116	2.77303	2.60047	2.6337	2.69025	2.60022	2.22118	2.00227	1.7343
Sgk3	2.33798	2.15066	2.68469	2.51846	2.78864	2.49576	2.59472	2.63164	2.21685	2.79404	2.29978	2.46732	2.33203	2.5719	2.46707	2.0228	1.64671	1.59335
Elf4	2.60517	2.78033	2.0373	2.29101	2.35885	2.63182	2.734	2.6296	2.47149	2.18498	2.92819	2.71465	2.79998	2.95977	2.91943	2.16819	2.52826	1.87814
F10	1.46951	1.53713	1.73542	1.88547	1.62597	1.51679	1.5357	1.61297	1.86976	1.65541	2.01502	1.54534	1.49566	1.88841	1.83989	1.33413	0.807264	1.11059
Gm30806	0.865045	0	0.767379	0.537315	0.798651	0.259355	0.358316	0	0.284431	0.317854	0.634175	0.893262	1.00048	0	0.835247	0	0	0
Igkv4-53	0	0	0	0	0.620552	0.962464	0.358316	0.602169	0	0.317854	0	0.835437	0.421275	0.91153	1.19332	0	0	0
Gm19951	0.865045	0.88587	0.666424	0.980458	0.313445	0.706376	1.05138	0.903253	1.11484	0.932017	1.18557	0.593618	0.707229	1.11153	0.768564	0.392697	0	0.211121
Ttn	2.86543	0	1.99145	2.60036	1.71422	2.72403	2.03103	2.22291	0	2.43763	0	2.00167	0	0.254064	2.38471	0	0.224533	0.544688
Hoxb4	1.33381	1.19634	1.0762	1.57619	1.74005	1.56767	1.85437	1.74055	1.52351	1.17679	1.80505	1.84014	1.67844	1.71512	1.76681	1.10592	1.09726	1.06625
Csrnp1	2.79324	2.62298	2.5182	2.54043	2.12469	2.42715	2.4419	2.45958	2.5906	2.45604	2.85584	2.81675	2.58659	2.57924	2.80803	1.94324	2.16803	2.06303
Sfxn3	2.94561	2.89188	2.4638	2.63371	2.54818	2.7921	2.90708	2.60765	2.79559	2.42724	2.98873	2.55813	2.81221	2.90233	2.94079	2.03476	2.28006	2.19404
Igkv2-112	0	0	0	0.537315	0	0	0	0	0	0	0.322633	0	1.86867	0.866996	0.295347	0	0	0
Bean1	1.0209	1.19634	0.917978	0.980458	1.06375	1.39266	1.33268	1.17626	0.873669	1.02975	1.48804	1.21985	1.43478	1.44773	1.31125	0.881727	0.704322	0.544688
Gm16341	0.759441	0	1.02959	0.537315	0.493597	0.706376	0.358316	0.30103	0.67219	0.317854	0.940317	0.469675	0.771955	0.69688	0.469527	0	0	0
Lamb2	3.02053	2.86971	2.6965	2.81964	2.53765	2.81006	2.95533	2.76137	2.90379	2.63598	3.19213	3.01075	3.20744	3.15024	3.06036	2.50323	2.48429	2.37612
Gm4610	0.411956	0.700098	0.849174	0.537315	0	0.259355	0	0	0	0.805773	1.15314	0.68993	0.421275	0.62128	0.835247	0	0.224533	0
Il4ra	3.08441	3.03689	3.10128	3.10183	2.98921	3.10605	3.20646	3.10125	3.06697	3.03978	3.32014	3.07616	3.04984	3.14901	3.14015	2.58435	2.45436	2.39515
Mecomos	1.26491	1.23183	1.02959	1.0794	0	0.827369	0.685383	0.477266	0.577032	0	0.322633	1.06885	0.828273	0.529687	0.593397	0	0	0
F5	0.619511	0.700098	0.849174	0.669224	0.866169	0.771073	1.14051	1.11411	1.01081	0.983626	0.992067	0.68993	1.00048	1.39545	1.21961	0.392697	0.56914	0.211121
Smim31	1.49223	1.55368	1.84602	2.01588	1.82347	0.962464	0.685383	1.56839	2.04931	1.35363	0.992067	1.4205	1.43478	1.22799	1.31125	0	1.04751	0.778947
Gm27240	0.865045	0.368845	1.42285	0.852114	1.84369	1.23912	1.14051	1.38039	1.11484	0.983626	1.08005	0.768786	0	0.95192	0.89304	0	0	0.211121
Gpr176	2.25092	2.15066	1.78998	1.89233	1.77227	2.02365	2.05128	1.95443	2.08377	1.67565	2.49088	2.10938	2.20389	2.48624	2.18444	2.06327	1.34219	1.47438
Cdc42ep5	3.17636	3.09987	3.10212	3.18976	3.07176	3.05194	2.90914	2.95056	2.91075	3.00785	3.0286	3.14467	3.11673	3.00164	3.06693	2.40086	2.46958	2.34037
2810405F15Rik	0.619511	0.955543	0.534787	0.346939	0.313445	0	0	0	0	0	0.881613	1.10353	0.828273	0.69688	0.593397	0	0	0.459242
Wdr60	2.44878	2.45221	2.37132	2.46363	2.26242	2.37504	2.43172	2.3804	2.5357	2.12608	2.63217	2.48291	2.4663	2.39221	2.5057	1.80769	1.87388	1.80368
Plekha7	2.74904	2.94643	2.51176	2.52167	2.32105	2.54398	2.70534	2.65533	2.83375	2.47213	2.8855	2.65339	2.81657	2.75978	2.79399	2.26146	2.13699	1.94477
Frzb	1.46951	1.55368	1.25489	1.15993	1.30201	1.49464	1.5357	1.11411	1.3479	1.4118	2.12477	1.79508	1.72104	1.85597	1.42027	1.52306	0.758836	1.06625
Gfap	0.411956	0.700098	0.534787	0.770263	0	0.537945	0	0	0.577032	0	0.733117	0.98985	0.963363	0.866996	0.768564	0.239299	0	0.352761
Epb41l1	3.05395	3.11171	2.61644	2.71045	2.60651	3.04046	3.07953	2.88158	3.07075	2.57565	3.11747	2.86264	3.00581	3.0254	3.05068	2.39959	2.37403	2.26307
Dcn	3.17727	3.23216	3.11645	3.67977	3.14043	3.33263	3.46022	3.15886	3.12912	3.3216	3.5595	3.3009	3.36257	3.39938	3.29959	2.84105	2.7263	2.58539
C1s1	2.79324	2.79361	2.68031	2.93485	2.75766	2.9286	3.0237	2.76735	2.69546	2.88718	3.27504	2.93024	2.96691	3.14557	2.89643	2.48375	2.40055	2.24488
Prss16	2.16131	1.95729	2.16245	1.99489	2.23119	2.21382	2.09367	2.13373	1.7863	2.13988	2.09887	2.0716	1.92713	2.11601	2.16752	1.08016	1.36814	1.78176
Gm44250	2.30522	2.31037	2.2039	2.22034	2.33189	2.27257	2.43172	2.30339	2.35907	2.27078	2.65182	2.07517	2.42687	2.53723	2.46126	1.79763	1.93944	1.55719
Sele	0.759441	1.0683	0.344981	0.980458	0.924589	1.37803	1.64922	0.699144	0.969742	0.873437	0.992067	1.03117	1.0958	1.22799	1.16533	0.669875	0.64197	0
Grrp1	1.96739	2.12963	1.96372	2.10366	1.80226	2.00651	2.17152	1.79258	1.93509	1.97704	2.10267	2.15906	2.29936	1.93495	2.026	1.73772	1.39263	1.18766
Rbms1	3.42576	3.50873	3.25617	3.27879	3.05265	3.15837	3.33314	3.25595	3.45718	3.16834	3.44936	3.34322	3.24281	3.19457	3.36138	2.50423	2.78315	2.67278
Gm15411	0.411956	0.88587	0	0.346939	0.620552	0.420616	0.685383	0	0.284431	0.317854	0.940317	0.68993	0.878119	0.62128	0.593397	0.239299	0	0
E130102H24Rik	0.865045	1.3236	1.745	1.44567	1.42149	0.827369	1.21442	1.38039	1.45873	1.14442	1.69464	1.62245	1.66326	0.761251	1.53287	0.881727	0.758836	0.731105
Rab27b	2.48624	2.45221	2.67142	2.66811	2.66194	2.57716	2.65168	2.64167	2.56729	2.70771	2.60688	2.41037	2.36395	2.48057	2.57956	1.38961	1.91152	2.17081
Areg	1.89502	1.8486	1.78135	1.89908	1.74005	1.72	1.68515	2.01723	1.70723	2.16622	1.7042	1.19354	1.03463	0.91153	1.03092	0.505828	0.481586	0.544688
Xirp1	2.27346	0.955543	0.849174	1.22784	0.976075	2.23292	1.05138	1.89782	0	1.64493	1.36261	1.4205	1.12343	0.95192	1.33143	0.733278	0.371806	0.61616
Gm49405	2.12679	2.3216	2.22949	2.06883	1.74834	1.56767	1.98744	1.54425	2.29883	1.53708	2.26219	2.44815	2.29397	1.65067	2.05675	1.54179	1.39263	1.50092
Ctsw	1.4202	1.19634	1.28323	1.33824	1.10171	1.4068	1.46544	1.04155	1.32948	1.63418	1.4023	1.3694	1.29754	1.52639	1.31125	0.669875	0.807264	0.677424
Gbp2	3.17222	2.63391	3.17551	2.74331	2.98017	2.95062	2.95901	3.428	2.72972	3.44267	2.70875	2.63022	2.25026	2.801	2.82099	2.04061	2.13913	1.75868
D130058E05Rik	0.759441	0.955543	0.767379	0.92101	0.798651	1.09482	1.09823	0.845284	0.454845	1.17679	1.18557	1.10353	1.00048	1.20707	0.89304	0.392697	0.64197	0.211121
Grik4	0.411956	0.368845	0.344981	0	0	0.630326	0.358316	0.30103	0	0.499275	1.21572	0.469675	0.707229	1.02296	0.295347	0.239299	0	0
Mir1898	0	0.700098	0.344981	0.852114	0.313445	0	0.685383	0.30103	0.284431	0.626956	0.813714	0.768786	0.771955	0.761251	0.593397	0.239299	0	0
Jdp2	2.48847	2.35363	2.4016	2.59093	2.34868	2.31923	2.33778	2.47731	2.50289	2.16302	2.49397	2.33316	2.3386	2.34805	2.29172	1.80269	1.77744	1.51776
Ankrd23	2.25857	0.955543	1.77254	1.7578	1.36584	2.11974	1.27756	1.41516	0.873669	2.0971	1.36261	0.893262	1.36393	0.95192	1.38687	0.595606	0.64197	0.352761
Gm38197	0	0.802842	0	0.537315	0.313445	0.537945	0.358316	0	0.454845	0.317854	0.322633	0.469675	1.00048	0.62128	0.89304	0	0	0
Uba7	2.29836	2.03352	2.30355	1.96139	2.06962	2.1657	2.30318	2.66764	2.20196	2.55657	2.45378	2.14716	2.22558	2.58287	2.55435	1.83186	1.96884	1.39445
Lrrc18	1.33381	0.565376	0.666424	0.346939	0.798651	0.420616	0.93912	0.477266	0.284431	0.317854	0.992067	0.469675	0.828273	0.69688	1.06863	0.239299	0	0.211121
Rassf9	1.90369	2.05962	2.08747	2.22353	2.03288	2.19157	2.29195	2.20159	2.19175	2.23137	1.84787	2.08918	2.21487	2.34493	2.01388	1.19598	1.72536	1.4053
Gm31036	0	0	0	0.669224	0	0	0	0.602169	0.284431	0.626956	0.813714	0.768786	0.963363	0.254064	0.89304	0.239299	0	0
Car3	3.46611	2.22243	1.98604	2.62372	2.73288	3.51828	2.78984	3.07023	1.86976	3.33371	0.992067	2.24885	2.71286	2.9463	3.36028	2.30311	3.07674	0
Hmcn2	2.12679	2.0937	1.81489	1.92509	1.59207	1.84286	1.89165	1.77104	1.90615	1.85852	1.54621	1.61224	1.5875	1.62686	1.66081	1.08016	1.21937	0.544688
Zfp36l1	3.46985	3.52793	3.24161	3.32614	3.1927	3.35529	3.55903	3.34655	3.49631	3.22182	3.18028	3.17934	3.12025	3.13355	3.05888	2.3693	2.74096	2.31872
Slc22a1	1.13539	0.700098	1.55848	1.90573	1.60366	1.76493	1.33268	1.55648	1.73768	1.57608	1.21572	1.03117	1.5875	1.75331	1.48021	0.239299	1.09726	0.930236
Pxdn	2.97058	2.91297	2.91181	2.64827	2.97093	3.25674	3.35581	3.13469	2.96929	2.72305	3.28509	3.21144	3.05832	3.40635	3.37372	2.86956	2.56339	2.39405
Fam180a	0.411956	0.565376	0	0.92101	0	0.259355	0.551938	0	0	0.499275	1.15314	0.469675	0.828273	1.02296	0.469527	0.392697	0	0
Bdkrb2	1.7973	1.80534	0.849174	1.38444	1.3852	1.64649	1.89874	1.70776	1.51129	1.58834	1.73169	1.59106	1.36393	1.66584	1.6222	0.9922	0.890421	0.930236
Apobec3	3.27064	3.28769	3.17657	2.77831	3.06746	3.25733	3.31948	3.11978	2.4674	3.43344	3.11232	2.9511	3.08632	3.2281	3.24035	2.07952	2.80535	2.51413
Cfd	2.64894	2.43335	2.21044	3.45172	2.78186	2.77636	2.85668	3.18003	2.06342	3.12526	1.67485	2.59297	2.77263	3.17838	2.95085	2.7209	3.21073	0
Tmem52	1.5138	0	1.42285	1.38444	0.493597	0.630326	0.551938	0	0.577032	1.4631	0.322633	1.13567	0.259833	0.62128	0.943989	0	0	0
Gm16567	0.411956	0.368845	0	0.537315	0.493597	0.420616	0	0	0.454845	0.499275	0.813714	0.469675	0.421275	0.4133	1.16533	0	0	0
Epop	3.26395	3.39421	3.14867	3.22373	2.86646	3.27086	3.19877	2.98875	3.32189	2.99949	3.19089	3.16626	3.09269	3.03026	3.10608	2.47422	2.48908	2.4186
Fbp2	2.28786	2.1253	2.33145	2.22669	2.6144	2.22665	2.124	2.51341	1.52351	2.11183	1.03826	2.17631	2.25622	1.69468	2.01388	1.25305	1.09726	1.18766
Tnfrsf26	1.7973	1.64157	1.5728	1.48214	1.36584	1.53787	1.66153	1.44734	1.52351	1.56346	1.95031	1.78824	1.65546	1.77123	1.83373	1.41489	0.926702	1.08899
Slc9a3r1	3.43318	3.43746	3.24761	3.27851	3.15321	3.36688	3.31815	3.31216	3.35982	3.14078	3.25793	3.15516	3.22917	3.33526	3.26928	2.33966	2.79368	2.64597
Esr1	1.9367	1.92399	1.78135	1.73884	1.99738	1.86763	1.9578	2.05327	1.90615	2.07402	1.98137	1.84014	2.04761	2.32904	1.98422	1.28733	1.43783	1.41586
Ptk7	3.4989	3.53238	3.32962	3.33971	3.17093	3.29598	3.36695	3.35199	3.43088	3.25405	3.29564	3.35775	3.32299	3.30622	3.2729	2.60781	2.62752	2.72958
Igfbp6	2.48173	2.39997	2.29026	2.57709	2.42925	2.57528	2.50196	2.32034	2.04571	2.72216	2.72257	2.48291	2.7038	2.59881	2.30867	2.09003	1.8778	1.75391
Ccr1	2.2312	2.30465	2.54604	2.58957	2.71994	2.28194	2.34033	2.46706	2.30881	2.71499	2.78182	2.27434	2.21919	2.23746	2.50172	2.02583	1.66616	1.54959
Tmem140	2.6219	2.16282	2.74744	2.74139	2.60651	2.38393	2.40407	2.62137	2.25645	2.7003	2.57496	2.3505	2.40223	2.44239	2.49905	1.89722	1.85787	1.63939
Asb11	1.57276	0	2.10849	2.20736	1.62597	1.7944	1.306	1.62344	0.284431	1.91899	0.634175	0.944236	0	0.761251	1.29008	0	0	0.211121
Prrx2	1.62466	1.70328	1.51243	1.54705	1.88151	1.90453	1.58181	1.73258	1.41464	1.8248	1.6646	1.59106	1.70026	2.05963	1.66995	0.9922	1.35536	0.897077
Twist1	1.36457	1.51993	1.42285	1.54705	1.61496	1.76493	1.78713	1.63366	1.17254	1.73125	1.78195	1.82774	1.74728	1.98776	1.72108	1.52306	1.21937	0.731105
Col1a1	4.47771	4.5002	3.69752	3.93637	3.95794	4.46651	4.68491	4.36818	4.21879	3.9089	4.70541	4.24114	4.48811	4.90545	4.38395	4.27046	3.78633	3.61175
Fcrlb	1.0209	0.565376	0.767379	0.852114	1.27846	1.06532	1.306	1.25547	1.01081	0.983626	1.64337	0.98985	0.963363	1.26705	1.43604	0.788593	0.481586	0.544688
Myd88	3.03025	3.06778	3.11078	3.08162	2.95082	3.0323	2.94534	3.01889	3.04544	3.09434	2.91791	3.05319	2.85498	2.90449	2.93049	2.28028	2.34046	2.2111
Svs5	0	0	0	0.537315	1.60366	1.86279	0.685383	1.50534	0.284431	1.37389	1.64337	0	1.92713	1.44773	1.03092	0	0.704322	0.961041
Arpc1b	3.81884	3.85131	3.92482	3.85274	4.03149	3.89958	3.83223	3.87001	3.76558	3.8281	3.6813	3.81822	3.59921	3.72897	3.70028	3.09794	3.09151	2.96341
Sp100	2.85018	2.43549	2.74555	2.42348	2.36484	2.45665	2.59472	3.02958	2.68397	2.8896	2.58503	2.68684	2.56388	2.8936	2.89857	2.27523	2.17002	1.76806
L3hypdh	2.53698	2.38586	2.64718	2.56134	2.61551	2.554	2.45381	2.41849	2.40252	2.77715	2.39817	2.57421	2.33203	2.36625	2.32297	1.79763	1.68478	1.75391
Sgcg	1.95992	0	2.22323	2.1586	1.58015	1.94663	0.869818	1.47731	0.284431	2.14326	0.322633	0.768786	0.771955	0.4133	0.989628	0	0	0
Adamts15	1.55398	1.84029	1.5728	2.01588	1.68674	1.92186	2.43582	1.89782	1.84176	1.8248	2.50905	1.80181	2.21704	2.0566	2.36873	1.83186	1.55878	1.22162
Fgf18	1.13539	0.802842	0.977358	1.12153	1.13663	1.50586	1.5357	1.23063	1.08286	1.02975	0.940317	1.06885	1.19714	1.7016	1.16533	0.9922	0.481586	0.211121
Gm26947	0.619511	0.802842	0.666424	0.346939	0.718668	0	0	0.477266	0	0.499275	1.2704	1.21985	1.19714	1.05454	1.13542	0.733278	0.481586	0.352761
Oas1a	2.60002	2.25913	2.84269	2.47267	2.77728	2.6774	2.58324	3.13532	2.38301	3.2321	2.21231	2.22933	1.95167	2.66635	2.58947	1.87224	1.84963	1.30997
Avpr1a	1.7973	1.8486	1.84602	1.93136	1.48609	1.63017	1.55162	1.54425	1.61048	1.61186	1.88058	1.80181	1.71422	1.81035	1.80156	1.23485	1.25348	0.961041
Igkv6-23	0	0.368845	0	0	0.620552	1.19615	0.93912	1.50534	0	0	0.322633	1.29032	1.00048	1.20707	1.26783	0	1.09726	0
Gm14221	1.30073	0.955543	1.35862	1.25816	1.19901	1.14845	1.09823	1.3012	1.14467	1.14442	1.94491	1.72132	1.43478	1.49441	1.70469	1.02354	0.890421	1.11059
Zfp991	1.97474	1.90272	2.30355	2.29372	2.32759	1.95062	2.03103	2.0901	1.97941	2.1082	2.10267	2.24406	1.84391	1.9186	1.87511	1.51338	1.09726	1.42617
Tnfsf18	1.08189	1.26463	0.917978	0.346939	1.48609	1.4068	1.09823	1.32241	1.22344	1.49422	1.58524	0.593618	0.878119	1.54647	0.768564	0.788593	0.481586	0
Gm826	0.619511	0.700098	0.344981	0.669224	0.718668	0.420616	0.551938	0.477266	0.284431	0.499275	1.08005	1.10353	0.878119	0.254064	0.689753	0.239299	0	0.211121
Gm16025	0.411956	0	0.534787	0	0	0	0.358316	0.30103	0.284431	0.317854	0	0.295347	0.538699	1.35162	1.06863	0	0	0
Prx	1.57276	1.6142	1.58667	1.65344	1.48609	1.88184	2.03103	1.77834	1.77968	1.58834	1.83406	1.70494	1.83359	1.84624	1.82749	1.13027	1.3286	1.01682
Thbs1	3.84474	3.83869	3.55208	3.61448	3.59223	3.7779	3.84863	3.78488	3.8566	3.5915	4.13102	3.70656	3.62027	4.09445	3.83684	3.29972	3.13131	3.25158
Bcl6	2.67874	2.70703	2.31899	2.43534	2.39176	2.51677	2.66272	2.59569	2.55961	2.52418	2.5405	2.24164	2.38351	2.69724	2.54359	1.5936	2.22415	1.6753
Ampd1	2.19766	0.802842	1.44231	1.64148	1.43856	2.20727	1.4841	1.11411	0.924383	2.23684	0.813714	1.38712	1.00048	0	0.89304	0.505828	0	0
Tcirg1	3.50259	3.54383	3.46948	3.38946	3.12864	3.16254	3.33726	3.42735	3.44682	3.42963	3.52732	3.62711	3.48428	3.18044	3.41482	2.84836	2.79979	2.74158
Mir100hg	1.0209	1.4638	0.767379	1.4262	1.36584	1.331	1.81358	1.23063	1.17254	1.33236	2.03313	1.03117	1.5966	1.82091	1.89709	1.25305	0.926702	0.897077
Tmprss6	0.411956	0.565376	0.849174	0.770263	0.976075	0.771073	0.93912	0.954435	0.969742	0.499275	0.733117	0.893262	1.26012	1.36672	1.06863	0.392697	0.85083	0
Fxyd1	2.42362	1.87262	1.98057	2.25711	1.85023	2.28194	1.58181	1.88668	1.59032	2.48765	2.16912	2.22933	2.2298	2.08873	1.97981	1.76598	1.49786	1.20499
Mir99ahg	0.949926	1.44336	1.58667	1.4993	1.64719	1.31412	1.82205	1.17626	1.11484	1.7727	1.62104	1.58008	1.46016	1.35162	1.35069	0.733278	1.12015	0.61616
Fbxo24	1.0209	1.11528	1.28323	1.38444	0.976075	0.827369	0.93912	1.25547	1.36558	1.02975	0.940317	0.835437	1.12343	1.05454	1.19332	0.239299	0.224533	0.677424
C1ra	2.35651	2.34845	2.10849	2.55694	2.08876	2.42582	2.62874	2.32034	2.27176	2.39071	2.71062	2.47872	2.51891	2.59707	2.52253	2.11523	1.95926	1.6753
Lilrb4a	1.26491	1.56962	1.3811	1.4993	1.36584	1.23912	1.66153	1.53167	1.54694	1.37389	2.13542	1.63244	1.74728	1.74095	1.83373	1.37639	1.02032	1.11059
Tmprss11d	2.05437	1.7365	2.67478	2.52485	2.43435	1.99946	2.22774	2.7052	2.67811	2.27825	1.86125	1.80843	1.60551	1.54647	2.28299	0.788593	1.5071	1.22162
Mmrn1	1.72601	1.86476	1.5728	1.03274	1.40372	1.70627	1.5357	1.74837	1.72272	1.84534	2.04624	1.92837	1.79544	1.67323	1.75209	1.27054	1.28511	1.01682
Upk2	0.759441	0	1.02959	1.28652	0.976075	1.12245	1.21442	1.07936	0.454845	1.10944	1.42085	1.4205	1.37905	1.60169	1.33143	1.31909	0.56914	0.459242
Itgb5	3.30905	3.24458	3.04334	3.13225	3.13474	3.34467	3.21672	3.27134	3.08683	3.1587	3.40497	3.20988	3.21855	3.47409	3.3393	2.82749	2.68703	2.53128
A830035O19Rik	1.30073	0.565376	0.977358	1.0794	1.16894	0.827369	0.787319	1.07936	1.01081	1.17679	1.36261	1.06885	1.19714	0.761251	1.13542	0	0.64197	0.731105
Fam24b	1.0209	1.0683	0.767379	0.980458	0.313445	0.537945	0.358316	0	1.04833	0.499275	1.15314	1.61224	1.21917	0	0.469527	0.505828	0.224533	0
Gja1	3.42731	3.41615	3.38771	3.38816	3.57289	3.45391	3.63407	3.51686	3.2934	3.6719	3.31111	2.87971	2.50356	3.06759	2.78575	2.44885	2.26594	2.07233
Hoxb9	1.33381	1.3236	0.849174	0.92101	0.718668	1.06532	1.21442	0.903253	0.924383	1.30999	1.43864	1.03117	1.4078	1.26705	1.13542	0.9922	0.481586	0.352761
Fosl2	3.22482	3.34064	2.89603	2.95944	3.01615	3.26473	3.54481	3.23623	3.26182	2.96738	3.15119	2.99733	2.93629	3.15243	3.07484	2.51313	2.46557	2.27043
Gm11723	0	0.368845	0.534787	0.346939	0.313445	0	0	0.477266	0.454845	0.499275	0.733117	0.768786	0.421275	0.4133	0.89304	0	0	0
Ccdc80	3.12335	3.081	2.87688	3.03912	2.90643	3.12269	3.20053	2.97007	2.86719	3.05819	3.35193	3.08806	3.22875	3.36427	3.14744	2.74338	2.64385	2.38406
Ninj2	0.411956	0.368845	0.849174	0	0.620552	0.537945	0	0.602169	0	1.0714	1.03826	0.944236	0.922829	0.69688	0	0	0.224533	0
Txk	0.619511	0.700098	0.767379	0	0.620552	0.630326	0.358316	0.30103	0.454845	0.725503	0.813714	0.893262	0.421275	0.529687	0.943989	0	0.224533	0
Mst1r	1.96739	2.04937	1.75438	1.65344	1.5423	1.66988	1.83036	1.69038	1.79283	1.62317	1.87424	1.7813	1.72775	1.67323	1.76681	1.19598	1.12015	1.04222
Fam71f1	0.865045	0.368845	0	0	0.313445	0	0	0.602169	0	0.317854	0.881613	0.68993	0.538699	0.62128	0.89304	0.239299	0	0
Vav3	2.59482	2.55087	2.78272	2.55841	2.91322	2.79666	2.82704	2.77325	2.13965	3.01921	2.21231	1.99743	2.19033	2.74512	2.20865	1.73772	1.5976	1.54185
1200007C13Rik	1.36457	0.802842	0.767379	1.15993	0.493597	0.537945	0.869818	0.845284	1.14467	0.725503	0.992067	0.768786	0.771955	0.69688	0.943989	0	0.56914	0
Mocos	2.01637	1.88034	1.73542	1.86422	1.60366	1.61322	1.6965	1.69916	1.6482	1.8248	1.78979	1.58008	1.48414	1.64288	1.57983	1.13027	0.85083	0.930236
Tspan4	3.12283	3.02826	3.3274	3.31187	3.39446	3.30504	3.11298	3.22108	2.9858	3.44821	3.20246	3.13486	3.00651	3.2163	3.10075	2.65196	2.46051	2.35019
Pla1a	2.79435	2.60891	2.74744	2.83232	2.78489	2.63512	2.4692	2.63568	2.62048	2.73442	2.97828	2.90361	2.70661	2.88152	2.7413	2.41827	2.0773	2.09912
Phf24	0.759441	0.368845	0	0.669224	0	0.630326	0.685383	0	0.67219	0.317854	1.2704	0.469675	1.48414	0.529687	0.835247	0.239299	0.371806	0.211121
Pamr1	2.07796	1.85675	1.98604	2.1436	1.9433	1.90453	2.02581	1.89782	2.01962	2.21168	2.4169	2.00586	2.43609	2.53118	2.18444	1.70749	1.74165	1.56468
Cbln3	0.411956	0	0.344981	0.537315	0.493597	0.259355	0	0.602169	0	0	1.15314	0.68993	0.922829	0.69688	1.13542	0.392697	0.224533	0.211121
Abcb1b	2.03579	2.18991	1.96372	2.18367	1.87543	1.98501	1.91257	2.00019	1.7863	2.22023	2.82616	2.63022	2.38351	2.30916	2.48956	2.44885	1.55878	1.64558
Stxbp6	1.82899	1.76735	1.95795	2.05967	1.84369	1.80006	1.98744	1.92961	2.05993	2.11183	2.33215	1.84621	2.10987	2.05356	2.11241	1.17516	1.83268	1.33584
Gcnt1	1.99606	2.30465	2.25365	2.30702	2.35684	2.12242	2.21774	2.27203	2.08044	1.97704	2.17556	1.8522	1.86383	2.38657	2.33682	1.55086	1.5071	1.38335
Igkj5	0	0	0	0	0.313445	0.259355	0.358316	0.778296	0	0	0.322633	0.768786	0.828273	0.69688	0.593397	0	0	0
Fos	2.88735	2.74418	2.35067	2.65065	2.40099	2.58553	2.84966	2.54797	2.7745	2.58305	2.7657	2.64961	2.72975	2.66486	2.74966	1.90125	2.3458	1.96292
Sox15	2.33481	2.45426	1.93409	1.88547	1.60366	1.52745	1.56698	1.60224	1.62976	1.85198	2.56725	2.37258	2.12078	1.90161	2.28956	1.7137	1.64671	1.46516
Zfp521	1.68544	1.77717	1.58667	1.61653	1.36584	1.94663	1.94535	1.70776	1.59032	1.56346	2.05477	1.77424	1.99694	2.19772	1.83373	1.43878	1.53371	1.01682
Arhgef17	2.7843	2.74938	2.26525	2.48675	2.19166	2.66299	2.94153	2.74683	2.85558	2.34663	3.05131	2.76617	2.86335	2.99575	3.01337	2.3469	2.31843	2.22428
Socs1	1.8489	1.96365	1.88889	1.86422	1.42149	1.63017	1.77795	1.81973	1.55819	2.05792	2.05896	2.10608	1.82834	1.9186	1.88624	1.48296	1.21937	1.25312
2610203C22Rik	1.5138	1.51993	1.81489	1.76698	2.01549	1.54803	1.66153	1.70776	1.45873	1.7958	1.72272	1.06885	1.37905	1.43524	1.57983	0.881727	1.04751	0.459242
Tgfbi	3.38356	3.36312	3.09919	3.1636	3.30393	3.34483	3.51234	3.4506	2.99808	3.38257	3.27757	3.07934	2.92965	3.41174	3.11298	2.70734	2.47749	2.37954
Maml2	2.15654	2.0937	1.86079	1.84187	1.78752	1.86279	2.17896	1.96398	2.20947	1.58834	2.32086	2.0716	2.28668	2.27387	2.30659	1.64713	1.79193	1.39445
Nfkbia	3.61266	3.45595	3.43952	3.44908	3.3096	3.2136	3.20542	3.3302	3.40778	3.33545	3.23263	3.28032	3.12374	3.08183	3.21892	2.4992	2.63712	2.50403
Krt31	0.759441	0.700098	1.25489	1.4262	1.22714	0.921894	0.787319	1.25547	1.19874	0.626956	1.24391	0.98985	1.39366	1.53655	0.689753	0.239299	0.807264	0.544688
Ly6g5b	1.36457	1.37554	1.28323	0.980458	0.976075	1.12245	0.93912	0.954435	1.11484	1.02975	1.03826	1.48045	1.5782	1.26705	1.03092	0.595606	0.704322	0.61616
Abi3bp	1.26491	1.44336	1.35862	1.67642	1.65742	1.63841	2.32742	1.72446	1.24682	1.74831	1.78195	1.40413	1.5875	2.29188	1.60154	1.13027	1.21937	0.930236
Jak3	2.5788	2.69781	2.23258	2.23605	2.19166	2.51243	2.72466	2.52133	2.54952	2.22304	2.8004	2.45563	2.56775	2.6656	2.78644	2.00106	2.16603	1.87814
4833417C18Rik	1.69939	1.86476	2.05157	1.97847	1.59207	1.23912	1.42553	1.27894	1.51129	1.7135	1.97127	2.08223	1.67091	1.24797	1.5451	1.38961	0.758836	1.04222
Krt18	4.13796	3.9452	4.09066	4.36357	3.71434	3.82177	3.83574	3.91744	4.22709	3.98415	4.16574	4.20859	4.02815	4.02245	4.16897	3.1607	3.63832	3.63757
9030624G23Rik	1.44556	1.48333	1.22456	0.537315	1.3852	1.27825	1.27756	1.38039	1.32948	0.932017	1.4023	1.53311	1.29754	1.39545	1.42027	0.239299	0.960185	1.11059
Tgm5	1.95992	1.70328	2.34116	2.15116	2.52136	2.32932	2.31412	2.24074	2.17863	2.16302	1.76583	1.50759	1.92713	2.0971	1.92812	0.595606	1.86994	1.15085
Fcgr3	3.14553	3.02498	3.33453	3.33923	3.16907	2.88461	2.77044	3.02179	2.89569	3.20404	3.38669	3.31424	3.02537	2.94825	3.0227	2.63602	2.49851	2.3657
Lad1	3.79372	3.75394	3.48459	3.54721	3.47644	3.86176	3.84027	3.75668	3.82555	3.51032	3.47528	3.44691	3.50855	3.52624	3.59635	2.74625	2.9806	2.88727
Tnn	0.759441	0.700098	0.767379	0.980458	1.63671	0.771073	2.10693	1.00017	1.14467	0.626956	1.03826	1.29032	0.259833	1.36672	0.768564	0	0.371806	0.544688
Cryl1	2.18885	2.34322	2.39529	2.30963	2.29854	2.24922	2.16775	2.23319	2.21194	2.0412	2.14922	2.27434	2.41335	2.41271	2.31486	1.52306	1.80594	1.6922
Gm11772	1.44556	1.19634	1.49593	1.56186	0.924589	1.03366	0.869818	1.17626	1.41464	1.28643	1.21572	1.46621	1.6228	1.24797	1.24438	0.392697	0.807264	0.961041
Ifit1bl1	2.44386	1.89538	2.87966	2.37478	2.42061	2.07732	2.15235	3.04237	2.36949	3.18304	2.17875	1.54534	1.48414	1.97697	2.27633	0.958421	1.69082	1.11059
AC167036.1	0	0	0.534787	0.346939	0	0	0.551938	1.23063	0.67219	0.626956	0.322633	0.295347	0.421275	1.28533	1.24438	0	0.224533	0
Scube2	0.411956	0.565376	0.534787	0.537315	0	0.259355	0.358316	0.477266	0.284431	0	0.992067	0.768786	0.707229	0.91153	0.469527	0.392697	0	0
Ighv1-53	0	0	0	0	0.493597	1.14845	0.551938	0.477266	0	0	0.322633	0.944236	0.538699	0.95192	0.835247	0.239299	0	0
Dusp13	2.17068	1.11528	1.80674	1.95555	1.36584	1.70627	1.09823	1.27894	0.7502	1.85852	1.03826	1.21985	0.878119	0.62128	1.13542	0.239299	0.56914	0.211121
Igkv9-120	0	0	0	0	0.620552	0.706376	0.551938	0.903253	1.31025	0.317854	0	0.835437	0.771955	0.817367	0.768564	0	0	0
Il1rl1	0.619511	1.0683	0.977358	1.0794	1.06375	1.29656	1.81358	1.20431	0.67219	1.58834	1.08005	0.68993	0.878119	1.33598	1.13542	0.239299	0.371806	0.544688
Lamb1	3.01126	3.02113	2.68902	2.94702	2.7471	2.94381	3.18336	2.97654	2.98993	2.80076	3.49639	3.28054	3.08807	3.3517	3.43995	2.93765	2.6791	2.462
Grk3	2.31197	2.38347	2.22323	2.24821	2.40643	2.33428	2.43786	2.52911	2.71526	1.93561	1.95564	2.40206	2.58474	2.37798	2.42148	1.74352	1.88552	1.50092
Lgi4	1.22588	1.44336	1.02959	1.33824	1.16894	1.37803	1.38158	1.20431	1.22344	1.39326	2.19433	1.43629	1.95955	1.67323	1.71296	1.10592	1.09726	1.26804
Grhl3	2.56593	2.24614	2.38019	2.41129	1.77996	1.88184	2.21094	2.13052	2.36949	2.28071	2.40198	2.09261	2.02804	1.75937	2.03389	0.958421	1.5976	1.71899
Ssc5d	2.25092	2.18614	1.58667	1.79341	1.89925	2.3089	2.4877	2.14321	1.99187	1.91899	2.59488	2.08223	2.39225	2.65959	2.21642	1.84117	1.65329	1.75868
Pyroxd2	1.5138	1.23183	1.44231	1.56186	1.40372	1.27825	1.40411	1.11411	1.55819	1.4118	1.8198	1.94309	2.01104	1.82609	1.75952	1.3035	1.26958	1.1312
Gprc5c	2.70662	2.5914	2.55347	2.63983	2.40643	2.63182	2.79433	2.67505	2.82662	2.43933	2.67265	2.42651	2.58381	2.77396	2.78783	2.04925	2.20071	1.78623
Selenok-ps1	0	0.802842	0	0.346939	0.493597	0	0.685383	0.30103	0.454845	0	0.733117	0.835437	1.0958	0.866996	0.768564	0.669875	0	0
Arid5a	2.74904	2.64061	2.72421	2.74713	2.42753	2.55991	2.57294	2.66858	2.75162	2.69371	2.75991	2.60784	2.43999	2.53219	2.74815	1.93218	2.05973	1.95091
Itgam	2.30522	2.36381	2.15144	2.47445	2.02427	2.09763	2.39069	2.0971	2.46327	2.08954	2.62314	2.49661	2.13143	2.45225	2.40515	2.05772	1.69082	1.60702
Crct1	2.29139	1.59985	2.51979	2.82602	1.75646	1.44663	1.59616	1.8327	1.76613	2.67333	1.11813	0.295347	1.00048	0	0.768564	0	0	0
Gm45924	0	0	0.344981	0.669224	1.22714	0.771073	0.787319	0.602169	0	1.17679	0.940317	0.593618	0.259833	0.95192	0.835247	0.239299	0	0
Gm41293	0.619511	0.700098	0.666424	0.669224	0	0	0.869818	0	0.7502	0.317854	1.18557	0.944236	1.03463	0.4133	0.768564	0.239299	0	0.459242
Wnt2b	0.411956	0	0	0.346939	0.798651	0.999522	1.306	0.845284	0	0.317854	0.813714	0	0.828273	1.05454	1.10332	0	0.371806	0
Dlx4os	0.411956	0	0	0	0	0	0	0	0	0.317854	1.15314	0.593618	0.707229	0.254064	0.469527	0	0	0
Gpr84	0.619511	0.88587	0.666424	0.537315	1.0221	1.27825	1.24714	0.845284	0.284431	1.14442	0.813714	0.593618	0.421275	1.35162	0.768564	0.239299	0.224533	0
Gucy1b2	0.619511	0.368845	0.344981	1.03274	1.3852	1.44663	1.33268	0.903253	0.284431	1.23505	0.992067	0	0.707229	1.53655	0.689753	0.239299	0	0.211121
Castor1	2.14685	2.22243	1.82288	1.97285	1.84369	1.90453	1.9699	1.95443	1.81183	1.96196	1.96091	1.76706	2.08133	1.79953	1.86369	1.31909	1.3286	1.1312
Glipr1	2.43386	2.30175	2.50192	2.48847	2.62867	2.34883	2.10693	2.37126	1.95781	2.61262	2.37255	2.52151	2.03794	2.55298	2.38297	1.97818	1.66616	1.57202
Phf11d	2.72253	1.94428	2.8006	2.36343	2.43772	2.18467	2.36744	2.94517	2.42423	3.13772	2.08728	2.50727	1.88751	2.29011	2.60654	1.64713	1.80132	1.47438
Fxyd5	3.10432	2.96319	3.08901	3.13029	3.17739	3.18187	3.10255	3.10022	2.77517	3.18057	3.12579	3.27361	2.93216	3.18317	3.05406	2.62253	2.45229	2.36217
Snora17	1.46951	1.48333	1.71559	1.53171	1.3852	1.29656	1.27756	1.3426	1.51129	1.14442	1.80505	1.58008	1.72104	1.33598	1.43604	1.1533	0.890421	0.778947
Bdh2	1.0209	0.88587	1.19195	1.22784	1.3852	1.17295	1.24714	1.20431	1.01081	1.4118	1.2704	1.10353	1.27923	1.42238	1.06863	0.788593	0.64197	0.352761
Lpar6	2.20199	2.34584	2.72916	2.64226	2.67379	2.65047	2.65292	2.59014	2.5727	2.69086	2.7386	2.36168	2.26597	2.58556	2.58178	1.87651	2.00227	1.73929
Tcap	2.87009	0	2.26525	2.28829	2.00653	2.76553	1.79613	1.90867	0.816308	2.97637	0.634175	1.40413	1.03463	0.254064	1.45126	0.505828	0	0.459242
Lrp1	3.37146	3.50201	3.04667	3.1925	3.02881	3.31735	3.5722	3.32386	3.24179	3.0147	3.82421	3.42948	3.55555	3.71221	3.57189	3.13504	3.08552	2.73361
Adam11	1.08189	0.368845	1.1183	0.770263	0.798651	1.19615	1.4841	0.778296	1.29012	0.983626	1.72272	1.19354	1.54905	1.44773	1.24438	0.92179	0.926702	0.544688
Agrn	3.58925	3.52255	3.48338	3.50032	3.35124	3.3982	3.64644	3.63224	3.64928	3.43927	3.67436	3.39407	3.38703	3.49535	3.61099	2.87683	2.87101	2.89008
Apoe	4.55029	4.42174	4.52745	4.67389	4.3676	4.34234	4.1548	4.36915	4.10925	4.47905	4.74384	4.75693	4.6286	4.53226	4.40116	4.07582	3.97629	3.88701
Acta1	4.57069	0.368845	3.83053	3.94193	3.49623	4.24057	3.0458	3.404	1.04833	4.29303	0.505828	2.31919	1.21917	1.18509	2.81779	1.10592	0.807264	1.01682
Slc44a4	1.99606	1.89538	2.00728	2.01072	1.59207	1.49464	1.75897	1.61297	2.33374	1.60026	1.54621	1.48045	1.98972	1.78843	2.17606	0.733278	1.34219	1.41586
Itga3	3.31441	3.4381	2.99974	3.16505	3.03901	3.29885	3.35261	3.33101	3.36035	3.06631	3.50366	3.18711	3.24402	3.35293	3.5655	2.29347	3.00394	2.91856
Gpr171	1.49223	1.50202	1.67301	1.51581	1.63671	1.4068	1.38158	1.46258	1.11484	1.8958	1.65412	1.4205	1.36393	1.81035	1.56855	1.1533	1.18236	0.459242
Spred1	2.74038	2.80011	2.6612	2.8454	2.75926	2.76736	2.9466	2.86825	2.89722	2.83427	3.05973	2.83631	2.69671	2.96803	2.94752	2.44657	2.162	2.20094
Gm35028	0.411956	0.368845	0.849174	0.346939	0.313445	0.259355	0.551938	0.602169	0	0.499275	0.634175	0.469675	0.631139	0.529687	0.89304	0	0	0
Sult5a1	1.18298	1.11528	0.849174	1.25816	0.798651	0.827369	0.358316	0.699144	0.873669	0.873437	1.53238	1.45151	1.70026	1.24797	1.10332	1.08016	0.56914	0.677424
Tgif1	3.42782	3.45838	3.39879	3.36381	3.20662	3.23519	3.34713	3.31553	3.47652	3.25064	3.22012	3.32278	3.04441	3.13659	3.23645	2.36656	2.82161	2.49368
Krt1	1.39328	1.4638	1.40248	2.132	2.15787	1.75256	2.41277	2.30339	1.17254	1.30999	0.733117	0.768786	0.878119	0.529687	0.835247	0	0	0.352761
Ifi44	2.83937	2.13392	2.91758	2.37478	2.66294	2.59194	2.7676	3.25546	2.6028	3.32316	2.35599	2.28544	1.85893	2.69166	2.65966	1.69478	2.03872	1.4834
Dmrta1	0.865045	0.700098	1.46093	1.15993	0.313445	0.259355	1.14051	1.11411	1.26902	0.932017	0.992067	1.70494	1.00048	0.69688	1.19332	1.02354	0.224533	0.211121
Pid1	1.7973	1.83181	1.83073	2.18367	1.9433	1.93442	2.0562	1.95443	2.04931	2.01936	2.27761	2.11914	2.02804	2.13918	2.12843	1.63987	1.42697	1.45573
Ccdc180	0.865045	0.700098	0.666424	1.03274	0.718668	0.706376	0.787319	0.778296	0.873669	0.873437	0.881613	1.06885	0.771955	0.817367	0.768564	0	0.481586	0.211121
Mrc2	2.98575	2.94446	2.76949	2.80657	2.87573	3.12242	3.0673	2.99889	2.7214	2.89798	3.35974	2.92171	3.13196	3.39286	3.05629	2.77719	2.47552	2.37268
Igkv3-2	0	0	0	0.346939	0.493597	0.827369	0	0.699144	0	0	0	1.26806	0.707229	0.761251	0.768564	0	0	0.211121
Arg1	4.37693	3.85114	4.34813	4.1977	4.03455	3.61596	3.75603	3.81637	3.90275	4.11552	3.98744	3.71382	3.40476	3.41706	3.61193	2.86041	3.19862	2.93085
Gulp1	2.10035	1.89538	2.44341	2.45812	2.59147	2.31752	2.43582	2.35237	2.29273	2.46093	1.71356	1.93333	1.93132	2.33865	2.18994	1.66819	1.41581	1.08899
Gm48840	0.865045	0.700098	1.0762	1.0794	0.924589	1.06532	0.551938	0.845284	1.24682	1.42959	1.03826	1.26806	0.922829	1.02296	1.72108	0.392697	0.56914	0.731105
Il1rl2	2.10577	2.20827	2.32402	2.29642	2.28683	2.47368	2.5437	2.40673	2.05993	2.3115	2.13891	2.11914	2.19262	2.38657	2.37412	1.73772	1.5976	1.50092
Mall	2.52278	2.33791	2.25071	2.35413	2.26242	2.4796	2.57739	2.28575	2.18916	2.53387	2.30455	2.01413	2.06937	2.38086	2.47846	1.675	1.74695	1.43626
Emp1	3.61567	3.49519	3.66946	3.59034	3.46729	3.43019	3.53011	3.48535	3.45296	3.54506	3.70384	3.523	3.23355	3.62894	3.52692	2.99747	2.93731	2.74502
AI838599	0	0	0	0.346939	0.493597	0.259355	0	0	0	0.499275	0.881613	0.593618	1.03463	0.529687	0.835247	0	0.224533	0.211121
Mfap3l	2.24705	2.58238	2.22007	2.1474	2.11422	2.18	2.43377	2.24323	2.49781	1.88981	2.06313	2.01413	2.17157	2.30916	2.32096	1.43878	1.72536	1.47438
1500002F19Rik	1.18298	0.955543	1.1183	0.346939	0.798651	0.420616	0.551938	0.699144	0.969742	1.14442	0.813714	1.19354	0.828273	0.529687	0.768564	0.239299	0	0.352761
Gm8439	0	0.368845	0	0.346939	0	0	0	0.30103	0.577032	0.317854	0.881613	0.944236	0.631139	0	0.689753	0	0	0
Sult1a1	1.62466	1.35034	1.67301	2.17665	1.60366	1.51679	1.81358	1.77834	1.6659	1.73986	2.10643	1.89196	2.13924	1.31975	2.13156	1.47233	1.40437	0.98985
Prrx1	2.68588	2.67754	2.38456	2.35881	2.42581	2.59556	2.71618	2.52133	2.4577	2.53524	2.91032	2.80498	2.67471	2.82748	2.6388	2.35261	2.13268	1.94168
Pqlc3	2.34734	2.40913	2.30876	2.40087	2.32324	2.27634	2.25643	2.28799	2.33	2.26318	2.44356	2.12868	2.27926	2.36774	2.26499	1.82714	1.60496	1.57202
Gm20655	0.759441	0.802842	1.19195	0.980458	1.13663	0.259355	0.685383	0.845284	0.816308	1.14442	0.813714	1.06885	0.878119	1.02296	1.16533	0.392697	0.481586	0.211121
Cd5	0.865045	0.565376	1.22456	1.22784	1.42149	1.17295	1.14051	1.32241	1.14467	0.983626	1.54621	0.469675	0.963363	1.22799	1.16533	0.239299	0.64197	0.459242
Ly6c1	3.05212	2.8199	2.97255	3.36381	2.73118	2.7513	2.89377	2.83778	2.95259	3.15116	2.74121	2.79627	2.79885	2.66932	2.82099	2.21148	2.22415	1.97749
Gm48632	0	0	0.344981	0.346939	0	0	0.551938	0	0.577032	0	0.940317	0.893262	0.878119	0.529687	0.295347	0.239299	0	0
Gm14230	0.411956	0.955543	0.917978	1.12153	1.27846	1.43375	1.51917	1.20431	1.22344	1.17679	1.93944	0.893262	1.06629	1.81035	1.6222	1.3035	0.481586	0.731105
Gm13056	0.865045	0.802842	1.28323	1.19521	1.25356	0.771073	0.787319	0.903253	0.577032	1.2615	0.813714	0.68993	0.631139	0.761251	0.593397	0	0	0.211121
Syndig1	0.759441	1.0683	0	0.537315	0.313445	0.537945	0.93912	0	0.284431	0.873437	0.881613	0.593618	0.963363	0.817367	0.469527	0	0	0.352761
Tex35	1.30073	0.88587	1.0762	1.19521	1.10171	0.999522	0.358316	0.602169	0.924383	0.626956	0.322633	1.21985	1.12343	0	0.469527	0	0	0
Plscr2	1.57276	1.59985	1.63809	1.62919	1.62597	1.80006	1.73913	1.80637	1.61048	1.99161	2.06313	1.74479	1.83359	2.04118	1.94763	1.28733	1.3001	1.30997
Cyp2f2	2.73913	2.73891	3.02682	3.11589	2.92919	2.85343	2.74416	2.92756	3.2152	2.58671	2.66857	2.32323	3.11646	3.10468	2.74284	1.10592	3.11605	2.27189
Sall1	1.0209	0.955543	0.344981	0	0	0.999522	0.685383	0.30103	2.06688	0.317854	1.58524	0.295347	0.538699	0.4133	1.26783	0	0.371806	0.211121
Acot11	1.44556	1.50202	1.1183	1.33824	1.06375	1.72671	1.93253	1.69916	1.89606	1.4631	1.88684	1.35095	1.90997	2.04118	2.11241	1.33413	1.18236	1.18766
Gpbar1	1.0209	0.368845	0.534787	0.770263	0.313445	0.962464	0.998869	0.778296	0.284431	0.873437	0.992067	0.593618	1.06629	1.26705	0.989628	0.392697	0	0.677424
Runx2	2.34112	2.29885	2.08314	2.26004	2.16422	2.45665	2.72987	2.54052	2.51287	2.08572	2.10643	1.74479	1.99334	2.29364	2.1025	1.43878	1.44843	1.38335
Npff	1.08189	1.23183	0.767379	1.28652	0.866169	1.09482	0.869818	0.477266	1.01081	0.932017	1.51809	1.46621	1.56871	1.08397	1.33143	0.595606	0.890421	0.821972
Igkv4-68	1.13539	0.368845	0.666424	1.28652	0.798651	0.537945	0.551938	1.00017	0	0.725503	0.322633	0.944236	0.631139	1.18509	1.03092	0.595606	0	0
Rassf5	2.00971	2.08899	1.51243	2.00023	1.6961	1.78866	2.0562	1.91927	1.89093	1.8958	2.37659	2.21668	2.25026	2.40463	2.30239	1.81263	1.65977	1.58636
AC147806.2	0.619511	0.700098	1.35862	0.537315	0.866169	0.630326	0.998869	1.5187	0.924383	0.932017	0.505828	0.295347	1.03463	1.55618	1.65148	0.239299	0.704322	0.211121
Arl4d	2.13694	2.1253	1.85346	2.15116	2.21469	1.87241	1.87712	1.881	1.90114	1.97704	1.75755	1.75235	1.7073	1.4717	1.49399	1.28733	0.890421	0.861116
Ltbp4	3.206	3.1832	2.87124	2.9367	2.63511	3.12588	3.25766	2.98382	3.222	2.74969	3.36493	3.28209	3.50378	3.40594	3.29447	2.79751	2.77681	2.66755
Gm48065	1.08189	0.368845	0.849174	0.852114	0.924589	0.921894	0.358316	0.602169	0.67219	0.932017	1.51809	1.03117	0.922829	0.62128	1.21961	0.595606	0.371806	0.352761
Gpr141	0	0.802842	0	0.537315	0.718668	0.962464	0.998869	1.14631	0.284431	0.626956	0.992067	0.68993	0.878119	1.13748	1.10332	0.788593	0.224533	0
Acan	1.13539	0.88587	1.15667	0.92101	1.06375	1.19615	1.63655	1.07936	0	0.317854	1.11813	1.03117	0.631139	1.31975	0.89304	0.669875	0	0.459242
Fgl1	1.13539	1.11528	1.19195	1.6035	1.34559	0.827369	1.27756	1.57997	1.01081	1.39326	1.24391	1.03117	1.19714	1.18509	1.21961	0.392697	0.224533	1.04222
Foxq1	2.97569	2.94774	2.9239	2.93299	2.69563	2.91327	3.05571	3.00365	3.12462	2.68702	2.84776	2.67627	2.77622	2.83106	2.77736	2.17677	2.29671	2.00523
Ighv1-39	0	0.88587	0	0	0	0	0.998869	0.699144	0	0	0	0.944236	0.707229	0.62128	0.835247	0	0	0
Parp10	2.91076	2.6202	2.62024	2.47445	2.32759	2.55002	2.66513	2.93114	2.70029	2.73095	2.51931	2.70391	2.62871	2.59268	2.7413	1.84117	2.14758	2.05829
Ighv1-75	0	0	0	0	0.313445	1.27825	0.685383	0.477266	0	0	0.881613	0.593618	0.421275	0.91153	0.295347	0	0	0
Avil	1.5138	1.4638	0.849174	1.36195	1.0221	1.17295	0.998869	1.04155	0.924383	0.983626	1.57262	1.29032	1.84391	0.866996	2.2486	0.837652	1.09726	0.897077
Gda	2.60346	2.69664	2.64599	2.87188	2.42753	2.59375	2.87339	2.55164	2.73788	2.6349	2.97677	2.73693	2.85249	2.71022	2.85299	2.32329	2.2754	2.01847
Sp110	2.04207	1.82317	2.06083	2.1436	2.12123	1.98132	2.13229	2.39813	1.97517	2.33811	2.14237	2.24164	2.35775	2.3823	2.51742	1.88073	1.75218	1.49226
Eci3	0.865045	0	0.534787	0.346939	0.620552	0.420616	0.358316	0.477266	0.7502	0.317854	0	0.768786	0.771955	0.988871	0.943989	0	0.224533	0
Rras	2.96465	2.78129	2.65657	2.70315	2.54163	2.73068	2.68513	2.64953	2.78451	2.65609	2.65817	2.71547	2.51239	2.72217	2.73356	2.20156	2.01948	1.92583
C1qtnf7	1.33381	1.26463	1.28323	1.66508	0.976075	1.51679	1.46544	1.00017	1.26902	1.49422	1.6646	1.31148	1.65546	1.39545	1.16533	1.10592	0.807264	0.544688
Wnt10b	1.7862	1.90272	1.6001	1.54705	1.5423	1.63017	2.01519	1.64364	1.29012	2.08954	1.4023	0.295347	1.0958	0.91153	0.89304	0	0.224533	0.677424
Sowaha	0.865045	0.88587	0.344981	0.346939	0	0.259355	0	0	0.67219	0	1.36261	1.60178	1.79544	0.95192	1.42027	0.505828	0.85083	1.06625
6430710C18Rik	0	0.368845	0.849174	0	0.718668	0.420616	0	0.477266	0	0	0.634175	0.469675	0.538699	0.761251	0.689753	0	0	0
Gm9920	1.65611	1.4638	1.47878	1.69824	0.620552	0.771073	0.551938	0.699144	1.47248	0.932017	1.15314	1.50759	1.49566	0.69688	1.26783	0.788593	0.56914	0.459242
S100b	0.411956	1.01557	1.15667	1.03274	0.866169	1.21817	0.93912	0.954435	0.454845	0.805773	0.813714	1.26806	1.29754	1.05454	1.06863	0.505828	0.481586	0.459242
Gm15983	0.619511	0.565376	0.344981	0	0.798651	0.259355	0.685383	0.602169	0.577032	0.317854	1.03826	0	0.828273	0.761251	0.835247	0	0.224533	0
Lpcat4	3.41321	3.37086	3.25294	3.31548	3.53772	3.52754	3.40473	3.51421	3.38021	3.25274	3.4187	3.35589	3.4049	3.36828	3.4216	2.87852	2.77087	2.6791
Gm41307	1.0209	0.368845	1.25489	1.25816	1.86301	1.34725	1.27756	1.04155	0.873669	1.72246	0.505828	0.593618	0.631139	0.4133	0.943989	0	0	0
Arhgap42	2.54879	2.62984	2.66577	2.63247	2.78034	2.71386	2.79343	2.68053	2.6644	2.67133	2.64753	2.57308	2.53373	2.67005	2.62196	2.19345	1.90425	1.87814
Gm37490	0.411956	0.368845	0	0	0	0.259355	0.358316	0.30103	0.284431	0.317854	0.881613	0.68993	0.771955	0.817367	0.943989	0.239299	0.371806	0
Crocc2	0.619511	0.700098	0.767379	1.70875	0.866169	0.962464	1.42553	0.845284	0.873669	1.0714	1.18557	0.469675	0.878119	1.08397	1.26783	0.239299	0.224533	0.61616
Nfkbid	1.55398	1.23183	1.58667	1.57619	1.47081	1.77098	1.80494	1.67228	1.89606	1.68542	1.73169	1.69651	1.71422	1.86076	1.82749	0.837652	1.31458	1.29645
Gm44829	1.33381	1.7573	1.28323	1.38444	0.313445	0.420616	0.358316	0	1.47248	0	1.3829	1.76706	1.88751	0.62128	0.768564	0.788593	0.758836	0.459242
Lhfp	2.86167	2.75042	2.82963	2.87543	2.98017	2.76186	2.86054	2.79328	2.55515	2.89857	3.00748	2.97371	2.79201	2.89183	2.72329	2.45112	2.20256	2.13044
Ptprv	0.759441	1.19634	0.917978	0.92101	0.866169	0.877199	0.787319	1.11411	0.873669	0.805773	1.45574	0.98985	1.33201	1.05454	1.21961	0.595606	0.64197	0.544688
Pbxip1	3.10969	2.88284	2.72022	2.84692	2.6891	3.03525	2.96569	2.90491	3.00329	2.80811	3.04617	2.75959	2.94768	3.05469	3.00967	2.32931	2.47552	2.23707
Akr1c12	1.60804	1.585	1.71559	1.89233	1.99273	1.78866	1.306	1.72446	1.79926	1.8386	1.77397	1.72929	1.82303	1.49441	1.6789	0.788593	1.04751	1.41586
Tcf21	1.26491	1.11528	0.344981	1.0794	0.620552	0.921894	0.685383	0	1.17254	1.47894	1.72272	1.35095	1.31513	1.20707	0.835247	1.02354	0.371806	0.61616
4930447F24Rik	1.22588	0.368845	1.0762	0.92101	0.798651	0.962464	1.05138	0.477266	0.7502	0.873437	1.18557	1.3694	1.47232	0.988871	1.10332	0.505828	0.64197	0.677424
Ltf	3.19823	2.38825	2.85315	2.90018	2.06172	2.66606	2.5002	2.56248	3.32967	2.9729	2.58378	2.2141	2.5389	2.604	2.66883	0.595606	2.68582	2.43787
Adipoq	1.80813	1.64157	1.63809	2.53889	2.16422	2.21165	2.21774	2.46557	0.969742	2.34451	0.813714	2.09261	2.24826	2.4167	2.64555	1.83186	2.45229	0
Lipc	1.0209	0.802842	1.02959	0.669224	0.493597	0.706376	0.685383	0.477266	0.873669	1.02975	0.881613	0.469675	0.707229	0.529687	1.72904	0.392697	0	0.352761
Ddx58	3.13155	2.86418	2.84645	2.69357	2.62975	2.85789	3.05374	3.28889	3.10645	2.95143	3.04531	2.86031	2.7839	3.05893	3.12772	2.05209	2.53346	2.49542
Pdgfb	2.98575	2.93646	2.78011	2.9681	2.90357	3.08498	3.11255	3.15916	2.99686	2.95456	2.89535	2.6212	2.57821	2.95977	2.83974	2.22118	2.23626	2.03634
Wtip	2.64585	2.60024	2.39316	2.45812	2.30314	2.24114	2.30318	2.2697	2.54381	2.40014	2.31162	2.8638	2.67395	2.41405	2.69178	1.7137	2.19324	2.02365
Cyp2d22	1.46951	1.59985	1.28323	1.80186	1.13663	1.6848	1.79613	1.53167	1.39889	0.932017	1.86125	1.89735	2.20389	1.66584	1.76681	1.49333	1.28511	1.01682
Gm6012	1.08189	1.0683	1.15667	0.669224	0.866169	0.420616	0.685383	0.30103	1.04833	0.317854	0.813714	1.13567	0.878119	0.817367	1.03092	0.239299	0.371806	0.352761
Ptger3	1.39328	1.71464	1.35862	1.71901	1.65742	1.61322	1.99314	1.55648	1.29012	1.7727	2.34097	1.89735	2.22346	2.23946	1.90769	1.82235	1.21937	1.4834
Kcns3	1.60804	1.37554	1.745	1.36195	2.17356	1.91759	2.10693	1.93971	0.816308	2.18803	0.992067	1.21985	0.963363	0.95192	1.35069	0.505828	0.481586	0.459242
Papss2	1.92051	2.04937	1.6001	1.88547	1.76444	2.04014	2.0846	1.99142	2.34478	1.7135	2.27253	1.90794	2.41881	2.28834	2.03389	1.80269	1.51615	1.39445
Csf2rb	2.37718	2.39532	2.35534	2.51523	2.11067	2.47605	2.63909	2.43952	2.43764	2.17882	2.81237	2.48569	2.55406	2.71357	2.61071	2.16164	2.03058	1.87452
Platr22	0	0.565376	0.534787	0.669224	0.620552	0	0.358316	0.30103	0.284431	0.932017	0.813714	0.768786	0.259833	0.761251	0.835247	0	0.224533	0
Vsig10	2.76349	2.81725	2.85315	2.87825	2.92265	2.87098	2.90292	2.98741	2.99767	2.78182	3.0753	2.88746	3.04952	3.02279	3.05517	1.98814	2.71511	2.51247
Zfp982	0.759441	0	0.666424	0.669224	1.16894	1.09482	0.685383	0.477266	0.816308	0.873437	0	0.98985	0.538699	1.05454	1.13542	0.392697	0	0
Lynx1	2.20199	1.80534	1.69482	1.92509	1.62597	2.28379	2.06588	1.98696	2.03472	2.12608	2.18816	1.76706	2.13924	2.30747	2.17887	1.61735	1.64002	1.25312
Npr2	2.07796	1.76735	1.44231	1.76698	1.5423	1.87715	1.83036	1.7162	1.74497	1.58834	2.17875	1.96656	2.20166	2.08873	1.96631	1.675	1.38055	1.34821
4930412O13Rik	0.411956	0.88587	0.534787	0.346939	0.798651	0.630326	0.358316	0.903253	0.7502	0	0.634175	1.10353	1.29754	1.13748	1.13542	0	0.890421	0.459242
2310002F09Rik	0.949926	0.565376	1.25489	1.25816	0.620552	0.630326	0	0.30103	0	1.14442	0.940317	0.68993	0.421275	0.4133	0.593397	0	0	0
Gm49327	2.21892	2.20102	2.16964	2.26295	1.74834	1.85294	1.93899	1.79953	2.32241	1.83175	2.05053	2.26524	2.17634	1.43524	2.01796	1.08016	1.45877	1.59335
Npy2r	0.411956	0.368845	0.344981	0	0.313445	0.537945	0.551938	0	0.284431	0.317854	0.992067	0.295347	0.922829	0.254064	0.593397	0	0	0
Serpind1	0.865045	0.88587	1.28323	1.03274	1.06375	0.827369	0.869818	0.778296	0.924383	1.20688	0.813714	1.13567	0.259833	0.254064	0.593397	0	0	0
Gm15551	0.865045	0.700098	0.534787	1.12153	0.313445	0.420616	0.358316	0.30103	0	0	0.940317	0.68993	0.878119	0.69688	0.469527	0	0.371806	0
Thbs3	2.2312	2.23275	1.99145	2.24217	2.09986	2.35357	2.67817	2.28122	2.28862	2.28071	2.72348	2.0716	2.40363	2.54616	2.38297	2.12252	1.89686	1.42617
Znf41-ps	1.83906	1.83181	2.16606	2.01588	2.11422	1.93027	1.93253	1.96867	1.9304	1.86496	2.05896	2.01002	1.66326	1.56567	1.90769	1.41489	1.07309	1.20499
Gm28050	1.30073	0.802842	1.19195	1.4993	0.924589	0.706376	0.551938	0.699144	0.7502	0.983626	1.08005	1.35095	1.00048	0.529687	0.469527	0.392697	0.224533	0.211121
Malrd1	0	0	0	0	0	0	0	0	0	0	0.813714	0.469675	0.631139	0	1.13542	0	0	0
Ndrg2	3.6296	3.23724	3.41893	3.46119	2.83805	3.27408	3.00319	3.10706	3.01703	3.43361	3.18749	3.04678	3.08193	2.69376	3.11493	2.41948	2.35368	2.47221
Foxd3	0.619511	0.368845	0	0	0.313445	0.420616	0.551938	0	0	0.317854	0.940317	0.469675	0.878119	0.817367	0.295347	0	0	0.211121
Mir205hg	1.30073	1.51993	1.35862	1.31315	1.5679	1.43375	1.58181	1.3012	1.22344	1.88373	0.733117	0.893262	1.00048	0.866996	0.943989	0	0.481586	0.352761
Azgp1	0.759441	0.700098	0.344981	1.03274	0.798651	0.259355	0.358316	0	1.73027	1.14442	1.2704	0.944236	2.02804	1.38131	1.21961	0.239299	0.704322	1.33584
Fstl1	3.76906	3.72538	3.73459	3.6975	3.83708	3.86039	3.89738	3.77711	3.53385	3.72487	3.90683	3.69287	3.68921	3.92185	3.69467	3.35807	3.12541	3.03399
Il18	2.39414	1.90272	2.75213	2.80324	2.903	2.49235	2.47109	2.62447	2.21194	3.07703	2.43836	2.5125	2.22769	2.36625	2.44335	2.29021	1.38055	1.69769
Samd9l	2.79874	2.38825	2.95713	2.51846	2.56851	2.47842	2.67583	3.09361	2.5104	3.04106	2.5514	2.49526	2.14945	2.70548	2.79737	1.88491	2.13913	1.77267
Stat5a	2.41313	2.36881	2.07436	2.1731	2.04959	2.13561	2.35286	2.15855	2.24288	1.97704	2.20936	2.14716	2.3994	2.24342	2.36873	1.55975	1.87388	1.56468
Scn2b	0.411956	0.368845	0	0.346939	0	0.420616	0	0.477266	0.67219	0.317854	0.733117	0.295347	1.06629	0.761251	0.768564	0	0	0.352761
Sp6	1.92868	2.1253	1.67301	1.51581	1.723	1.85294	1.9699	1.85145	1.6482	1.90172	1.68485	1.52054	1.63945	1.65832	1.61199	1.17516	0.807264	1.06625
Igkv17-121	0	1.53713	0.344981	0.346939	0.620552	0.259355	0.551938	0.477266	0	0	0	1.26806	1.06629	0.817367	0.469527	0	0	0.352761
Ms4a4a	2.06633	2.15475	1.96941	2.27721	1.80945	1.80564	2.11126	2.00451	2.1095	1.91331	2.7943	2.30053	2.38351	2.01194	2.28519	1.94686	1.66616	1.6331
Gask1b	2.62354	2.52908	2.3339	2.26295	2.55592	2.6899	2.54845	2.62756	2.22649	2.51568	2.86704	2.52783	2.50132	2.92096	2.50702	2.3323	1.97512	1.87087
1700110K17Rik	0	0.368845	0.767379	0	0.313445	0	0	0	0	0	0	1.35095	1.37905	0	0.295347	0	0	0
Spns2	2.95865	2.64193	2.65424	2.69357	2.35885	2.37053	2.52748	2.47001	2.90429	2.4952	2.9044	2.46005	2.63122	2.41405	2.53995	2.18519	2.0414	1.72925
Osm	1.86794	2.02811	1.42285	1.81017	1.45498	1.4068	1.42553	1.43156	1.79926	1.33236	1.84787	2.15612	1.1494	1.57496	1.40389	0.881727	1.25348	0.930236
Pdzrn3	2.57333	2.54593	2.35766	2.64226	2.23655	2.45665	2.54051	2.39639	2.59776	2.30226	3.00748	2.79288	2.77323	2.84805	2.7967	2.22309	2.11724	2.37727
Igfbp4	3.21404	3.26493	3.00654	3.25376	3.09119	3.51057	3.50596	3.20675	3.04399	3.23566	3.38056	3.26288	3.42807	3.47258	3.35806	3.01478	2.81626	2.49716
C1qtnf6	2.98003	2.89262	2.82571	2.76756	2.85184	2.97647	2.8636	2.87001	2.7214	2.72393	3.1579	2.95628	3.00686	3.11194	2.9403	2.61947	2.33505	2.33662
Adrb2	1.39328	0.700098	1.54367	1.57619	1.13663	0.921894	1.306	1.20431	1.24682	1.42959	1.45574	1.03117	1.24012	1.36672	1.49399	0.92179	0.758836	0.459242
B3gnt5	1.08189	0.88587	1.15667	1.03274	0.493597	1.06532	0.93912	0.845284	0.873669	1.17679	1.08005	1.13567	0.707229	0.95192	0.89304	0.837652	0	0.211121
Lncpint	0.411956	0	0.344981	0	0.718668	0.259355	0.685383	0.30103	0.284431	0.499275	0.992067	0.768786	0.259833	0.529687	0.469527	0	0	0
H6pd	3.31508	3.24259	3.06655	3.1446	3.07948	3.2949	3.34813	3.21477	3.3336	3.03892	3.55124	3.15987	3.33104	3.33796	3.49968	2.75138	2.7817	2.78294
Firre	3.09833	3.32498	3.20277	3.10267	3.0923	2.71111	3.14761	2.88499	3.23786	2.85043	3.5111	3.3786	3.46969	3.0559	3.33482	2.77505	2.74521	2.7188
Ptpre	2.14685	2.18614	1.89564	1.93136	2.0286	2.16327	2.40626	2.23824	2.1095	2.06605	2.47514	1.86394	1.87345	2.28297	2.43255	1.80269	1.49786	1.4461
Iglc1	1.13539	0.565376	0	1.4643	1.45498	1.23912	1.09823	1.3012	0.284431	1.17679	0	1.74479	1.26012	1.43524	1.35069	0.505828	0.481586	0.677424
Cryab	2.90481	2.39297	2.44907	2.66696	2.40643	3.19339	2.27456	2.49712	2.37799	3.2207	2.57623	2.6515	2.4663	2.45951	2.3759	2.01052	1.81952	1.87814
Ighv1-72	0	0	0.344981	0.537315	0.493597	1.25912	0	0.954435	0	0	0	0.835437	0.631139	0.4133	1.13542	0	0	0
Trim56	2.58599	2.59289	2.10437	2.09946	2.24185	2.56089	2.91595	2.84961	2.70349	2.25021	2.76979	2.28324	2.60991	2.85	2.8932	1.94686	2.30261	1.986
Itm2a	2.37428	1.95729	2.60612	2.44115	2.66494	2.40677	2.39743	2.43476	1.62022	2.43419	2.04192	2.68597	2.27739	2.62497	2.27856	1.84117	1.9874	1.50942
Larp6	1.22588	1.11528	1.28323	1.31315	0.976075	1.331	1.33268	1.20431	0.873669	0.983626	1.65412	1.49422	1.7073	1.39545	1.52029	0.669875	1.12015	1.06625
Dkk2	2.16131	2.08423	1.78998	1.56186	2.11067	2.4123	2.33521	2.28349	1.62022	2.51425	2.34315	2.10938	2.12879	2.49516	2.14389	1.55975	1.70843	1.65772
Scara3	2.58061	2.54758	2.25949	2.56134	2.17047	2.35981	2.54529	2.26501	2.58541	2.24757	2.76652	3.0003	2.91346	2.68027	2.88058	1.96454	2.76333	2.01058
Fzd8	2.34112	2.36129	2.27932	2.20405	1.96375	2.16083	2.2775	2.14321	2.51533	2.01936	2.28264	2.397	2.37459	2.22117	2.29388	2.05772	1.60496	1.47438
A530013C23Rik	1.0209	0.802842	0.534787	0.980458	1.25356	0.962464	0	0.845284	0.577032	0.983626	1.11813	1.16557	0.878119	0	0.593397	0.239299	0	0.211121
Oas1g	2.07218	1.70328	2.26525	1.91873	2.20333	1.95458	2.13229	2.58339	1.83004	2.71499	1.57262	1.95732	1.51782	2.13667	2.08893	1.37639	1.36814	1.01682
Sh2d4b	1.55398	1.53713	1.1183	1.4993	1.0221	1.331	1.6735	1.23063	1.85317	1.44666	1.62104	1.73711	1.52848	1.13748	1.59082	0.788593	1.04751	0.930236
Echdc2	2.94091	2.98176	3.16842	3.11751	3.09674	3.0616	2.97405	2.86825	2.93382	3.09884	3.03351	3.10831	3.09953	2.96204	2.97837	2.46006	2.49098	2.35622
Il20rb	2.26234	2.27484	2.3339	2.26004	1.82347	1.77098	1.91257	1.76362	2.18655	1.87756	2.20341	2.39017	2.33368	1.56567	2.13156	1.40243	1.5071	1.66365
Cd163	1.68544	1.79615	1.62579	2.32748	1.66742	1.6848	1.86967	1.99582	2.04571	1.8248	2.42236	1.8214	2.14692	1.20707	2.43721	1.50346	1.38055	1.33584
Masp1	1.5138	1.35034	1.30984	1.22784	1.10171	1.37803	1.63655	1.32241	1.49874	1.60026	2.15596	1.75977	1.96729	1.71512	1.79483	1.31909	1.21937	1.29645
Hdac7	2.9829	2.96947	2.59017	2.78793	2.41358	2.70415	2.93122	2.78836	3.00805	2.54202	3.15556	2.98128	3.00581	2.89536	3.16514	2.2786	2.62334	2.41963
Lce1f	0.619511	0.88587	0.917978	1.33824	0.798651	0.630326	0.787319	1.23063	0.873669	1.47894	0.813714	0.835437	0.259833	0.62128	0.469527	0	0	0
Ugt1a7c	2.12163	2.39765	1.91529	2.07334	1.85667	1.75256	1.98744	1.68143	1.72272	1.76472	2.03755	1.67915	1.80109	1.79953	1.76681	1.3035	1.23676	1.11059
4731419I09Rik	1.0209	0.955543	1.1183	0.669224	0.866169	0.827369	0.998869	1.11411	1.19874	0.805773	0.733117	0.469675	1.24012	0.529687	1.16533	0	0.224533	0.459242
Gm29865	1.26491	0.368845	1.52833	1.22784	1.36584	0.921894	0.869818	1.38039	1.01081	1.39326	0.634175	1.03117	0.828273	0.817367	1.03092	0.595606	0	0.211121
Gm34907	0	0	0.344981	0.537315	0.313445	0.259355	0.551938	0.30103	0	0.499275	0.634175	0.68993	0.631139	0.62128	0.768564	0	0	0.211121
Arhgef40	2.93055	2.9214	2.59017	2.65888	2.67767	2.90319	3.05028	2.88158	2.81631	2.61716	2.99844	2.77973	2.91433	3.00711	3.10905	2.25618	2.53173	2.30276
Rhbdf2	3.07469	3.14207	2.7049	2.77919	2.45899	2.64808	2.77232	2.70003	2.93006	2.55787	2.92251	2.84907	2.83412	2.69095	2.82354	2.27692	2.30407	2.09696
Camk2n1	2.39136	2.27174	2.25365	2.40298	2.18571	2.20946	2.31141	2.25304	2.47285	2.21168	2.53074	2.43281	2.59841	2.63309	2.56599	1.73184	2.16803	1.96292
Barx2	3.23253	3.04219	3.255	3.07003	3.18526	3.10298	3.06395	3.22187	2.96278	3.22518	2.41506	2.52023	2.46018	2.52709	2.33877	1.1533	2.17002	2.24021
Crtam	0.411956	0	0	0.852114	0.313445	0.420616	0.358316	0	0.284431	0.805773	0.322633	1.03117	0.922829	0.4133	0.295347	0	0	0
Cald1	3.53744	3.4535	3.53567	3.58429	3.52979	3.60288	3.65428	3.54772	3.60602	3.57697	3.78559	3.45217	3.34072	3.68154	3.6602	3.14999	2.94237	2.87
Radil	0.619511	0.955543	0.917978	0.852114	0.798651	1.09482	1.24714	1.20431	0.7502	0.983626	1.47219	1.19354	1.4078	1.64288	1.63218	0.92179	1.02032	0.677424
Micall1	3.09448	3.09987	2.71821	2.82364	2.69563	2.90848	3.13105	2.9357	3.21324	2.5855	3.2207	2.9614	3.12213	2.92508	3.20226	2.25971	2.63371	2.57611
Ly96	2.21054	2.30465	2.46741	2.38145	2.45255	2.23084	1.99876	2.23572	2.10321	2.41839	2.2004	2.31099	2.02132	1.97332	2.10913	1.49333	1.6122	1.47438
Apol7d	0.949926	0.700098	1.19195	1.31315	1.25356	0.771073	0.998869	0.903253	0.67219	0.725503	0.505828	1.16557	0.828273	0.817367	1.03092	0.595606	0.224533	0
Igkv6-32	0.619511	0	0	0.852114	0	0.706376	0.685383	0.954435	0	0	0	0.893262	0.963363	0.529687	0.593397	0	0	0
Sbsn	2.49949	2.33254	2.43575	2.69998	2.51439	2.4298	2.4419	2.38221	1.90615	2.92162	2.32086	1.84621	2.11808	1.88392	2.06774	1.52306	1.44843	1.38335
Rmdn2	1.69939	1.55368	1.87507	1.84945	1.88151	1.67741	1.72886	1.75607	1.59032	1.88981	2.02417	1.99315	1.70026	2.0566	1.80156	1.34867	1.45877	1.15085
Gm7061	0.619511	0	0	0.346939	0	0	0	0	0.454845	0	0.881613	0.469675	0.922829	0.4133	0.689753	0.239299	0	0
Fbxw10	0.865045	1.01557	0.666424	0.537315	0.313445	0.420616	0.869818	0.30103	1.04833	0.499275	1.15314	1.19354	1.1494	0.254064	0.835247	0.505828	0	0.459242
Car12	3.41979	3.38137	3.28389	3.26947	3.28718	3.35981	3.38522	3.32959	3.38105	3.25587	3.42324	3.16971	3.08193	3.06581	3.21041	2.89753	2.70188	2.18525
Chl1	1.81869	1.9822	1.72563	1.94962	1.65742	2.02365	2.49131	1.86942	1.88047	1.94634	2.14237	1.89196	2.11263	2.29364	2.14084	1.47233	1.41581	1.6753
Fendrr	1.08189	0.700098	0	0.537315	0	0	0.358316	0	1.04833	0.725503	1.3829	0.835437	1.24012	0.529687	0.593397	0.505828	0	0.459242
Klf2	2.49731	2.49884	2.25365	2.4154	2.29389	2.49689	2.63265	2.41349	2.19943	2.48765	2.53635	2.5787	2.53059	2.49073	2.42784	2.17677	1.97199	1.60702
S100a2	0	0.368845	0.977358	0.669224	0.620552	0.420616	0.551938	0.30103	0.454845	0	0.813714	0.295347	0.631139	0.761251	0.469527	0	0	0
Il31ra	0	0.368845	0	0.346939	0.313445	0	0.358316	0.30103	0	0.317854	1.08005	0.469675	0.421275	0.529687	0.469527	0	0	0
Gm44423	0	0.368845	0.534787	0	0	0	0.787319	0	0.577032	0	1.15314	0.469675	0.878119	0.529687	0.593397	0.392697	0	0
Ccrl2	1.95992	1.74702	1.90229	1.80186	1.61496	1.51679	1.44595	1.94958	1.87515	2.04964	1.79749	2.19291	1.61424	1.86076	1.73687	1.27054	1.42697	1.04222
Itprid1	1.26491	0.565376	1.02959	1.25816	1.32434	1.06532	1.17903	1.3426	1.31025	1.70434	0.733117	1.21985	1.34827	0.62128	1.36916	0	1.18236	0.211121
Tulp1	1.0209	1.01557	0.666424	0.346939	0.620552	0.630326	0.358316	0.477266	0.454845	0.317854	0.733117	0.68993	1.27923	0.988871	0.768564	0.669875	0.224533	0
Amhr2	1.13539	0.565376	0.917978	1.15993	1.19901	1.44663	0.787319	0.699144	1.04833	1.75659	0.505828	0.68993	0.828273	0.254064	0.689753	0	0	0
Erap1	3.10323	3.08959	3.14227	3.14536	3.09784	3.12668	3.10299	3.19164	3.12672	3.2408	3.18468	3.09864	2.9334	3.06759	3.11945	2.32329	2.59064	2.54777
Gm29156	1.08189	1.1577	0.977358	0.669224	0.620552	0.537945	0.869818	0.954435	0.924383	0.317854	1.2704	1.38712	1.29754	0.62128	1.21961	0.595606	0.890421	0.211121
Rbm43	2.36549	2.31882	2.55787	2.40087	2.56352	2.46767	2.28623	2.59789	2.23826	2.76846	2.4703	2.38322	2.35931	2.43989	2.42308	1.5936	1.96884	1.90264
Ly6a	4.02596	3.77871	4.03172	4.19814	3.61131	3.55854	3.71047	3.82406	3.8783	4.22049	3.1495	3.05094	3.0901	3.28219	3.3562	2.73816	2.65375	2.38518
Fn1	4.39771	4.38195	4.12069	4.20707	4.11335	4.3861	4.55234	4.30365	4.44746	4.07675	4.41205	4.11828	4.19024	4.5035	4.36918	3.99634	3.63533	3.54418
Agpat2	2.88467	2.8329	3.01832	2.96408	2.97289	2.82571	2.66513	2.80297	2.69949	2.88535	2.69641	2.79897	2.72842	2.62986	2.65219	1.88491	2.27227	2.16712
Ing4	0.411956	1.26463	1.0762	0.92101	1.0221	0.420616	1.306	0.477266	1.08286	0.626956	1.58524	1.49422	1.64753	1.05454	1.48021	0.669875	1.04751	0.861116
Mid1	2.11112	2.29	2.02255	1.74842	2.13827	2.45913	2.62743	2.42015	2.27176	2.07402	2.43132	2.08918	2.1949	2.29188	2.36509	1.69478	1.62633	1.72415
Oog1	0.411956	0	0.344981	0	0.798651	0.921894	0	0.30103	0.284431	0.805773	0.322633	0.295347	0.922829	0.529687	0.89304	0	0	0
Cd33	1.97474	2.03887	1.66168	1.89233	1.78752	1.73983	1.98744	1.78552	1.9709	1.66565	2.63328	2.13493	1.98237	2.04742	2.25335	1.6325	1.67866	1.54185
P2ry10	0.619511	0.802842	0.666424	0.92101	1.34559	0.420616	0.358316	1.00017	0.873669	1.30999	0.940317	0.68993	0.538699	1.26705	0.768564	0.392697	0	0.352761
H60c	2.30522	2.26548	2.65657	2.34463	2.80117	2.631	2.72675	2.48306	2.32241	2.42018	1.3829	1.21985	1.46016	1.81035	1.38687	0.392697	1.09726	1.08899
Gm26510	1.26491	0.88587	0.917978	1.25816	0.798651	0.537945	0.551938	1.00017	0.67219	0.873437	1.18557	1.31148	0.963363	0.529687	0.689753	0.595606	0.224533	0.211121
Gm39090	1.30073	1.37554	1.96941	1.81831	2.0812	2.04974	1.93899	1.914	1.71504	2.10083	1.89301	1.60178	1.4078	1.86076	1.53287	1.10592	0.890421	1.20499
Fcgr2b	2.80953	2.79733	2.77572	3.02682	2.73963	2.72067	2.83525	2.78836	2.67216	2.82103	3.22925	2.99434	2.90336	2.94786	2.90913	2.55954	2.3458	2.31081
H2-M9	1.73873	1.53713	1.78998	1.80186	1.68674	1.42048	1.63655	1.73258	1.31025	1.30999	1.45574	1.73711	1.44765	1.08397	1.56855	1.21585	0.926702	0.459242
Rasl11b	1.68544	1.6281	1.58667	1.65344	1.79495	1.89105	1.71834	1.72446	1.48581	1.80323	2.09504	2.11591	1.88751	2.06263	1.9231	1.50346	1.3286	1.4461
Cd59a	1.76312	1.37554	1.86799	1.99489	1.8875	1.91759	1.56698	1.84529	1.22344	1.75659	1.9339	1.90794	1.87345	1.62686	1.72108	1.23485	1.34219	1.08899
Fbxo27	0.949926	0.565376	0.917978	0.770263	1.22714	1.331	1.05138	1.07936	1.19874	1.23505	0.992067	0.835437	0.963363	1.08397	1.03092	0.392697	0.56914	0.211121
Isg20	2.9116	2.43973	3.01375	2.86613	3.11263	2.87573	2.74416	3.17831	2.73714	3.23891	2.84844	2.79288	2.76902	2.94238	3.04538	1.70749	2.44812	2.71567
Htr2a	1.26491	0.700098	1.0762	0.980458	1.30201	1.14845	1.27756	1.25547	1.08286	1.35363	1.15314	1.03117	0.828273	1.36672	1.13542	0.958421	0.371806	0.211121
Abcb1a	1.55398	1.80534	1.15667	1.33824	1.34559	1.62178	1.85437	1.49154	1.56916	1.4631	2.23796	2.11914	2.05078	1.94682	2.04165	1.61735	1.45877	1.39445
2900089D17Rik	1.08189	1.11528	1.19195	1.0794	0.924589	0.771073	1.09823	0.699144	1.19874	1.10944	1.24391	1.19354	1.27923	0.95192	1.10332	0.392697	0.481586	0.821972
Crtap	3.1736	3.11662	3.12404	3.20987	3.08519	3.17028	3.11852	3.10022	2.97741	3.25975	3.23764	3.17568	3.03499	3.18543	3.05517	2.69204	2.52035	2.43489
Krt6b	2.59131	2.34057	2.27093	2.6542	2.30314	2.07434	2.63652	2.58112	1.91111	2.74297	1.11813	0.295347	0.538699	0.529687	0.835247	0	0.224533	0
Abca6	0.865045	0.88587	0.666424	1.22784	0.493597	0.420616	0.685383	0.477266	0.873669	0.317854	1.72272	1.16557	1.39366	0.69688	0.943989	0.392697	0.85083	0.544688
Aknaos	0.759441	0.368845	0.534787	0.852114	0.924589	0.420616	0.787319	0.699144	0	1.02975	0.634175	0.944236	0.538699	0.529687	0.295347	0	0	0
Itga2b	1.30073	1.69162	1.51243	1.51581	1.36584	1.54803	1.80494	1.5187	1.41464	1.44666	1.65412	1.96197	1.67844	1.65067	1.6789	1.13027	1.23676	1.04222
Shisa5	3.45637	3.22702	3.32516	3.27118	3.22288	3.38393	3.37921	3.49988	3.37482	3.41329	3.31692	3.17878	3.18849	3.38154	3.39039	2.72693	2.77583	2.60609
S100a1	2.77748	2.5839	2.85242	2.80822	2.78864	2.68332	2.40626	2.41683	2.32811	2.98664	2.52649	2.61917	2.52105	2.62905	2.54601	1.77142	2.14549	2.02365
Lax1	0.619511	0.368845	0.344981	0	0.493597	0.420616	1.09823	0.778296	0.67219	0.725503	1.11813	0.944236	0.707229	1.05454	0.689753	0.733278	0	0.211121
Iqank1	1.99606	1.7573	1.78135	1.81831	1.47081	1.37803	1.63655	1.62344	1.84176	1.53708	1.76583	1.60178	1.75983	1.50534	1.61199	1.08016	1.14189	0.961041
Per1	3.37985	3.3345	2.93014	3.01671	2.4493	2.81225	2.89377	2.88272	3.20605	2.57813	3.27732	3.34494	3.31134	2.95058	3.19232	2.84381	2.565	2.47404
Gm20186	1.86794	2.00576	1.73542	1.67642	2.00198	2.07732	2.25022	2.14007	2.28027	1.78823	2.48151	1.97111	2.00756	2.09985	2.50305	1.54179	1.74695	1.58636
Unc13d	1.80813	1.53713	1.58667	1.4643	1.47081	1.4068	1.68515	1.67228	1.67448	1.53708	2.00567	1.5688	1.61424	1.87017	1.93308	1.49333	1.09726	1.04222
Rnase4	2.83437	2.81637	3.14792	3.2347	3.29796	3.0323	2.90983	3.01092	2.69869	3.12911	3.05046	2.8741	2.85647	2.99922	2.77807	2.44998	2.35368	2.16897
Fdx2	0	0.700098	0.666424	0.346939	0.620552	0	0.685383	0.30103	0.454845	0	1.29535	0.768786	1.1494	0.254064	0.593397	0.239299	0.224533	0.211121
Nfia	2.80092	2.76463	2.42795	2.54801	2.32974	2.73527	2.86588	2.60979	2.88325	2.37716	2.74121	2.58314	2.78155	2.73444	2.67513	2.23626	2.17002	1.94168
Hoxc11	1.46951	0.955543	0.534787	0.852114	1.0221	1.37803	0.93912	0.954435	0.873669	0.932017	0.881613	1.13567	1.1494	1.18509	1.06863	0.92179	0.56914	0
Hyi	2.32191	2.27484	2.11258	2.2512	1.83031	1.80006	1.98744	1.87525	2.04207	1.83175	2.45714	2.41527	2.29936	1.86076	2.18167	1.68829	1.65329	1.62673
Gm13398	0	0.368845	0.534787	0	0	0.420616	0.358316	0	0	0.626956	1.21572	0.68993	0.963363	0.761251	0.295347	0.595606	0	0
Mppe1	2.35651	2.25913	2.55347	2.52801	2.52136	2.46281	2.29195	2.37494	2.27816	2.51995	2.34315	2.17064	2.24219	2.18887	2.21125	1.53253	1.76246	1.63939
Ifi211	2.37137	1.88034	2.28755	2.026	2.15143	2.04656	2.16395	2.70003	1.80559	2.77637	2.17875	2.17349	1.48414	2.26081	2.23895	1.7137	1.5071	1.22162
Gm15408	0.619511	0.802842	1.02959	0.852114	0.620552	0.962464	0.685383	0.699144	0.67219	0.725503	0.634175	0.68993	0.631139	0.761251	0.835247	0	0.371806	0
Igkv12-41	0.411956	0	0	0.537315	0.924589	0	0	0	0.284431	0.805773	0	0.98985	0.631139	0.62128	0.689753	0	0	0
Gm49890	2.62026	2.70589	2.85537	2.83466	2.73458	2.48311	2.7215	2.47586	2.73861	2.65402	2.58998	2.45116	2.44256	2.26458	2.44639	1.80769	1.9222	1.8286
Rrh	0.411956	0.565376	0.344981	0	0	0.259355	0.787319	0.30103	0	0.317854	0.813714	1.06885	1.00048	0.254064	0.593397	0	0.481586	0
Wnt11	2.50166	2.31602	2.33876	2.4544	2.20044	2.33098	2.28623	2.17628	2.4212	2.37716	2.45546	2.19831	2.11263	2.35113	2.32096	1.3035	1.93944	1.86348
Slc25a13	2.94405	2.97381	3.01933	2.7862	2.93988	2.78865	2.85435	2.85993	2.6848	2.86474	2.93269	2.93024	2.75486	2.89227	2.929	2.17464	2.5745	2.15776
Gm38642	0	0	0.849174	0.346939	0.313445	0.420616	0	0	0.7502	0.317854	0.634175	1.10353	0.421275	0	0.768564	0	0	0
Hoxaas2	0	0	0	0.537315	0.493597	0.259355	0.551938	0.30103	0.7502	0.626956	0.634175	0.469675	0.707229	0.62128	0.89304	0.239299	0	0
Pinlyp	1.13539	0.955543	1.30984	1.28652	1.10171	0.921894	0.551938	1.25547	0.873669	1.96705	0.634175	0.893262	0.771955	0.817367	0.768564	0	0.224533	0.352761
Tmem139	0.949926	0.802842	1.28323	1.19521	1.47081	1.21817	1.33268	1.20431	1.01081	1.65541	1.36261	0.593618	1.12343	1.35162	1.16533	0	0.926702	0.677424
Psmb10	3.12283	2.98778	3.16048	3.14346	3.12105	3.04592	2.88516	3.16633	2.91026	3.40728	2.83254	2.9391	2.65548	2.86534	2.82544	2.38007	2.2044	2.13245
Tnni3	1.22588	0.700098	1.0762	1.15993	0.976075	0.962464	1.306	0.954435	1.04833	1.23505	1.18557	1.29032	1.31513	1.08397	0.835247	0	0.85083	0.821972
Vsig4	0.865045	1.0683	1.46093	1.76698	1.10171	1.17295	1.09823	1.25547	1.04833	1.02975	1.15314	1.35095	1.1494	1.11153	1.5451	0.92179	0.758836	0.352761
Gc	0	0	0	0.537315	0.718668	0.827369	0.685383	0.602169	0.284431	0.932017	0.634175	0.295347	0.538699	0.761251	0.689753	0	0	0
9330154J02Rik	0.865045	1.23183	0.977358	1.22784	0.976075	1.17295	1.14051	1.00017	1.22344	1.02975	1.31894	0.893262	1.00048	1.33598	1.10332	0.669875	0.758836	0.211121
9130230L23Rik	1.08189	1.26463	1.1183	0.980458	1.27846	1.09482	1.05138	1.04155	0.7502	1.23505	1.03826	0.893262	1.03463	0.95192	0.835247	0	0.64197	0.459242
Dhx58	2.89266	2.35363	2.68902	2.18367	2.13153	2.19385	2.43988	3.00106	2.46327	2.83632	2.30455	2.49391	2.14182	2.40599	2.62095	1.88906	1.96884	1.57202
Gm9573	0.759441	0	0	0.770263	0	0.259355	0.551938	0	0.284431	0.317854	1.72272	0.469675	0	0.254064	0.469527	0	0	0
Thpo	1.08189	0.802842	0.666424	1.03274	0.313445	0.921894	0.869818	0.477266	0.7502	0.932017	1.21572	0.835437	1.03463	0.69688	1.10332	0.958421	0.224533	0
Specc1	3.02897	3.06877	2.92827	2.99524	2.99297	3.11649	3.20611	3.10228	3.1167	2.78568	3.00465	3.0066	2.78565	2.94981	3.02391	2.46883	2.20806	2.43787
Lix1l	2.7186	2.73997	2.50686	2.61607	2.72775	2.89603	2.92729	2.8016	2.62622	2.55002	2.78966	2.5546	2.55307	2.83258	2.64459	2.30628	2.00519	1.96588
Ighv14-4	0.411956	0.368845	0	0	0	0	0.685383	0.30103	0.454845	0.317854	0	0.768786	0	1.11153	1.03092	0	0	0
Fkbp7	2.50382	2.31602	2.68031	2.67825	2.60194	2.3883	2.28043	2.3485	2.27176	2.59631	2.4487	2.78113	2.32703	2.42716	2.2486	1.93958	1.83698	1.81632
Fbn1	3.36171	3.35267	3.36102	3.28379	3.38072	3.39163	3.49577	3.3518	3.16738	3.31302	3.69533	3.36966	3.41445	3.66063	3.39022	3.18577	2.93218	2.65389
9530053A07Rik	0.759441	0.368845	0.344981	0	1.27846	1.39266	0.358316	1.11411	0.284431	1.50897	2.44356	0.68993	2.07239	2.70138	1.96631	0.239299	0.85083	3.08786
Kcnc4	1.82899	0	1.65005	2.00023	0.976075	1.78285	0.998869	1.14631	0	1.78823	0.881613	0.768786	1.06629	0	0.943989	0.239299	0	0.211121
Paqr8	1.57276	1.74702	1.73542	1.36195	1.61496	1.77696	1.82205	1.75607	1.7863	1.73986	2.34532	1.45151	1.7536	2.2149	2.28078	1.45026	1.44843	1.38335
Nrg2	0.411956	0	0	0.669224	0	0.537945	0.551938	0.30103	0.67219	0.317854	0.733117	0.469675	0.707229	0.529687	0.469527	0	0	0
Gm10463	0.759441	0.368845	0.666424	0.770263	0.866169	0.962464	1.09823	0.477266	0.7502	1.17679	0.505828	0.98985	0.922829	0.62128	0.593397	0	0.224533	0.211121
Scn7a	1.77482	1.76735	1.52833	1.97285	1.78752	1.92186	1.91933	1.74837	1.55819	1.85198	2.36641	2.03804	2.32198	2.11601	2.05302	1.6325	1.65977	1.50092
Pon3	2.31531	2.09836	2.69862	2.61863	2.63617	2.38393	2.36021	2.46706	2.27176	2.67333	2.44183	2.18192	2.1949	2.50391	2.3407	1.78209	1.84546	1.62673
Hc	0.759441	0.88587	0.666424	0.537315	0.620552	0.537945	1.05138	0.602169	0.7502	0.499275	1.43864	1.16557	1.17394	1.36672	0.943989	0.92179	0.371806	0.61616
Srcin1	1.0209	1.3236	0.849174	1.44567	0.620552	0.630326	1.09823	1.25547	1.41464	0.725503	1.89301	1.52054	2.23189	2.08307	2.04165	1.46144	1.40437	1.25312
Iglv1	0.865045	0.368845	0	1.03274	1.34559	1.331	0.869818	1.14631	0.577032	1.17679	0.322633	1.60178	0.963363	1.4832	1.21961	0.239299	0.64197	0.731105
Tnfsf8	0.619511	0.955543	1.19195	0.852114	1.25356	1.47131	1.50199	1.6534	1.01081	1.44666	1.45574	0.944236	0.878119	1.50534	1.31125	0.595606	0.64197	0.677424
Trim12c	2.3829	1.98822	2.31646	2.03589	2.13491	2.07434	2.18627	2.68683	2.19943	2.6435	2.1526	1.80181	1.7536	2.27387	2.24621	1.54179	1.63323	1.22162
Gm40117	0.759441	0.368845	0.344981	0.537315	0	0	0	0	0	0.873437	0.813714	1.03117	0.538699	0	1.10332	0	0	0.352761
Gm26457	0.619511	1.11528	0.977358	1.22784	0.976075	0.537945	1.05138	0.602169	0.7502	0.725503	1.11813	1.16557	1.00048	0.62128	0.89304	0.595606	0	0.544688
Asic2	1.18298	0.368845	0	0	0	0.420616	0.358316	0	0.454845	0	1.11813	0.469675	1.34827	0.254064	0.295347	0	0	0.352761
Pxn	3.27357	3.33798	2.87053	3.00898	2.96946	3.18836	3.29563	3.21662	3.30211	2.81174	3.34442	3.13979	3.21487	3.21693	3.32413	2.57933	2.74468	2.68193
Egr1	3.50194	3.54482	2.72421	2.91205	2.55207	2.9693	3.17001	3.01681	3.35789	2.78182	3.30332	3.23498	2.95642	2.94825	3.09022	2.39059	2.79698	2.39515
Faddos	0.949926	0.955543	1.1183	0.980458	0.718668	1.03366	0.358316	0.954435	0.816308	1.0714	0.940317	0.295347	0.538699	0.529687	0.989628	0.239299	0	0
Hcst	1.22588	1.29511	1.58667	1.64148	1.13663	0.999522	1.14051	1.3012	1.14467	1.2615	1.34134	1.45151	1.21917	1.26705	1.03092	0.669875	0.704322	0.677424
C1qtnf12	2.72383	2.3216	2.54303	2.42945	1.98329	2.1484	2.3004	2.13691	2.23826	2.48612	2.70215	2.7983	2.76598	2.5765	2.69521	2.08743	2.21529	2.08594
Gm26814	0	0	0.344981	0.770263	0	0.259355	0.685383	0	0.454845	0.317854	1.11813	0.68993	1.00048	0.529687	0.768564	0.505828	0.224533	0
Igkv6-17	0	0	0	0	0.620552	0.962464	0.358316	0.602169	0	0.317854	0	0.944236	0.707229	0.866996	0.768564	0.239299	0	0
Ptgs2os	0.759441	1.0683	0.917978	1.12153	0.718668	0.630326	0.869818	0.778296	0.924383	0.626956	0.322633	0.835437	0.707229	0.95192	0.469527	0.239299	0	0
Gm5070	0.619511	0.368845	0.344981	0.346939	0.313445	0.259355	0	0	0.284431	0.499275	0.940317	0.835437	0.421275	0	0.689753	0	0	0
Epb41l4b	3.27577	3.22391	3.17727	3.16104	3.06509	3.1842	3.19666	3.16425	3.25383	3.07467	3.15018	3.08529	3.17894	3.03887	3.06329	2.45112	2.57606	2.55084
Id1	2.37137	2.36129	2.55199	2.62498	2.71907	2.7456	2.78621	2.71952	2.34478	3.1146	2.15928	2.10275	2.35146	2.75251	2.51355	1.96799	1.71979	1.70847
Gm45853	0.619511	0.368845	0	0	0.313445	0.259355	0.551938	0	0.67219	0	0.813714	0.469675	0.878119	0.529687	0.593397	0.239299	0	0
Gm36266	1.49223	1.4219	1.28323	1.36195	1.42149	1.4068	1.44595	1.43156	1.3479	1.37389	1.65412	1.45151	1.6228	1.54647	1.61199	0.837652	1.09726	1.06625
Nes	2.8909	2.85697	2.46199	2.81069	2.44766	2.76186	2.84411	2.71536	2.84365	2.4511	3.10071	2.71872	2.72975	3.09591	2.93542	2.5751	2.27696	2.16527
Tnfsf10	2.19766	2.18234	2.7321	2.60698	2.88541	2.68185	2.81697	2.99053	2.51656	2.9724	2.09504	1.75235	2.06018	2.28476	2.4494	1.27054	1.84963	1.53396
Ccm2l	1.33381	1.56962	1.30984	1.40582	1.27846	1.50586	1.61004	1.49154	1.19874	1.4118	1.83406	1.53311	1.90112	1.61024	1.64194	1.34867	0.991315	1.04222
Twist2	2.03579	2.43761	1.42285	1.40582	1.42149	2.04974	1.6235	1.07936	1.29012	1.33236	1.62104	1.59106	1.46016	1.6805	1.36916	1.23485	0.807264	0.861116
Col3a1	4.36002	4.33868	4.2816	4.25295	4.42641	4.483	4.69561	4.38381	4.12559	4.35724	4.6916	4.38888	4.41976	4.83473	4.33591	4.19147	3.91916	3.76316
Gm41609	1.53436	1.56962	1.55848	1.4262	1.22714	0.921894	1.33268	1.43156	1.74497	1.50897	1.62104	1.3694	0.922829	1.51599	1.60154	0.392697	1.20126	0.897077
Maob	1.65611	0.700098	1.1183	1.40582	1.06375	1.56767	1.42553	1.36192	1.04833	1.33236	1.4023	0.944236	1.52848	1.78843	1.35069	1.19598	1.28511	0
Klrc1	0	0.565376	0	0.669224	0.924589	0.630326	0	0.30103	0	0.932017	0.992067	0.835437	0	1.02296	0.989628	0	0.224533	0.352761
Ikbke	2.24314	2.21893	1.97502	2.16591	2.22848	2.28379	2.40187	2.29023	1.99594	2.27078	2.61624	2.01002	2.23397	2.53923	2.51355	1.81752	1.84546	1.75868
Ighv5-17	0.411956	0	0	0	0.313445	1.19615	0.685383	0.699144	0.577032	0	0	0.593618	0.963363	1.13748	0.768564	0	0	0.352761
Gm47218	0.759441	1.0683	0.977358	0.980458	0.924589	0.420616	0.869818	0.602169	0.816308	0.932017	1.45574	0.944236	1.44765	0.866996	1.26783	0.595606	0.371806	0.897077
Fkbp10	3.05757	3.09336	2.70801	2.80657	2.83268	3.08759	3.02423	2.91295	2.77517	2.80076	3.03262	2.90413	2.94039	3.15679	2.89428	2.71847	2.30698	2.20774
Ppp1r18	3.04039	3.02935	2.70177	2.77475	2.71731	2.78692	2.8689	2.85206	2.79171	2.72038	3.04917	2.96554	2.82729	3.00404	2.9662	2.54157	2.35757	2.26455
Chrna1os	1.0209	0.802842	1.33492	1.4993	1.48609	1.09482	0.869818	0.699144	0.67219	1.52325	1.15314	0.835437	0.771955	0.817367	1.03092	0.669875	0.371806	0
Pde4c	1.0209	1.51993	0.917978	1.15993	0.620552	0.630326	1.21442	0.699144	1.3479	0.499275	1.3829	1.59106	1.88751	0.988871	1.46598	0.595606	0.960185	1.11059
Plekhg1	2.72641	2.72051	2.50522	2.47976	2.51298	2.63512	2.8902	2.79538	2.89416	2.31378	2.59972	2.3467	2.76476	2.66709	2.67691	2.05209	2.21707	1.84055
Gm41409	0.949926	0.88587	0.534787	0.537315	0.313445	0.630326	0.787319	0.477266	1.11484	0.626956	1.03826	0.98985	1.39366	0.761251	0.989628	0.392697	0.371806	0.61616
Slc39a8	2.18438	2.284	2.36907	2.41946	2.16106	2.027	2.27159	2.2255	2.44202	2.44944	2.37659	2.28324	2.36395	2.31254	2.22658	1.51338	2.04407	1.65772
Atoh8	2.11112	0.88587	1.47878	1.72904	1.22714	1.63017	1.35782	1.46258	1.01081	1.56346	1.42085	1.10353	1.29754	1.6805	1.46598	1.02354	0.890421	0.544688
Rhbdl2	2.33481	2.3132	2.59556	2.56134	2.66194	2.38393	2.36744	2.41517	2.32622	2.45768	2.33437	2.40038	2.18572	2.31422	2.47564	1.40243	2.01382	1.88881
Gm4987	0.949926	0.802842	0.917978	0.92101	0.313445	0	0.358316	0.477266	0.454845	0.626956	0.322633	1.03117	0.631139	0.4133	0.469527	0	0	0
Smarca2	2.43132	2.50615	2.08747	2.29642	2.36484	2.3243	2.4419	2.28349	2.38134	2.40385	2.91267	2.3987	2.6792	2.7955	2.68746	2.21148	2.21707	1.93541
Sprr1b	3.09942	2.41363	2.49691	2.87543	2.27479	2.13561	2.51745	2.66106	2.17596	3.00416	0.813714	0.469675	0.259833	0.254064	1.06863	0	0	0
Tgm4	0	0.368845	0.344981	0	0.620552	0.630326	0.358316	0.477266	0.284431	0.983626	1.62104	0.944236	1.4078	2.11601	1.33143	0	0.224533	2.50827
Sdc1	3.98013	3.82647	4.04289	4.04393	4.07831	3.97557	4.02863	4.01864	3.87824	4.17746	3.73919	3.64835	3.52073	3.64574	3.66617	3.16312	3.09294	2.95655
Ido1	0	0	0	0	0.313445	0.827369	0.551938	0.845284	0.67219	0.805773	0.813714	0.835437	0.259833	0.761251	0.593397	0.239299	0	0
Gdpd3	2.17068	2.17073	2.19052	2.1436	1.87543	1.69923	1.6235	1.53167	1.6482	2.13303	2.43485	2.07872	1.82303	1.60169	1.78104	1.34867	1.39263	1.37195
Gabre	0.949926	1.01557	0.849174	1.15993	0.976075	0.630326	1.33268	0.602169	0.577032	0.626956	1.60943	1.52054	1.5782	1.13748	1.26783	0.837652	0.890421	0.821972
Snord83b	1.0209	1.26463	1.28323	1.4643	1.48609	0.771073	1.17903	1.07936	0.873669	1.53708	1.62104	1.83398	1.69311	1.26705	1.53287	1.02354	1.09726	0.930236
Gimap9	1.76312	1.65464	2.08747	1.76698	2.12123	1.9923	1.91933	2.01303	1.52351	2.27328	1.74048	2.02225	1.53889	1.83122	1.86369	1.34867	1.16259	1.16965
Slc26a9	2.07796	2.1165	1.66168	1.92509	1.50084	2.02365	2.12817	2.02957	2.23826	1.73986	2.5487	2.24646	2.26981	2.28834	2.77382	1.427	1.64002	2.49368
Ets1	3.12023	3.13061	2.96462	2.9506	3.1317	3.32194	3.46939	3.31131	3.16381	3.07388	2.99313	2.86726	2.90157	3.23034	3.09467	2.5613	2.46557	2.31081
Lgi3	1.36457	1.11528	1.0762	1.28652	1.13663	0.877199	1.14051	1.11411	1.08286	1.33236	1.2704	0.835437	1.31513	1.16194	1.13542	0.9922	0.371806	0.352761
Tmem45a	2.4184	2.4247	2.6519	2.64946	2.49864	2.27634	2.2686	2.3804	2.14256	2.85829	2.33878	2.25123	2.11536	2.48171	2.07492	1.90919	1.53371	1.60023
Malat1	2.92077	3.11216	2.73501	2.89277	2.89312	2.63348	3.2099	2.96161	3.04976	2.70402	3.75547	3.44479	3.40685	3.04139	3.47191	2.62329	2.90083	3.03475
Cfap45	1.96739	1.71464	1.88203	1.71901	1.45498	1.65444	1.76856	1.60224	1.19874	1.90172	1.74048	1.53311	1.48414	1.45989	1.55699	1.13027	0.960185	0.861116
Cdyl2	1.5138	1.35034	1.33492	0.980458	0.976075	1.06532	1.40411	1.3012	0.969742	0.932017	1.3829	1.33167	1.1494	1.43524	1.13542	0.837652	0.85083	0.459242
Gm36899	0	0.368845	0.666424	0.346939	0	0	0.551938	0	0.454845	0	0.813714	0.68993	0.878119	0.254064	0.593397	0	0.224533	0
Angptl4	2.79324	2.70703	2.65773	2.77831	2.76954	2.81552	2.88877	2.72936	2.51533	3.08827	2.96964	2.89561	2.67621	2.84805	2.83234	2.5209	2.29967	1.99982
Ism1	0.865045	0.802842	0.534787	1.03274	0.493597	0.877199	1.24714	1.04155	1.19874	1.02975	1.64337	1.03117	1.37905	1.22799	1.10332	1.13027	0.371806	0.61616
A030005L19Rik	0.759441	0.955543	0.666424	0.92101	0.493597	0	0.685383	0.30103	0.577032	0.932017	1.24391	1.33167	1.12343	0.62128	0.943989	0.505828	0.481586	0.459242
Gm29233	0.619511	0.368845	0	0	0.493597	0.420616	0	0.602169	0.454845	0.317854	0.881613	0.593618	0.259833	0.4133	1.10332	0.239299	0	0
Ccdc141	1.7862	1.76735	2.22007	2.132	2.26492	1.80006	1.99314	2.36755	2.40093	1.74831	2.12117	2.0716	2.14437	2.16826	2.24621	1.31909	1.98436	1.43626
Prss52	0.411956	0.368845	0.666424	0.346939	0.493597	0.706376	0.358316	0.699144	0.284431	0.499275	1.08005	0.593618	0.707229	0.62128	0.469527	0	0.371806	0
Gm26645	0.411956	0.565376	0.666424	0	0.493597	0.420616	0.358316	0.30103	0.7502	0.725503	0.992067	0.768786	0.259833	0.866996	0.689753	0	0.224533	0.211121
Ugt1a6a	1.08189	1.37554	0.849174	0.92101	0.866169	0.537945	0.787319	0.903253	0.67219	0.873437	0.813714	0.469675	0.631139	0.62128	0.689753	0	0.224533	0
Cbr2	2.33162	2.39062	2.62651	2.83853	2.71642	2.6759	2.64919	2.69567	3.02011	2.76766	2.28513	2.55813	3.39383	3.11434	2.91431	2.06327	2.7296	2.05591
Gm49097	0.619511	0.802842	0.534787	0.537315	1.48609	0.921894	1.17903	1.07936	0.924383	1.20688	1.11813	0.768786	0.922829	1.4832	1.06863	0.595606	0.704322	0.211121
Tnfrsf18	1.65611	1.01557	1.99145	1.61653	1.64719	1.59557	1.46544	1.72446	1.38256	2.08954	1.11813	1.13567	1.06629	1.18509	1.24438	0.239299	0.960185	0.544688
Gm47509	0.759441	0.565376	0.666424	0.980458	1.25356	1.17295	1.38158	0.699144	0	0.873437	1.03826	0.835437	0.259833	0.4133	0.295347	0	0	0
Mmp23	2.35952	2.24942	2.41599	2.42548	2.4493	2.46403	2.31141	2.33665	2.04571	2.43246	2.52933	2.63711	2.65705	2.66411	2.65594	2.37337	1.84546	1.96292
Csmd1	0	0.368845	0.534787	0.346939	0.718668	0.630326	1.21442	0.602169	0	0	1.3829	1.06885	1.06629	0.69688	0.768564	0.239299	0.224533	0.821972
Hoxc10	1.85853	0.955543	1.15667	1.54705	1.34559	1.84794	1.5357	1.57997	0.577032	1.65541	1.15314	1.40413	1.21917	1.42238	1.31125	1.10592	1.09726	0
Tcfl5	1.0209	1.0683	0.344981	1.03274	0.313445	0.877199	0.551938	0.602169	0.284431	0.873437	0.881613	0.768786	0.922829	0.91153	0.469527	0.669875	0	0
Akr1b10	2.49949	2.47615	2.75306	2.58129	2.87389	2.77218	2.64669	2.67871	2.48878	2.72393	2.37051	2.55104	2.42286	2.53422	2.38645	1.61735	2.172	1.8672
Gbp3	2.97351	2.40228	3.00185	2.478	2.59147	2.55202	2.65662	3.29642	2.643	3.29535	2.36641	2.48707	2.06937	2.60314	2.66059	1.95045	2.01382	1.64558
Ppargc1b	2.49512	2.44393	2.07877	2.23912	1.77227	1.9923	2.16395	2.00451	2.50163	1.81054	2.25159	2.22178	2.24015	1.92685	2.07135	1.84117	1.64671	1.23764
C920021L13Rik	1.97474	1.90272	1.98604	1.97847	1.43856	1.09482	1.21442	1.00017	1.69117	1.55047	1.58524	2.00167	1.69311	1.18509	1.03092	1.02354	0.64197	1.1312
Ighj2	0	0	0	0.669224	0.313445	0.630326	0.358316	0	0	0	0	0.835437	0.538699	0.866996	0.593397	0	0	0
Gm50115	0.759441	0.565376	0.534787	0	0	0.537945	0	0.30103	0.67219	0	0.634175	0.835437	0.771955	0.254064	0.689753	0	0	0.211121
Fbxo4	2.45605	2.32436	2.65773	2.68707	2.53498	2.33263	2.28043	2.20702	2.29681	2.47841	2.25426	2.54985	2.25819	2.25317	2.28738	1.68829	1.84963	1.72415
2610306O10Rik	0	0	0.344981	0	0.313445	0	0.358316	0.30103	0	0	0.505828	0.68993	0.421275	0.62128	0.593397	0	0	0
Vsig10l	1.60804	1.48333	1.30984	1.33824	0.866169	1.45914	1.42553	1.27894	1.70723	1.02975	1.89301	1.26806	1.97489	1.78277	1.97536	1.05277	1.23676	1.34821
Gli1	0.759441	0.802842	0.849174	0.92101	0.493597	1.29656	0.869818	0.602169	0.577032	0.932017	1.36261	0.68993	1.0958	0.988871	0.689753	0.505828	0.481586	0.211121
Tead3	2.63801	2.6848	2.34594	2.29642	2.33402	2.56477	2.71511	2.52524	2.64117	2.39071	2.81015	2.55223	2.67696	2.73571	2.73278	2.08217	2.26754	2.05829
D130052B06Rik	0.865045	0.368845	0.534787	0	1.30201	1.12245	1.38158	1.23063	0.577032	1.35363	1.4023	0.295347	0	0.91153	0.943989	0	0.224533	0.211121
Gm25835	0.411956	1.11528	1.02959	1.38444	0.866169	0.420616	1.09823	0.477266	0.969742	0.805773	1.4023	1.16557	1.37905	0.988871	1.40389	0.92179	0.64197	0.544688
Sparc	4.46412	4.37143	4.42302	4.39028	4.50664	4.51993	4.44548	4.42092	4.13585	4.38221	4.57654	4.40634	4.3479	4.61378	4.31493	4.10855	3.79809	3.75592
Duoxa2	1.33381	0.368845	1.40248	1.33824	0.976075	0.999522	0	1.27894	1.32948	0.932017	0.733117	0.469675	1.12343	0.529687	0.768564	0	0.481586	0
Asgr2	1.33381	1.29511	1.1183	1.28652	1.25356	1.331	1.306	1.27894	0.969742	1.44666	1.84102	1.31148	1.51782	1.35162	1.53287	0.595606	0.991315	1.25312
Igkv12-46	0	0	0	0	1.0221	0.999522	0.998869	1.50534	0.577032	0	0	1.03117	0.259833	0.761251	0.768564	0	0	0
Cds1	2.35952	2.57316	2.12063	2.16591	1.95365	1.85294	2.07064	2.20431	2.19689	2.08572	2.1319	1.82774	2.06937	1.83122	1.94763	1.73772	1.43783	1.01682
Foxf1	1.57276	1.6281	1.0762	1.22784	0.924589	1.31412	1.21442	0.845284	1.42983	1.4631	1.58524	1.75977	1.68584	1.38131	1.24438	1.19598	0.926702	0.778947
Capn2	3.51704	3.5062	3.31431	3.33483	3.26951	3.41244	3.48842	3.3623	3.43028	3.29201	3.3865	3.32598	3.12853	3.37736	3.35954	2.72211	2.9308	2.60203
Prr29	1.18298	0.955543	0.977358	0.770263	1.0221	0.921894	1.09823	0.602169	1.04833	0.932017	0.634175	0.593618	0.771955	1.33598	0.689753	0	0.371806	0.352761
Hspa1l	1.46951	0.88587	0.767379	1.22784	0.718668	1.37803	0.551938	0.699144	0.67219	1.30999	0.505828	0.68993	0.771955	0.4133	0.835247	0.239299	0	0
Ighj4	0	0	0	0.346939	0.313445	0.771073	0.551938	0.30103	0	0	0	0.593618	0.421275	1.11153	0.689753	0	0	0
Cyp27b1	1.33381	1.3236	1.28323	1.36195	0.924589	1.25912	1.21442	1.07936	1.31025	1.17679	1.2704	1.45151	1.53889	1.20707	1.52029	0.733278	0.991315	0.778947
Gm48038	0.619511	0.802842	1.35862	1.15993	0.798651	0.630326	0.787319	0.602169	0.67219	0.805773	0.505828	0.835437	0	0.529687	0.943989	0	0	0
Prr16	0.865045	1.01557	0.666424	0.669224	0.798651	0.771073	0.869818	0.845284	0.67219	1.10944	1.11813	0.835437	1.03463	1.35162	1.13542	0.392697	0.85083	0.352761
Phyhd1	1.13539	0.802842	1.02959	1.22784	0.798651	0.706376	1.24714	0.699144	0.873669	0.725503	1.45574	0.835437	1.42151	0.988871	1.31125	0.392697	0.704322	0.821972
9930111J21Rik2	1.57276	1.50202	1.35862	1.22784	1.3852	1.49464	1.80494	1.98246	1.42983	1.47894	1.9339	1.79508	1.03463	1.77123	2.17887	1.28733	1.14189	1.11059
Slit3	2.49731	2.62159	1.92165	2.33736	1.99738	2.33755	2.63005	2.39464	2.42725	2.00571	2.965	2.47163	2.6829	2.68671	2.53133	2.42671	2.00227	1.88528
Entpd3	2.98858	2.91297	2.98799	3.06594	2.7243	2.66835	2.72675	2.78552	3.16683	2.67333	2.99507	3.10996	3.02234	2.73316	2.93884	2.31254	2.40404	2.47495
Cpeb1	1.7129	1.67964	1.55848	1.61653	1.55529	1.71319	1.61004	1.54425	1.39889	1.42959	1.97635	1.83398	2.06937	1.90591	1.78104	1.25305	1.42697	1.37195
Slc12a4	2.3829	2.56691	2.23871	2.1359	2.05771	2.37951	2.38842	2.28575	2.17057	2.21455	2.60688	2.42492	2.32367	2.52709	2.42467	2.09775	1.84546	1.75391
9130002K18Rik	0	0.565376	0	0.92101	0.620552	0.630326	0.551938	0	0	0	1.03826	0.768786	1.26012	0.62128	0.835247	0	0.56914	0.459242
Hopx	2.50597	2.30465	2.54001	2.90018	1.98329	1.55796	1.72886	1.90867	2.35554	2.64136	2.16587	2.28324	2.34988	1.83629	2.13777	1.82714	1.52502	1.42617
Prkg1	1.91218	1.74702	1.69482	1.71901	1.32434	1.86279	1.66153	1.59125	1.72272	1.76472	2.29737	2.01002	1.95563	1.9186	1.91289	1.71984	1.3286	1.32309
Ptx3	1.7862	1.88793	1.49593	2.03589	0.866169	1.4068	1.97583	1.23063	1.90114	1.63418	1.82699	1.76706	1.48414	1.52639	1.57983	1.50346	0.991315	0.731105
Gm38157	0.411956	0.368845	0.666424	0.537315	0	0.259355	0.358316	0	0.454845	0	0.881613	1.31148	0.963363	0.529687	0.689753	0.505828	0.224533	0.211121
Ppbp	1.46951	1.44336	1.19195	1.51581	1.27846	1.29656	1.58181	1.46258	1.36558	1.4631	1.6646	1.46621	1.34827	1.31975	1.6222	1.08016	1.07309	0.61616
Marveld1	2.7888	2.85046	2.49691	2.53889	2.50587	2.76002	2.84966	2.64167	2.73861	2.41299	2.67872	2.55223	2.77443	2.80154	2.76736	2.24179	1.95275	2.2675
Itga10	1.68544	1.66732	1.61313	1.4643	1.63671	1.6848	1.73913	1.64364	1.56916	1.55047	2.26739	1.93824	2.22769	2.07732	1.91803	1.62498	1.56683	1.38335
Gm12688	0	0	0	0.346939	0	0.259355	0.551938	0.30103	0	0.725503	1.18557	0.68993	0.631139	0	0.295347	0	0	0
Scnn1b	1.7862	1.7365	2.01243	1.79341	1.77227	1.63841	1.6235	1.87525	2.00398	1.58834	2.16259	1.58008	2.20389	1.81035	1.9929	0.837652	2.12613	1.20499
Klf15	1.98907	1.69162	1.92791	2.1586	1.27846	0.921894	1.17903	1.25547	1.95336	1.30999	2.01962	1.8522	2.27551	1.61024	2.05675	1.08016	1.5071	1.62025
Steap2	2.27711	2.44393	2.40576	2.42945	2.7057	2.70555	2.65907	2.62137	2.48089	2.41299	2.71526	2.09261	2.43999	2.87696	2.70616	2.09775	2.3627	1.55719
Igfbp7	3.90501	3.71743	3.67216	3.65073	3.69762	3.73917	3.66669	3.63638	3.42999	3.65512	3.84461	3.97995	3.68731	3.79365	3.66962	3.37764	3.17687	3.15025
Gm10419	0.411956	0	0	0	0	0.259355	0	0.30103	0.284431	0.499275	0.634175	0.295347	0.878119	0.69688	0.295347	0	0	0
Hspb7	3.33076	1.3236	2.84495	3.03326	2.22576	3.05163	2.02054	2.4411	1.26902	2.85829	2.04624	1.69651	1.76597	1.40912	2.09577	1.28733	1.25348	1.18766
Acsbg3	0.865045	0.955543	1.40248	1.28652	1.16894	0.827369	1.21442	1.20431	1.01081	1.2615	0.881613	0.68993	0.538699	1.35162	0.943989	0.239299	0.371806	0.352761
Nrap	2.83638	0	2.33633	2.63739	1.95365	2.88554	2.124	2.36568	0.7502	2.64243	0.733117	1.3694	0.922829	0.91153	1.80819	0.669875	0.481586	0.61616
Retnlg	1.26491	0.955543	0	1.12153	0.924589	0.420616	1.21442	0.699144	1.04833	1.02975	0.940317	0.835437	0.421275	0.529687	0.469527	0.239299	0	0
Fchsd1	2.32841	2.40913	2.2681	2.25417	1.87543	2.19612	2.28043	2.03361	2.41967	2.10083	2.5487	2.31099	2.16432	2.06856	2.42467	1.60166	1.75218	1.87814
Csrp1	3.74291	3.63422	3.89123	3.82592	3.78965	3.74477	3.59796	3.6506	3.66944	3.89415	3.74224	3.71691	3.55267	3.7766	3.7958	3.10577	3.20655	3.15996
Mmp19	2.11112	1.96365	1.97502	2.15116	2.1416	2.14587	2.55934	2.22291	1.9304	2.16622	2.447	2.02225	2.21919	2.52812	2.29172	1.91311	1.74165	1.57202
Col5a1	3.60352	3.69714	3.03516	3.21378	3.29564	3.64367	3.85435	3.55902	3.47207	3.16611	3.92444	3.32217	3.5929	3.9929	3.5139	3.46728	3.02609	2.83645
Traf1	1.80813	1.7365	1.52833	1.62919	1.79495	1.98501	1.89874	1.8131	1.57988	1.95682	1.91101	1.69651	1.48414	1.99829	2.07847	1.28733	1.20126	1.33584
Alox5ap	2.13694	2.12092	2.32899	2.60434	2.43604	2.31064	2.33003	2.39987	2.08377	2.45768	2.38653	2.28763	2.18339	2.54518	2.28956	2.09262	1.81051	1.43626
Sntg1	0	0	0.344981	0.980458	0	0.420616	0.685383	0	0.67219	0.499275	0.992067	0.893262	1.12343	0.529687	0.469527	0.505828	0.224533	0
Saa1	1.08189	0.368845	0.534787	1.31315	0.493597	0	0	0.30103	1.39889	1.14442	0	0.593618	1.19714	0.529687	0.469527	0	0	0
Gm34256	0.865045	0.802842	1.49593	1.25816	1.25356	1.06532	1.38158	1.07936	1.01081	1.37389	1.03826	0.593618	0.631139	0.95192	0.593397	0.239299	0.371806	0
Gm5784	1.49223	1.48333	1.5728	1.22784	1.32434	1.03366	1.306	1.00017	1.3479	0.626956	0.940317	1.53311	1.55898	0.4133	1.16533	0.392697	0.56914	0.731105
Krt75	0	0.802842	0.534787	0.92101	0	0.259355	0.551938	0.699144	0.67219	0.499275	0.634175	0.295347	0.259833	1.08397	1.10332	0	0	0.352761
Six5	2.2312	2.18234	2.03244	2.07781	2.07738	2.25714	2.36982	2.17628	2.19175	2.05792	2.33658	2.03415	2.27362	2.30405	2.29815	1.73772	1.79665	1.54185
Gm379	0.759441	0.565376	0.977358	0.92101	1.22714	0.420616	0.685383	0.778296	1.01081	0.873437	0.634175	0.68993	0.828273	0.4133	0.593397	0	0.224533	0
Npr3	1.99606	1.65464	2.096	2.36343	2.15787	2.31064	2.38614	2.08298	1.60052	2.35705	1.63235	1.68792	1.74087	2.27935	1.68767	1.46144	1.35536	0.930236
Spr	3.00178	2.93847	3.15388	3.15551	3.05265	3.06741	2.91797	2.91927	2.94308	3.13188	2.95767	2.90096	2.8241	2.87879	2.95603	2.41948	2.32958	2.29178
Erv3	0.411956	0.368845	0	0	0	0.420616	0.787319	0.30103	0	0.317854	1.08005	0.469675	0	0.761251	0.469527	0	0	0
Fgfbp1	2.97859	2.92831	3.16194	2.88175	2.83133	2.59735	2.66393	2.52002	3.04217	2.6022	2.68172	2.78808	2.8011	2.42457	2.90546	1.38961	2.38869	2.71409
Sertad1	2.50597	2.39532	2.79048	2.60698	2.75201	2.6343	2.45381	2.56839	2.52862	2.90736	2.45378	2.62322	2.35775	2.54023	2.5057	1.86359	1.96884	1.9888
Gm26736	0.411956	0.565376	0	0.346939	0.313445	0.259355	0.685383	0.30103	0.7502	0.317854	1.15314	1.43629	1.24012	0.4133	0.89304	0.837652	0.224533	0.352761
Cidea	1.60804	1.50202	1.68406	1.77597	0.620552	0.827369	1.17903	1.3426	0.969742	1.74831	0.940317	0.944236	0.963363	0.69688	1.13542	0	1.14189	0
Ager	1.88618	1.95083	1.72563	1.97847	1.19901	0.999522	1.40411	1.20431	1.80559	1.37389	1.7042	2.32323	2.38644	1.30287	1.80819	1.02354	1.52502	1.50092
Iffo1	1.81869	1.64157	1.46093	1.54705	1.19901	1.69207	1.66153	1.46258	1.17254	1.58834	2.02868	1.90794	2.15942	1.65067	1.86369	1.48296	1.44843	1.16965
Efhb	1.0209	1.01557	0.977358	0.92101	0.718668	0.537945	0.787319	0.903253	1.22344	1.02975	1.31894	1.16557	0.631139	0.817367	0.768564	0.239299	0.371806	0.544688
Jph2	2.35348	1.95729	1.70533	1.76698	1.66742	2.32093	1.90571	1.98246	1.86976	2.08185	2.16587	2.01821	2.00051	2.1999	1.9231	1.91311	1.28511	1.32309
D030040B21Rik	0.411956	0	0.344981	0.980458	0.866169	0.420616	0	0.30103	0.454845	0.499275	0.881613	1.19354	0.259833	0	0.835247	0.239299	0	0
Ighv1-9	0	0	0	0	0.313445	0.706376	0.358316	0.699144	0.284431	0	0	0.593618	0.771955	0.988871	0.768564	0	0	0.211121
Ntrk2	1.55398	1.56962	1.0762	1.8785	0.924589	1.63841	1.9578	1.57997	1.3479	1.35363	1.62104	1.63244	2.0145	1.75331	2.13468	1.13027	1.6122	1.08899
Col23a1	1.26491	1.29511	0.977358	0.852114	1.06375	0.962464	1.27756	1.23063	0.924383	1.02975	1.65412	1.03117	1.26012	1.30287	1.21961	0.958421	0.481586	0.778947
Slc10a4	0.411956	0.802842	0	0	0	0.259355	0	0.30103	0	0.317854	1.24391	0.469675	1.17394	0	0.469527	0	0	0.352761
9330179D12Rik	0.619511	0.955543	1.22456	0.92101	0.620552	0.537945	0	0	0.577032	0.626956	0.992067	0.893262	0.538699	0.69688	0	0	0	0.211121
Adamtsl5	2.09486	1.6281	1.46093	1.71901	1.27846	2.04336	1.73913	1.5187	1.31025	1.8713	2.05477	1.59106	1.90997	1.87481	1.77399	1.43878	1.25348	1.16965
Rxrg	1.08189	0.368845	0.534787	0	0.493597	1.19615	0	0.602169	0.816308	1.35363	0.733117	0.68993	1.00048	0.254064	0.89304	0	0.481586	0
Rbms2	2.8747	2.7696	2.80143	2.76846	2.92539	2.98721	2.98398	2.94021	2.74299	2.92774	2.90559	2.67805	2.63782	2.9721	2.8883	2.13673	2.37154	2.28053
Cthrc1	2.67001	2.62298	2.85167	2.75932	3.24145	2.95141	2.83769	2.87583	2.30683	3.11996	2.83883	2.66084	2.55307	3.04233	2.51095	2.28362	2.18179	2.03883
Gm42940	1.36457	1.37554	1.78135	1.59006	1.10171	1.17295	1.14051	1.3012	1.44451	1.33236	1.55961	1.80843	1.85398	1.26705	1.72108	0.669875	1.23676	1.36023
Lrat	0.411956	0	0.666424	0.770263	0.313445	0.771073	0.685383	0.602169	0.873669	1.35363	0.992067	0.295347	0.421275	0.761251	0.295347	0	0	0
Mir5136	1.82899	1.86476	1.9521	1.98401	1.40372	1.19615	0.869818	1.07936	1.51129	1.52325	1.48804	2.00167	1.49566	0.761251	1.03092	0.595606	0.85083	0.961041
Gm42815	1.59076	1.39934	1.55848	1.68747	1.27846	1.23912	1.33268	1.27894	1.59032	1.28643	1.36261	1.58008	1.55898	1.22799	1.40389	0.9922	0.807264	0.821972
Ly6g6g	1.22588	0.955543	0.767379	1.0794	0.620552	1.17295	1.24714	0.778296	1.01081	0.983626	0.813714	0.469675	0.707229	1.05454	0.689753	0	0.371806	0.211121
Txnip	3.86984	3.79373	3.53582	3.54509	3.27904	3.16546	3.29252	3.33465	3.73892	3.30821	3.71524	4.12382	4.09851	3.67356	3.76284	3.27144	3.41726	3.27833
Ccl17	0.759441	0.88587	1.40248	1.33824	0.976075	1.03366	0.869818	1.07936	1.01081	1.0714	0.992067	1.06885	0.963363	1.24797	0.89304	0.392697	0.371806	0.677424
Chrne	0.865045	0.88587	1.02959	0.537315	0.313445	0.630326	0	0.477266	0.577032	0.317854	0.505828	0.944236	0.828273	0.4133	0.689753	0	0.371806	0
Gm39556	0.759441	0	1.02959	1.0794	1.06375	1.12245	0.358316	1.00017	0.454845	0.873437	1.11813	0.593618	0.538699	1.13748	0.989628	0.392697	0.224533	0.352761
Hand2	0.411956	0.88587	0	0	0.313445	0.706376	0.551938	0.30103	0	0.499275	1.36261	0.469675	1.1494	0.4133	0.89304	0	0.371806	0.544688
Srgn	3.03788	3.07615	3.21835	3.34454	3.25545	2.93068	2.87265	3.04434	2.98952	3.19903	3.26527	3.40286	2.83568	2.94942	2.95929	2.64116	2.54785	2.40275
Cytl1	0.411956	0.700098	0	0.92101	1.3852	1.21817	0.869818	0.778296	0	1.02975	1.48804	1.24462	0.828273	0.62128	1.21961	0.881727	0.704322	0
E130008D07Rik	0.759441	1.0683	0.767379	0.852114	0.313445	0.537945	0.869818	0.699144	1.3479	0.725503	1.42085	0.295347	1.26012	1.05454	1.35069	0.239299	0.224533	1.11059
Gm16933	1.33381	1.0683	0.977358	1.4993	1.13663	0.771073	0.998869	0.954435	1.22344	1.17679	0.322633	0.68993	0.259833	0.761251	1.31125	0	0	0.352761
Acadl	3.60811	3.21973	3.61549	3.48163	3.44758	3.26337	3.36431	3.54152	3.42139	3.70795	3.29174	3.40453	3.29307	3.23237	3.30633	2.62782	2.93287	2.70238
Tmem132e	1.13539	0.88587	0.977358	0.770263	0.976075	1.43375	1.42553	1.23063	0.7502	1.02975	1.43864	1.06885	1.03463	1.61863	1.10332	0.9922	0.56914	0.544688
Gm47446	1.08189	1.01557	1.02959	0.770263	0.313445	0	0	0	1.3479	0	0.881613	1.48045	1.12343	0	0.295347	0	0	0.61616
Rnf135	2.19328	2.1165	2.2006	2.11603	2.21748	2.10605	2.0846	2.25787	2.10321	2.26826	2.08334	2.09602	2.16675	2.21067	2.09915	1.427	1.77251	1.54185
Lgr6	0.619511	1.0683	0.534787	0.770263	0.718668	0.537945	0	0.699144	0.67219	0.317854	1.50333	1.26806	0.878119	0.866996	1.31125	0.595606	0.704322	0.544688
Glt8d2	0.759441	0.368845	0.977358	1.33824	0.924589	0.827369	0.685383	0.903253	0.454845	1.10944	1.54621	0.835437	0.963363	1.13748	1.19332	0.837652	0.371806	0.544688
Rdh10	3.03851	3.02223	3.29631	3.31446	3.43981	3.34866	3.42674	3.37384	3.21102	3.48238	2.91675	2.85561	2.78272	3.04948	2.91534	2.35402	2.47454	2.23232
Mmp11	2.19766	2.12092	1.92791	2.10366	1.99738	2.04656	2.08	1.914	1.94887	1.81772	2.76488	2.35984	2.49454	2.55007	2.34835	1.85476	2.03058	1.97462
Gm47232	0.865045	1.01557	0.344981	0.669224	0.313445	0	0	0.602169	1.01081	0	0.881613	0.944236	1.31513	0.4133	1.03092	0	0.64197	0.459242
Mxra8	2.88824	2.7036	2.6703	2.73752	2.72256	2.93483	2.84331	2.84838	2.56071	2.66933	3.29515	3.03091	3.16845	3.2106	2.92999	3.01262	2.57684	2.14236
Me1	3.1249	3.19929	3.27279	3.35027	3.37957	3.15837	3.0237	3.0978	3.2058	3.21844	2.5405	2.78739	2.72442	2.87696	2.68397	2.02882	2.40635	2.0837
Ccdc162	1.69939	1.37554	1.95795	1.66508	1.83031	1.29656	1.46544	1.77104	1.6659	1.53708	1.7042	1.62245	1.5966	1.64288	1.72108	0.733278	1.57473	1.01682
E230020A03Rik	0	0.565376	0	0.346939	0.493597	0.259355	0	0.30103	0	0	0.733117	0.469675	1.00048	0.62128	0.295347	0	0.224533	0
S100a13	2.55073	2.38586	2.68251	2.63123	2.66294	2.47248	2.40626	2.45351	2.24057	2.78797	2.40387	2.53653	2.38498	2.46899	2.44183	1.98814	1.91152	1.79505
Hs3st1	1.26491	1.48333	1.3811	1.25816	1.51511	1.63017	1.78713	1.57997	1.42983	1.64493	1.90509	1.78824	1.44765	2.07732	1.5451	1.46144	1.21937	0.930236
Sult1c2	0	0	0.344981	0	0	0	0	0	0	0.317854	0.505828	0.295347	0.631139	0.62128	0.689753	0	0	0
Sprn	0.759441	1.0683	0	0.669224	0.493597	0.630326	0.685383	0.845284	0.816308	0.499275	0.940317	0.768786	1.0958	1.28533	0.593397	0.595606	0.56914	0
Prr5	2.55649	2.5525	2.42002	2.51033	2.26492	2.41093	2.3004	2.27203	2.49008	2.32501	2.52363	2.54985	2.39655	2.32579	2.35587	1.99465	1.99341	1.65772
Lix1	0.619511	0.565376	0.666424	0	0.313445	0.630326	0	0.30103	0	0.499275	1.08005	0.944236	0.771955	0.62128	0.295347	0	0.371806	0.211121
Myoz1	2.78543	0.368845	2.42201	2.41129	2.09986	2.57622	1.44595	1.70776	0.577032	2.89381	0.322633	1.10353	0.538699	0.4133	1.33143	0	0.371806	0.211121
Eps8l2	3.05456	2.97072	2.61131	2.68047	2.41535	2.60798	2.70753	2.62033	3.09044	2.44777	3.15923	3.05729	3.20677	3.03283	3.25938	2.54157	2.87377	2.37152
Plekha6	2.97278	3.14249	2.6703	2.74808	2.57954	2.85789	3.02423	2.93971	3.11885	2.60917	3.2315	2.91917	3.0733	3.00506	3.17032	2.37874	2.77286	2.44574
Ifi35	2.99972	2.73891	3.06246	2.84006	2.91879	2.81225	2.78984	3.09918	2.73788	3.30659	2.56334	2.68335	2.6002	2.77163	2.83296	1.94324	2.26275	2.22265
Ngp	0.759441	0.700098	0.767379	0.770263	0	0	0.358316	0	0.284431	0.317854	0	0.768786	0.631139	0.866996	0.469527	0	0	0
2210407C18Rik	0.619511	0.700098	0.849174	0.980458	0.493597	0.771073	0	0.30103	1.11484	0.499275	0	0.835437	0.878119	0.254064	0.768564	0	0	0
Gpc4	2.80632	2.71829	2.7766	2.83075	2.80694	2.77814	2.85668	2.78195	2.78714	2.72127	2.72528	2.70641	2.6777	2.78373	2.59488	2.29347	2.15792	1.99982
Myot	2.81901	0	2.38672	2.56279	1.86301	2.67139	1.76856	2.00019	0	2.64029	0	1.03117	0	0	1.70469	0	0	0
Trib3	3.08271	3.00878	3.0371	3.20559	2.80479	2.66222	2.63524	2.79884	3.05968	2.77085	2.59121	2.33316	2.02804	2.25509	2.38297	2.4291	1.64671	1.23764
Adssl1	2.78204	2.28097	2.38888	2.57	2.29622	2.65756	2.28334	2.29466	2.25867	2.5806	2.43661	2.30684	2.21051	2.14909	2.29388	1.53253	1.86994	1.79505
Mx1	2.83937	2.39532	2.94354	2.55398	2.55846	2.35826	2.42758	3.11945	2.56292	3.02896	2.21231	2.24164	1.90556	2.17293	2.59164	1.53253	1.75218	1.74909
Adh1	2.35348	2.24283	2.18711	2.44307	1.86927	2.06832	1.90571	1.85145	3.03851	2.31378	2.18191	2.12868	2.8011	1.86549	2.16464	1.68169	1.86193	1.50092
Trf	3.09942	3.03795	3.71258	3.5971	3.32291	3.16473	3.13187	3.07937	3.1228	3.15049	3.4117	3.25519	3.22474	3.20761	3.1555	2.81054	2.73667	2.56514
S100a3	1.18298	0.88587	1.33492	1.25816	1.3852	1.23912	0.551938	1.04155	0.577032	1.57608	1.18557	0.768786	0.828273	0.95192	0.835247	0	0.890421	0.211121
Denn2b	3.09668	3.02989	2.8684	2.9114	2.75282	2.93235	3.04278	2.98292	3.14523	2.83082	2.95502	2.89882	2.92248	2.9147	3.10108	2.03476	2.73828	2.462
5031434O11Rik	1.64067	1.76735	1.71559	1.70875	1.34559	1.06532	1.38158	1.32241	1.55819	1.02975	1.7491	2.11914	2.04118	1.28533	1.71296	1.05277	1.35536	1.29645
Slc4a9	0.949926	1.0683	1.15667	1.03274	1.06375	0.877199	0.358316	0.699144	0.454845	1.28643	0.881613	0.469675	0.878119	0.529687	0.593397	0	0.371806	0
Arhgef10l	2.84136	2.86339	2.57362	2.60434	2.57222	2.77695	2.93187	2.73259	2.81693	2.52418	2.87028	2.65245	2.79772	2.79105	2.82544	1.97818	2.49945	2.24488
Tmem202	0.759441	0.565376	0.666424	1.03274	1.10171	0.771073	0.358316	0.30103	0.284431	1.20688	0.634175	0.893262	1.00048	0.69688	0.469527	0	0.224533	0.352761
2810457G06Rik	0.949926	0	0.534787	0.537315	0	0.537945	0.685383	0.30103	0.67219	0.499275	0.881613	0.944236	0.538699	0.95192	0.689753	0.392697	0.371806	0
G530011O06Rik	0.759441	0.88587	1.02959	1.03274	1.99273	1.66223	1.93899	2.11078	1.01081	1.91899	1.47219	1.38712	1.19714	2.0566	1.50733	1.05277	0.890421	0.98985
Prlr	2.20629	1.96992	2.19052	2.1549	1.95365	1.95851	2.35777	2.22291	2.01962	1.91331	2.01962	1.50759	2.07239	1.7016	1.98858	0.881727	1.48841	1.56468
Tlcd2	1.7511	1.71464	1.65005	1.69824	1.50084	1.27825	1.38158	1.14631	1.52351	1.98195	1.54621	1.76706	1.33201	1.16194	1.29008	1.19598	0.807264	0.61616
Mab21l3	2.46791	2.64061	2.09176	1.86422	1.99738	1.87241	2.21774	2.07207	1.95336	2.10453	1.24391	1.62245	1.21917	0.866996	1.66995	0.733278	0.704322	0.897077
Gm26682	0.411956	0.700098	0.767379	0.770263	0.620552	0.921894	1.21442	1.14631	0.284431	1.14442	0.733117	0.98985	0.707229	1.11153	1.03092	0.669875	0.224533	0.211121
Efnb1	3.00992	3.00935	2.61131	2.71559	2.61994	2.90408	2.99763	2.8647	2.78186	2.77005	2.89718	2.64771	2.71697	2.8563	2.83852	2.40716	2.2707	2.05829
Ighv10-1	0.411956	0	0	0	0	0.259355	0.787319	0.699144	0.284431	0	0.505828	0.295347	0.878119	1.40912	0.295347	0.392697	0	0
Bglap3	2.21475	1.59985	1.86079	2.07781	2.07738	2.05289	1.6735	1.7162	1.48581	2.65918	1.36261	1.68792	1.21917	1.22799	1.61199	0.733278	1.07309	0.821972
Gm37760	0.759441	0.88587	1.44231	0.537315	0.976075	0.706376	0.685383	0.30103	0.454845	0.725503	0.813714	1.03117	0.922829	0.62128	0.768564	0.505828	0	0.352761
Lacc1	2.41313	2.48765	2.50522	2.478	2.52822	2.53785	2.52913	2.5601	2.48089	2.45604	2.42955	2.28324	2.20832	2.38373	2.34835	1.77142	1.90425	1.68101
Slc25a43	1.36457	0.700098	1.22456	1.03274	1.67719	1.27825	1.14051	1.47731	1.01081	1.56346	1.64337	1.06885	1.21917	1.71512	1.64194	0.788593	1.02032	0.930236
Dhx58os	1.4202	1.23183	0.917978	1.15993	1.13663	1.29656	1.33268	1.00017	1.17254	1.0714	1.6646	1.10353	1.51782	1.51599	1.06863	1.27054	0.758836	0.459242
Pdzd3	0.411956	0.802842	0	0.770263	0.718668	0.259355	0	0.30103	0.454845	0.626956	0.634175	0.944236	0.771955	0.529687	0.593397	0.239299	0	0.211121
Nbl1	2.91746	2.82775	2.61131	2.75467	2.46375	2.86906	2.71403	2.63768	2.75091	2.59631	3.41189	3.13174	3.22791	3.05102	2.94704	2.46991	2.62613	2.73512
Bcl9l	3.18542	3.14457	2.44341	2.62372	2.66194	3.1309	3.35728	3.09396	3.26357	2.61376	3.13184	2.68159	3.09355	3.14309	3.1555	2.41705	2.61912	2.45823
Bpifc	2.10035	1.6281	1.78998	1.91228	1.77996	1.63841	1.72886	1.83904	1.19874	2.27825	1.31894	0.295347	0.631139	0.761251	0.295347	0	0	0.352761
Snord110	0.759441	0.802842	0.534787	0	0.718668	0.537945	0.869818	0.30103	0.67219	0	0.733117	0.593618	0.538699	0.254064	0.593397	0	0	0
Nudt6	2.29836	2.11203	2.4396	2.42548	2.19166	2.12242	1.98167	1.93469	2.16785	2.30459	2.25426	2.46443	2.26015	2.13667	2.22406	1.74352	1.71415	1.71899
Bicc1	2.27346	2.31882	1.82288	1.98949	1.94851	2.3567	2.53404	2.2255	2.16236	2.0538	2.73332	2.30684	2.55307	2.71756	2.42148	2.27183	1.99638	1.74421
Hrct1	1.7973	1.3236	1.51243	1.86422	1.36584	1.21817	1.27756	1.44734	1.45873	1.35363	1.55961	1.96197	1.66326	1.16194	1.6222	1.3035	0.890421	0.961041
Tsku	2.36252	2.34057	2.37799	2.37478	2.45417	2.5781	2.5578	2.50262	2.56071	2.32279	2.41322	2.12234	2.22558	2.55779	2.29602	1.94686	1.86994	1.52594
1700016C15Rik	0.759441	0.700098	1.19195	1.28652	0.620552	0.706376	0.685383	0.903253	0.454845	1.2615	0.940317	0.295347	0.421275	0.69688	0.943989	0	0	0.352761
Ifitm10	1.86794	1.96365	1.52833	1.65344	1.30201	1.51679	1.61004	1.49154	1.39889	1.72246	1.24391	0.893262	1.03463	1.13748	1.10332	0.595606	0.481586	0.544688
Cercam	2.26234	2.02263	1.90229	1.8569	2.12469	2.1559	2.26559	2.14321	1.91602	1.90172	2.30455	2.07872	2.3082	2.46782	2.07135	1.93958	1.67246	1.50092
Ighv1-7	0.411956	0	0	0	0.718668	0	0.358316	0.477266	1.04833	0	0	0.469675	0.828273	0.817367	0.593397	0	0	0
Morrbid	2.60857	2.36881	2.84495	2.73655	2.57098	2.3001	2.24391	2.35813	2.28237	2.64879	2.43309	2.76906	2.15695	2.30405	2.27183	1.83654	1.90425	1.79505
Slc8b1	2.70797	2.65755	2.49523	2.54651	2.44602	2.49349	2.51576	2.55529	2.66178	2.31378	2.79121	2.52278	2.70098	2.5616	2.65966	1.98152	2.1779	2.15776
P2ry2	1.90369	1.8486	1.63809	1.91228	1.5423	1.77098	1.9578	1.74055	1.87515	1.81054	2.37051	1.88649	2.07539	2.06561	2.02996	1.57701	1.59011	1.46516
Gcnt2	3.13053	2.93646	3.14151	3.03277	3.11227	3.0223	3.14998	3.18146	3.1225	3.11243	3.11047	2.8891	2.8078	2.98801	3.11265	2.29671	2.37279	2.65147
Mlkl	2.70527	2.69897	2.71212	2.53581	2.81405	2.68111	2.61274	2.90056	2.56401	2.88106	2.48151	2.2536	2.16188	2.43611	2.50964	1.76048	1.89311	1.8286
Gpx8	2.39965	2.24942	2.63392	2.60566	2.71642	2.53163	2.40626	2.47295	2.18129	2.69276	2.46377	2.56509	2.26597	2.63148	2.32096	2.10029	1.86595	1.75868
Gm8162	0.759441	0.700098	0.666424	0.537315	0.313445	0.771073	0.551938	0	0.67219	0.873437	0.634175	0.835437	0.771955	1.08397	1.06863	0.788593	0.224533	0
Gm19510	0.949926	0.565376	1.15667	0.770263	0.718668	0.771073	1.09823	0.845284	0.816308	1.10944	0.733117	0.768786	0.707229	0.254064	0.593397	0	0	0.211121
Adamts1	2.74781	2.95296	2.25071	2.54951	2.24185	2.49689	2.83362	2.48591	2.64482	2.57064	2.85316	3.07863	2.53059	2.61335	2.85002	2.31718	2.24304	2.17264
Ier2	3.57007	3.61618	3.52068	3.51028	3.27369	3.33804	3.26769	3.35526	3.46867	3.42047	3.34442	3.68856	3.32468	3.26452	3.31685	2.81692	2.91321	2.81073
Gm10863	0.759441	0.565376	1.15667	1.03274	1.06375	1.03366	1.14051	0.778296	0	1.37389	0.813714	0.593618	0.421275	1.11153	0.89304	0	0	0.677424
Gm4017	0	0.368845	0.534787	0.669224	0	0	0	0	0.454845	0.317854	0.322633	0.768786	0.922829	0	0.689753	0	0	0
Ighv5-16	0	0	0	0	0.313445	0.420616	0.551938	1.94468	0	0	0.322633	1.03117	1.0958	0.254064	0	0	0	0
Nfe2l2	3.26507	3.27151	3.20079	3.23035	3.16185	3.17529	3.21908	3.20675	3.29032	3.26386	3.13501	3.24424	2.95799	3.18543	3.06256	2.72813	2.61055	2.39075
Sh3gl3	0.865045	0.88587	0.666424	0.669224	0.924589	0.921894	0.685383	0.477266	0.816308	1.17679	1.34134	1.10353	1.5782	1.18509	1.21961	1.33413	0.224533	0.677424
Rab31	3.26245	3.33072	3.21898	3.13498	3.24224	3.11103	3.11597	3.10536	3.07953	3.06429	3.23403	3.19717	2.99659	3.00232	3.0548	2.59258	2.55854	2.51993
Slc7a4	2.10035	2.22934	2.06083	2.1731	2.04547	2.00651	1.89165	1.90867	2.28862	1.83175	2.64536	2.13182	2.49225	2.19331	2.52758	1.675	1.89686	2.00254
1700101I11Rik	1.0209	0.802842	1.1183	0.346939	0.718668	0.630326	0.685383	0.477266	0.969742	0.932017	0.813714	0.768786	0.828273	0.761251	1.24438	0.595606	0.224533	0.211121
Nlrp10	1.7973	0.955543	1.75438	1.62919	1.6961	1.59557	1.84651	1.64364	0.7502	1.88373	2.2064	0.944236	1.00048	1.28533	1.76681	0.733278	1.07309	0.897077
E130208F15Rik	1.55398	1.50202	1.52833	1.61653	1.25356	1.25912	1.33268	1.27894	1.89606	0.932017	1.55961	1.72929	1.81765	1.39545	1.66081	0.669875	1.34219	1.26804
Gm31105	1.0209	0.88587	1.28323	1.15993	1.25356	1.19615	1.14051	0.845284	1.08286	1.23505	1.15314	0.893262	1.06629	1.13748	0.989628	1.17516	0	0.352761
[truncated: 53,292 more rows]

## Sheet: SuppTable3.RPM vs. PtPM DEGs
gene	baseMean	log2FC	log2FCunshrunk	pvalue	padj
0610009B22Rik	422.7	-0.339	-0.433	0.07117	0.14341
0610010F05Rik	845.5	0.164	0.196	0.32201	0.4555
0610010K14Rik	23.3	0.347	0.59	0.1335	0.2332
0610012G03Rik	864.5	-0.567	-0.726	0.00393	0.01453
0610030E20Rik	640.5	0.11	0.127	0.47526	0.6048
0610040J01Rik	1214.4	-0.371	-0.445	0.02797	0.06935
1110002E22Rik	35.3	-0.031	-0.087	0.89196	0.93139
1110004F10Rik	2512.1	-0.26	-0.317	0.12954	0.2281
1110008P14Rik	982.5	-1.306	-1.471	3.35575e-07	4.53054e-06
1110012L19Rik	387.3	-0.366	-0.463	0.04866	0.10648
1110017D15Rik	1.9	0.167	0.692	0.47039	0.60054
1110025L11Rik	0	0
1110032A03Rik	130.1	0.41	0.536	0.03592	0.08438
Sox1	739.8	11.616	12.956	6.38322e-25	2.87742e-22
1110038F14Rik	551.5	-0.456	-0.518	0.00197	0.00835
Necab1	610.5	10.252	11.513	4.67313e-21	8.15436e-19
1110057P08Rik	0	0
1110059E24Rik	792.6	-0.439	-0.592	0.03075	0.07462
1110059G10Rik	429.5	-0.362	-0.499	0.07836	0.15437
1110065P20Rik	495.8	-0.195	-0.267	0.33293	0.46703
1190005I06Rik	6.8	0.928	2.139	0.02027	0.05391
1190007I07Rik	397	-0.602	-0.79	0.0034	0.01293
1300017J02Rik	0.8	-0.542	-2.226	0.10524
1500009C09Rik	12.6	0.115	0.338	0.62078	0.72873
Olig3	552.6	10.152	12.535	2.46396e-13	9.94654e-12
1500011B03Rik	707.4	0.119	0.172	0.56809	0.68537
1520401A03Rik	6.6	-0.387	-1.078	0.13344	0.23315
1600012H06Rik	540.4	-0.339	-0.393	0.02817	0.06975
1600014C10Rik	205.3	0.103	0.139	0.60448	0.71569
1600014C23Rik	3.2	-0.32	-1.085	0.2035	0.32342
1700001C19Rik	4	-0.286	-0.721	0.23916	0.36428
1700001F09Rik	0	0
1700001J03Rik	6.3	1.315	2.969	0.01508	0.04288
1700001K19Rik	0.4	-0.114	-1.267	0.6788
1700001L19Rik	4.7	0.126	0.383	0.58622	0.69975
1700001O22Rik	145.8	0.334	0.491	0.12106	0.21663
1700001P01Rik	2.4	0.219	0.638	0.35656	0.49165
1700003E16Rik	4	-0.086	-0.279	0.70593	0.79637
1700003F12Rik	7.5	0.408	1.061	0.1143	0.20732
1700003H04Rik	0	0
1700006A11Rik	0	0
1700007K13Rik	2.3	-0.93	-1.893	0.01312	0.0384
1700008O03Rik	1.7	0.17	0.643	0.46387	0.59457
1700008P02Rik	0.1	-0.066	-0.743	0.80808
1700009N14Rik	1.4	-0.965	-2.716	0.03196	0.07696
1700010B08Rik	0.2	-0.092	-1.032	0.73597
Cdh20	650.2	9.984	11.603	1.23982e-16	8.98209e-15
1700011L22Rik	0.2	-0.119	-1.32	0.66613
1700011M02Rik	0.1	-0.066	-0.743	0.80808
1700012A03Rik	0.7	-0.346	-2.949	0.28208
1700012B07Rik	0.5	-0.154	-1.38	0.56713
1700012B09Rik	0.2	-0.031	-0.311	0.90534
1700012P22Rik	0	0
Bex4	432.2	9.585	10.085	7.00617e-38	5.68481e-34
1700013G24Rik	0.5	-0.262	-2.62	0.38793
1700013H16Rik	0.1	-0.066	-0.743	0.80808
1700014D04Rik	0.4	0.087	0.649	0.71484
1700015F17Rik	0.5	0.038	0.356	0.88209
1700015G11Rik	0.5	-0.257	-2.584	0.39453
1700016C15Rik	5.7	-0.641	-1.481	0.03387	0.08062
1700016D06Rik	0.5	-0.058	-0.542	0.81975
1700016H13Rik	6.8	-0.076	-0.154	0.74338	0.82486
1700016K19Rik	19.1	1.036	1.684	0.00347	0.01312
1700017B05Rik	1593.1	-0.169	-0.261	0.43892	0.57126
1700017N19Rik	0.1	-0.034	-0.383	0.90048
1700018B08Rik	0.3	0.046	0.448	0.85735
1700018F24Rik	0	0
1700018G05Rik	0	0
1700019A02Rik	1	0.104	0.453	0.64412	0.74876
Nefl	1879.7	9.341	10.388	1.60727e-19	2.19847e-17
1700019N19Rik	0.2	-0.092	-1.032	0.73597
1700020A23Rik	0.1	-0.092	-1.032	0.73597
1700020D05Rik	0.9	0.206	1.14	0.39832	0.53324
1700020L24Rik	5.8	-1.29	-1.712	0.00034	0.00197
1700020N01Rik	1.2	-1.106	-2.503	0.01699	0.04702
1700020N15Rik	0	-0.008	-0.094	0.97545
1700021F07Rik	0.1	-0.066	-0.743	0.80808
1700022I11Rik	5.4	0.408	0.979	0.10986	0.20087
1700024B05Rik	0	0
1700024G13Rik	0	0
1700025B11Rik	0	0
1700025C18Rik	0	0
1700025G04Rik	587.7	-0.353	-0.41	0.02373	0.06086
1700028J19Rik	14.9	-0.077	-0.105	0.69978	0.79241
1700028K03Rik	0.1	-0.034	-0.383	0.90048
1700028P14Rik	0.1	-0.066	-0.743	0.80808
1700029F12Rik	1	-0.385	-3.47	0.2498	0.37654
1700029H14Rik	1.2	-0.565	-3.816	0.14071	0.24278
1700029I15Rik	20.6	0.68	0.89	0.00124	0.00569
1700029J07Rik	41.6	0.236	0.318	0.23114	0.3552
1700029P11Rik	0.1	-0.066	-0.743	0.80808
1700030J22Rik	7.8	0.114	0.348	0.62287	0.73061
1700030K09Rik	203	-0.163	-0.186	0.26303	0.3912
1700031F05Rik	0	-0.008	-0.094	0.97545
1700031L13Rik	0.3	-0.119	-1.32	0.66613
1700034E13Rik	0.3	-0.149	-1.628	0.59474
1700034I23Rik	0	0
1700034J05Rik	0.4	-0.149	-1.628	0.59474
1700037C18Rik	72.7	-0.145	-0.197	0.46422	0.59487
1700037H04Rik	1031.8	-0.077	-0.085	0.5504	0.67067
1700040F15Rik	0	0
1700042G07Rik	0	-0.008	-0.094	0.97545
1700049E17Rik1	0	0
1700049E17Rik2	0	0
1700056E22Rik	12.3	0.419	0.693	0.07208	0.14486
1700057G04Rik	0.8	0.035	0.211	0.87391
1700064H15Rik	0.7	0.202	0.985	0.39743
1700066B19Rik	78.6	-0.695	-1.257	0.01345	0.03914
1700066M21Rik	267.2	-0.487	-0.588	0.00503	0.01777
1700067K01Rik	13.6	0.644	1.197	0.0188	0.0509
1700067P10Rik	0	0
1700069L16Rik	0	0
1700074P13Rik	0.3	-0.149	-1.628	0.59474
1700080O16Rik	0.1	-0.034	-0.383	0.90048
1700084M14Rik	0	0
1700086D15Rik	1.3	0.782	2.684	0.05512	0.11748
1700088E04Rik	17	-0.202	-0.359	0.37996	0.51513
1700092M07Rik	3.9	-0.091	-0.303	0.68893	0.78402
1700093K21Rik	5.6	1.339	2.899	0.01327	0.03873
1700094D03Rik	36	0.508	1.172	0.05952	0.12472
1700102P08Rik	10.1	0.493	0.803	0.03727	0.08681
1700109H08Rik	42	0.482	0.941	0.05658	0.12014
Nefm	841.4	8.942	10.285	9.32998e-15	4.83728e-13
1700122O11Rik	0.1	0.023	0.266	0.93061
1700123K08Rik	0	0
1700123L14Rik	0.3	-0.149	-1.628	0.59474
1700123O20Rik	859.6	-1.081	-1.218	5.26413e-08	8.51691e-07
1700125H20Rik	0.5	-0.166	-1.073	0.49575
1700129C05Rik	0.4	-0.205	-2.15	0.48076
1810009A15Rik	7.8	-0.143	-0.309	0.54107	0.66262
1810009J06Rik	0	0
1810010H24Rik	30.7	0.916	1.321	0.00111	0.0052
1810013L24Rik	788.6	0.104	0.117	0.46344	0.59438
Slc24a4	130.8	8.899	10.167	3.54754e-15	1.96483e-13
1810024B03Rik	86.3	-0.837	-1.114	0.00042	0.00233
1810030O07Rik	668.9	-0.086	-0.09	0.34304	0.47715
1810037I17Rik	2258.3	-0.753	-1.026	0.00113	0.00529
1810046K07Rik	0.2	0.115	1.162	0.67022
1810049J17Rik	3.9	-0.092	-0.267	0.69093	0.78557
1810055G02Rik	542.8	-0.312	-0.355	0.03353	0.08003
1810058I24Rik	1269.9	-0.441	-0.549	0.01562	0.04404
1810062G17Rik	23.5	0.14	0.342	0.55015	0.67066
1810065E05Rik	0.1	-0.034	-0.383	0.90048
2010003K11Rik	0.3	-0.149	-1.628	0.59474
2010106E10Rik	0	0
2010109A12Rik	2.1	-0.223	-0.655	0.34871	0.48316
2010300C02Rik	435.9	0.168	0.315	0.46739	0.59788
2010315B03Rik	138.3	0.008	0.011	0.96375	0.97823
2200002D01Rik	249.9	-0.3	-0.661	0.21445	0.33613
2200002J24Rik	0.9	-0.199	-1.243	0.42628	0.5603
2210010C04Rik	0	0
2210016F16Rik	460.1	-0.178	-0.22	0.31487	0.44807
2210016L21Rik	726.8	0.083	0.095	0.56769	0.68494
2210017I01Rik	0.6	-0.291	-2.839	0.34852
2210407C18Rik	3.5	-0.268	-0.992	0.2731	0.4022
2210408I21Rik	85.5	-0.317	-0.394	0.07815	0.154
2210418O10Rik	0	0
2300002M23Rik	1.8	-0.53	-1.791	0.08641	0.16635
2300003K06Rik	0	0
2300009A05Rik	322.6	-0.192	-0.287	0.37156	0.50653
Mfsd2a	220.7	-1.505	-1.828	8e-05	0.00055
2310003L06Rik	0	0
2310009B15Rik	140.1	-0.512	-0.715	0.01648	0.04591
2310011J03Rik	909	-0.718	-0.861	9e-05	0.00062
2310022A10Rik	588.6	0.296	0.338	0.0476	0.10463
2310022B05Rik	1067.5	0.191	0.251	0.31831	0.45171
2310030G06Rik	262.8	-0.063	-0.076	0.71244	0.80174
2310033P09Rik	283.7	0.649	0.726	8.5421e-06	8e-05
2310034C09Rik	0	0
2310034G01Rik	34.2	-0.295	-0.408	0.14804	0.25249
2310039H08Rik	642.2	-0.24	-0.392	0.2851	0.41569
Casp6	493.6	-1.506	-1.542	1.61214e-19	2.19847e-17
2310050C09Rik	0.1	-0.066	-0.743	0.80808
Stom	831.6	-1.508	-1.572	1.11807e-12	4.07732e-11
2310057M21Rik	339.6	0.4	0.439	0.002	0.00844
2310057N15Rik	0	0
2310061I04Rik	712.9	0.072	0.082	0.60785	0.71823
2310061N02Rik	0	0
2310079G19Rik	0	0
2410002F23Rik	2001.8	0.109	0.149	0.58801	0.70138
2410004B18Rik	490.6	-0.327	-0.423	0.08683	0.16702
2410004P03Rik	1.6	0.121	0.561	0.59257	0.70523
2410131K14Rik	414.1	0.075	0.087	0.6284	0.73507
2410137M14Rik	0.2	-0.059	-0.671	0.82639
2410141K09Rik	0	0
2510002D24Rik	428.7	-0.018	-0.023	0.91934	0.9488
2510009E07Rik	151.6	1.423	1.523	9.47911e-10	2.06757e-08
2510039O18Rik	1400.6	0.207	0.23	0.11517	0.20849
2610001J05Rik	640.7	-0.392	-0.461	0.0157	0.04418
2610002M06Rik	629.1	-0.198	-0.223	0.16515	0.27516
2610008E11Rik	196.1	0.24	0.331	0.23693	0.36181
2610021A01Rik	328.5	-0.191	-0.221	0.21198	0.33344
Snap91	177.8	8.884	10.031	3.36994e-16	2.1875e-14
Tmem145	140.6	8.722	9.693	1.81838e-17	1.58648e-15
2610044O15Rik8	282.1	-0.018	-0.022	0.91329	0.94478
2610301B20Rik	254.5	0.022	0.025	0.88835	0.92953
Piwil1	162.1	8.614	10.476	4.65698e-11	1.26377e-09
2610507B11Rik	3560.9	0.352	0.449	0.06149	0.12787
Arl4d	72.2	-1.517	-1.726	4.98145e-06	5e-05
2610528J11Rik	354.9	-0.637	-0.914	0.00549	0.0191
2700049A03Rik	276.6	0.459	0.649	0.03161	0.07632
2700062C07Rik	308.1	-0.084	-0.101	0.61559	0.72468
2700081O15Rik	478.3	0.989	1.245	5e-05	0.00041
2700097O09Rik	126.6	-0.064	-0.089	0.75537	0.83352
2810004N23Rik	1243.9	-0.102	-0.111	0.3946	0.52944
2810006K23Rik	173.3	-0.05	-0.062	0.77761	0.85131
2810021J22Rik	118.1	0.567	0.665	0.00061	0.00319
2810408A11Rik	94.3	-0.64	-0.9	0.00451	0.01627
2810459M11Rik	0.5	0.024	0.186	0.91719
2900026A02Rik	1751.9	0.145	0.212	0.49285	0.62023
2900092C05Rik	0	0
3110001I22Rik	88.5	-0.233	-0.314	0.23794	0.36297
3110009E18Rik	56.7	-0.906	-1.269	0.00075	0.00378
3110021N24Rik	1.6	-0.273	-0.99	0.26556	0.39385
3110040M04Rik	0	-0.008	-0.094	0.97545
3110040N11Rik	345.9	-0.541	-0.654	0.00223	0.00923
3110082I17Rik	755.8	-0.714	-0.843	5e-05	0.00038
3110082J24Rik	0.1	-0.034	-0.383	0.90048
3300002I08Rik	7.9	0.304	0.556	0.19407	0.3118
3425401B19Rik	52.5	0.532	1.275	0.05578	0.11873
3830403N18Rik	2.7	-0.38	-0.955	0.13316	0.23279
3830406C13Rik	225.1	0.116	0.162	0.56711	0.68464
3830417A13Rik	6.6	-0.775	-1.5	0.01356	0.03937
4430402I18Rik	6.7	-0.125	-0.245	0.58901	0.7021
4632433K11Rik	0	0
4833420G17Rik	938.3	0.118	0.126	0.26136	0.38918
4833427G06Rik	0.7	-0.517	-2.145	0.11293
4833439L19Rik	1446	0.235	0.282	0.16103	0.26962
4921504E06Rik	0.1	0.055	0.629	0.83708
4921507P07Rik	41.4	0.336	0.509	0.12488	0.22178
4921509C19Rik	0	0
4921511C20Rik	0.1	-0.066	-0.743	0.80808
4921517D22Rik	0	0
4921524J17Rik	370.9	-0.036	-0.047	0.85397	0.90513
4921524L21Rik	0	0
4921536K21Rik	20.6	-0.263	-0.351	0.17922	0.29329
4921539E11Rik	0.1	-0.066	-0.743	0.80808
4930402F06Rik	0	0
4930402H24Rik	164.6	0.07	0.109	0.74645	0.82686
4930402K13Rik	0	0
4930404H24Rik	0.1	-0.008	-0.094	0.97545
4930404N11Rik	5.5	1.195	1.707	0.00095	0.00461
4930407I10Rik	0.3	-0.027	-0.311	0.91916
4930412O13Rik	5.7	0.559	1.326	0.04848	0.10622
4930415L06Rik	0	0
4930415O20Rik	25.8	-0.301	-0.813	0.2187	0.3408
4930430F08Rik	203	0.129	0.154	0.43287	0.566
4930432K21Rik	15.7	0.69	1.051	0.00559	0.01934
4930432M17Rik	0	0
4930433I11Rik	0	0
Rgn	60.5	-1.521	-1.919	0.00021	0.00131
4930444G20Rik	0	0
4930444P10Rik	1.1	0.168	0.935	0.47706	0.60629
4930447A16Rik	0	0
4930447C04Rik	1.5	0.043	0.195	0.8457	0.89929
4930447F04Rik	0	0
4930449I24Rik	0	0
4930451I11Rik	0.1	-0.066	-0.743	0.80808
B3gat1	105.1	8.575	9.273	1.57778e-21	2.94345e-19
4930453N24Rik	845	-0.571	-0.618	3.27122e-06	3e-05
4930455H04Rik	0.5	-0.107	-0.882	0.66868
4930467E23Rik	0	0
4930469K13Rik	0.1	-0.034	-0.383	0.90048
4930470P17Rik	0	0
4930474N05Rik	0	0
4930480E11Rik	0	0
4930486L24Rik	0	0
4930503B20Rik	0.5	-0.122	-0.905	0.617
4930503E14Rik	0.1	-0.092	-1.032	0.73597
4930503L19Rik	112.4	1.111	1.282	5.76267e-07	7.31742e-06
4930505A04Rik	0.4	-0.245	-1.797	0.37814
4930512M02Rik	0	0
4930513O06Rik	0	0
4930516K23Rik	0	0
4930519G04Rik	0.2	-0.085	-0.96	0.75381
4930522H14Rik	0	0
4930522L14Rik	109.5	-0.072	-0.108	0.73548	0.81895
4930523C07Rik	178.2	0.066	0.13	0.77373	0.84832
4930524B15Rik	0.1	-0.066	-0.743	0.80808
4930544D05Rik	0.6	-0.23	-2.219	0.43423
4930544G11Rik	0.1	-0.066	-0.743	0.80808
4930548H24Rik	2.1	0.146	0.682	0.52429	0.64765
4930550C14Rik	4.6	-0.228	-0.673	0.33838	0.47237
4930550L24Rik	0.1	-0.066	-0.743	0.80808
4930555G01Rik	0	-0.008	-0.094	0.97545
4930556J24Rik	4.6	0.119	0.36	0.60778	0.7182
4930558C23Rik	0.1	-0.066	-0.743	0.80808
4930558K02Rik	0.2	-0.059	-0.671	0.82639
4930562C15Rik	0.1	-0.066	-0.743	0.80808
4930563E22Rik	17.6	0.314	0.518	0.16758	0.2784
4930563M21Rik	0	0
4930564D02Rik	0	0
4930568D16Rik	0	0
4930572O03Rik	0.1	0.055	0.629	0.83708
4930578G10Rik	0.2	0.03	0.341	0.91134
4930578I06Rik	0.2	-0.119	-1.32	0.66613
4930579F01Rik	0.4	-0.053	-0.599	0.84479
4930579G24Rik	193.5	0.112	0.155	0.5769	0.69296
4930583I09Rik	0	0
4930590J08Rik	6.6	0.672	1.178	0.01319	0.03853
4930595D18Rik	0	0
4930595M18Rik	0	0
4930596D02Rik	0	0
4931400O07Rik	0	0
4931406B18Rik	0.3	-0.053	-0.599	0.84479
4931406C07Rik	259.1	-0.225	-0.247	0.07325	0.14662
4931406P16Rik	689.8	0.362	0.433	0.03013	0.07351
4931408C20Rik	0	0
4931414P19Rik	135.7	0.248	0.318	0.18471	0.30026
4931417E11Rik	0	0
4931422A03Rik	0.7	-0.157	-1.107	0.52787
4931428F04Rik	213.9	1.416	1.569	2.23126e-07	3.13496e-06
4931428L18Rik	0.7	0.09	0.56	0.69446
4931429L15Rik	0.2	-0.092	-1.032	0.73597
4932411N23Rik	0.1	-0.066	-0.743	0.80808
4932414N04Rik	0.3	-0.119	-1.32	0.66613
4932415D10Rik	0.2	0.083	0.934	0.75989
4932429P05Rik	0	0
4932438A13Rik	664.4	0.411	0.5	0.0188	0.0509
4932438H23Rik	3.7	-0.427	-1.112	0.10292	0.19081
4933400A11Rik	0	0
4933402D24Rik	0	0
4933402E13Rik	0.1	-0.066	-0.743	0.80808
4933402J07Rik	0.3	-0.086	-0.96	0.75054
4933402N03Rik	0	0
4933402N22Rik	0	0
4933403O08Rik	0.1	0.055	0.629	0.83708
4933405L10Rik	1.3	-0.232	-1.384	0.36597	0.50122
4933405O20Rik	0	0
4933407L21Rik	1.7	-0.237	-1.021	0.32766	0.4612
4933409G03Rik	0	0
4933411K16Rik	4.6	-1.184	-2.405	0.01143	0.03442
4933412E24Rik	0	0
4933414I15Rik	0	0
4933417A18Rik	0.2	-0.092	-1.032	0.73597
4933421I07Rik	0.1	-0.008	-0.094	0.97545
4933424G06Rik	0.8	0.131	0.773	0.5725	0.6889
4933427D14Rik	3	0.206	0.527	0.38501	0.51993
4933428G20Rik	0.6	0.178	1.1	0.46634
4933428M09Rik	0	0
4933430I17Rik	7.7	0.139	0.284	0.55038	0.67067
4933434E20Rik	1209.8	-0.389	-0.504	0.04257	0.09608
4933436I01Rik	0	0
5031410I06Rik	0	0
5031439G07Rik	1581.1	0.363	0.446	0.04059	0.09264
Pcdh10	141.6	8.537	9.422	9.66763e-18	8.914e-16
5430401F13Rik	0	0
5430402E10Rik	0	0
5430403G16Rik	28.6	0.567	0.748	0.00557	0.0193
5430427O19Rik	16.3	-0.621	-1.089	0.01772	0.04864
5530400C23Rik	0	0
5530401A14Rik	0.2	-0.119	-1.32	0.66613
5730409E04Rik	89.2	0.104	0.144	0.60435	0.71561
5730455P16Rik	468.5	0.476	0.592	0.00949	0.02972
5730480H06Rik	379.5	-0.47	-0.618	0.01808	0.0494
5730507C01Rik	42.5	-0.398	-0.998	0.11913	0.21395
5730522E02Rik	0.6	0.38	2.667	0.2378
5830411N06Rik	0.3	0.056	0.478	0.82127
6030458C11Rik	667.3	0.479	0.587	0.00724	0.02386
6030468B19Rik	0	0
6030498E09Rik	0.2	0.101	1.127	0.71175
6330403K07Rik	2.5	0.141	0.763	0.54183	0.66312
6330409D20Rik	0.2	0.086	0.862	0.74514
6330411D24Rik	0	0
6430548M08Rik	193.3	0.407	0.569	0.05186	0.11202
6430550D23Rik	7.2	0.26	0.44	0.25276	0.37959
6430571L13Rik	3.5	0.206	0.638	0.3832	0.51831
6430628N08Rik	0.1	0.055	0.623	0.83871
6720489N17Rik	52.4	0.615	1.048	0.01661	0.0462
6820408C15Rik	2.8	0.661	1.697	0.04005	0.09176
7420426K07Rik	0	0
7530416G11Rik	0	0
8030462N17Rik	627.3	0.048	0.051	0.61849	0.72715
8030474K03Rik	0.1	0.023	0.266	0.93061
9030025P20Rik	12.9	-0.28	-0.459	0.21457	0.33622
9030624G23Rik	18.5	-0.011	-0.023	0.96153	0.97681
9130008F23Rik	145.9	-0.341	-0.76	0.16362	0.2732
9130019O22Rik	44.1	0.211	0.369	0.35711	0.49219
9130023H24Rik	75.9	0.07	0.125	0.75712	0.83495
9130230L23Rik	9.2	-0.645	-1.097	0.01364	0.03955
9130401M01Rik	402.4	-0.562	-0.694	0.00233	0.00958
9130409I23Rik	1.7	1.122	3.531	0.03283	0.07867
9230102O04Rik	11.6	-0.031	-0.092	0.89135	0.9312
9230112D13Rik	0.2	-0.059	-0.671	0.82639
Syt9	164.2	8.501	9.082	2.08167e-24	8.44533e-22
Elavl4	320.8	8.479	9.138	6.76572e-22	1.40762e-19
9330182O14Rik	0	0
9430015G10Rik	556.1	-0.004	-0.005	0.97621	0.98562
9430038I01Rik	226.2	-0.55	-0.757	0.0098	0.03046
9430069I07Rik	0	0
9530002B09Rik	60.1	0.132	0.826	0.5724	0.6889
9530003J23Rik	0.1	-0.002	-0.022	0.99425
Grm4	88.3	8.4	9.89	5.9681e-12	1.93701e-10
9530068E07Rik	4251.4	-0.503	-0.57	0.00069	0.00353
Cckbr	111.9	8.353	9.363	2.79678e-15	1.5814e-13
9630041A04Rik	0	0
9830107B12Rik	0.1	-0.008	-0.094	0.97545
9930012K11Rik	25.5	-0.268	-0.422	0.22648	0.3501
9930021J03Rik	451.8	0.32	0.476	0.1389	0.24033
9930022D16Rik	1.8	-0.228	-0.985	0.34258	0.47663
9930104L06Rik	283	0.188	0.212	0.17998	0.29434
9930111J21Rik1	6.7	0.071	0.177	0.75896	0.83641
9930111J21Rik2	43.5	0.21	0.449	0.37249	0.50762
a	2.3	0.179	0.712	0.44134	0.57334
A030003K21Rik	0	0
A030005K14Rik	0	0
A030005L19Rik	6	0.415	1.031	0.1076	0.19757
A030014E15Rik	0.2	0.128	1.407	0.64357
A130010J15Rik	346.4	-0.287	-0.324	0.04523	0.10071
A1bg	0	0
A1cf	0	0
A230072I06Rik	0	0
A26c2	0	0
A26c3	0	0
A2m	5.5	-0.019	-0.055	0.9349	0.95871
Ccdc187	101.8	8.314	9.225	2.90242e-16	1.93034e-14
A330070K13Rik	0	0
A3galt2	7.4	1.033	1.506	0.00115	0.00534
A430005L14Rik	1180.7	-0.366	-0.499	0.07167	0.14414
A430033K04Rik	148.6	0.382	0.529	0.06477	0.13309
A430089I19Rik	0	0
A4galt	65.5	0.296	0.488	0.19084	0.30754
Vav3	381.9	-1.527	-1.837	6e-05	0.00046
A530016L24Rik	2.9	0.302	1.379	0.24463	0.37073
A530032D15Rik	4.8	-0.201	-0.539	0.39541	0.53031
A530064D06Rik	17.9	-0.242	-0.515	0.3084	0.44137
A530084C06Rik	68	-0.829	-1.324	0.00398	0.0147
A630001G21Rik	49.8	1.403	1.794	0.00021	0.00131
A630010A05Rik	0.1	0.023	0.266	0.93061
A630023A22Rik	17.2	-1.476	-2.041	0.00089	0.00438
A630073D07Rik	0	0
A630076J17Rik	0	0
A630089N07Rik	112.3	-0.214	-0.284	0.27079	0.39944
A630095N17Rik	1.2	-0.513	-2.147	0.11483	0.20809
A730009L09Rik	0	0
A730046J19Rik	0.2	-0.059	-0.671	0.82639
A730049H05Rik	7	-0.073	-0.234	0.75055	0.83018
A730071L15Rik	3	0.054	0.163	0.81444	0.87796
A830005F24Rik	2.1	-0.2	-0.687	0.39451	0.52941
A830018L16Rik	6.2	-0.108	-0.331	0.64017	0.74546
A830031A19Rik	0	-0.008	-0.094	0.97545
A930002H24Rik	1.4	-0.013	-0.055	0.95349	0.97212
A930003A15Rik	2.4	-0.061	-0.375	0.7873	0.85851
A930004D18Rik	50.1	0.584	0.8	0.00639	0.02153
A930007A09Rik	6.6	0.106	0.205	0.64539	0.75009
A930009A15Rik	0	-0.008	-0.094	0.97545
A930017K11Rik	0.5	0.313	2.381	0.30379
A930018P22Rik	0.3	-0.149	-1.628	0.59474
A930033H14Rik	13.5	0.463	0.838	0.05868	0.12334
AA467197	371.4	-0.85	-1.403	0.0048	0.01712
AA792892	0	0
AA986860	174	-0.092	-0.212	0.69384	0.78788
Aaas	975.3	-0.092	-0.095	0.26071	0.38843
Aacs	1143.4	0.102	0.13	0.583	0.69771
Aadac	0.1	-0.066	-0.743	0.80808
Aadacl2	0.4	-0.226	-2.252	0.44242
Aadacl2fm1	0.3	-0.183	-1.946	0.52278
Aadacl2fm2	0	-0.008	-0.094	0.97545
Aadacl2fm3	0	0
Aadacl3	0.1	-0.066	-0.743	0.80808
Aadacl4	0.8	-0.459	-2.673	0.17305
Aadacl4fm1	0.1	-0.066	-0.743	0.80808
Aadacl4fm2	0.2	-0.002	-0.022	0.99425
AAdacl4fm3	0.6	-0.376	-2.373	0.22838
Aadacl4fm4	0.1	0.055	0.621	0.83917
Aadacl4fm5	0	0
Aadat	0.3	0.006	0.052	0.98102
Aagab	701.8	0.062	0.074	0.71205	0.80143
Aak1	691.2	0.408	0.541	0.0398	0.09131
Aamdc	182.5	-0.587	-0.698	0.00065	0.00338
Aamp	3053.5	-0.147	-0.15	0.02139	0.05611
Aanat	0.1	-0.034	-0.383	0.90048
Aar2	690.4	-0.33	-0.343	9e-05	0.00064
Grin2c	88.7	8.274	9.317	1.36146e-14	6.7981e-13
Aars	2779.6	-0.481	-0.561	0.00265	0.01056
Aars2	308.4	0.118	0.135	0.42209	0.55634
Aarsd1	11	0.031	0.065	0.89402	0.93258
Aasdh	182.8	0.091	0.124	0.64404	0.74873
Aasdhppt	916.6	-0.523	-0.652	0.00488	0.01735
Aass	1.6	0.07	0.375	0.75428	0.83258
Aatf	1491.1	0.018	0.021	0.91783	0.94773
Spock1	255.4	8.207	9.097	4.9843e-16	3.14729e-14
AB124611	71.9	-0.214	-0.271	0.24291	0.36865
Amer3	96.5	8.19	9.15	4.10358e-15	2.24219e-13
Abca1	608.7	0.69	0.877	0.00065	0.00338
Gprc5d	2.1	-1.536	-2.916	0.00803	0.02596
Kcnk10	69.3	8.187	8.961	1.10842e-17	9.99306e-16
Abca14	0.3	-0.149	-1.628	0.59474
Abca15	0	0
Abca16	0	0
Abca17	0.8	0.365	1.841	0.20459
Abca2	916.8	0.509	0.667	0.01062	0.03247
Abca3	971.3	0.802	1.079	0.00062	0.00325
Elavl3	691.6	8.132	8.745	7.56925e-21	1.25341e-18
Fstl5	62.5	8.088	9.101	4.21699e-14	1.97214e-12
Abca6	9	0.685	1.491	0.02545	0.06445
Abca7	466	0.186	0.254	0.35243	0.48724
Abca8a	17.4	0.827	1.169	0.00115	0.00534
Pde11a	76.2	8.072	9.097	6.27548e-14	2.83672e-12
Abca9	38.9	0.685	1.077	0.00713	0.02354
Abcb10	781.6	0.053	0.061	0.72035	0.80721
Lhfpl5	173	8.056	8.835	6.736e-17	5.15622e-15
Abcb1a	59.4	0.898	1.294	0.00113	0.00529
Abcb1b	183.8	0.934	1.357	0.00118	0.00549
Abcb4	17.1	0.129	0.355	0.58037	0.69575
Abcb5	0.4	-0.021	-0.236	0.93645
Abcb6	21.7	0.459	0.683	0.03861	0.08921
Abcb7	1143.5	-0.087	-0.098	0.53022	0.65235
Abcb8	998.4	0.304	0.33	0.01232	0.03655
Kcnj3	136.1	7.965	8.741	1.77133e-16	1.24438e-14
Abcc1	1547.5	0.173	0.217	0.33795	0.47212
Abcc10	97.7	1.213	1.33	3.01421e-09	6.12198e-08
Abcc12	0.5	0.034	0.28	0.88981
Abcc2	0.2	0.055	0.629	0.83708
Abcc3	439.1	-0.008	-0.012	0.97222	0.98347
Abcc4	960	0.403	0.554	0.04994	0.10867
Abcc5	357.2	1.185	1.283	1.07063e-10	2.73866e-09
Abcc6	0.4	0.277	2.192	0.34786
Abcc8	61.2	0.544	1.254	0.04955	0.10797
Abcc9	179.6	0.545	0.77	0.01254	0.03707
Abcd1	267.2	0.907	1.16	0.00011	0.00079
Abcd2	25.8	0.189	0.334	0.40878	0.5437
Abcd3	1509.4	-0.299	-0.319	0.00637	0.02147
Abcd4	164.4	-0.349	-0.423	0.04304	0.09686
Abce1	6243.9	-0.575	-0.626	4.88361e-06	5e-05
Abcf1	4000.5	-0.082	-0.088	0.47287	0.60286
Abcf2	3348.4	-0.314	-0.342	0.01096	0.03335
Abcf3	632.7	-0.104	-0.135	0.58365	0.69818
Rab3c	139.2	7.791	8.232	2.18118e-24	8.63322e-22
Abcg2	219.1	0.112	0.158	0.58269	0.69755
Abcg3	26	1.48	2.076	0.00108	0.00509
Abcg4	3.2	0.674	1.519	0.02886	0.07107
Abcg5	0.1	0.055	0.621	0.83917
Abcg8	0.3	0.086	0.968	0.75075
Abhd10	377.9	0.061	0.075	0.72484	0.81077
Abhd11	2117.5	-0.373	-0.513	0.06837	0.13878
Abhd12	877.8	0.092	0.099	0.43538	0.56796
Abhd12b	1.1	0.451	2.009	0.14329	0.2464
Abhd13	1188.7	-0.379	-0.443	0.01722	0.04753
Abhd14a	714.9	0.058	0.067	0.70634	0.79678
Abhd14b	340.8	-0.091	-0.14	0.67536	0.77323
Stk33	170.3	7.778	8.501	2.27169e-16	1.56362e-14
Abhd16a	805.3	-0.549	-0.606	5e-05	0.00036
Abhd16b	0.1	0.023	0.266	0.93061
Abhd17a	1404.8	-0.445	-0.479	0.00013	0.00087
Abhd17b	573	-0.139	-0.177	0.4463	0.57774
Abhd17c	1573.4	-0.058	-0.063	0.64075	0.74598
Abhd18	72.7	0.142	0.193	0.47556	0.6049
Abhd2	2122.1	1.048	1.245	4.065e-06	4e-05
Abhd3	17.5	0.249	0.557	0.29603	0.42794
Abhd4	625.3	-0.005	-0.005	0.97758	0.98627
Abhd5	869.5	-1.475	-1.562	2.15766e-10	5.25743e-09
Abhd6	197.7	0.35	0.419	0.03671	0.08574
Abhd8	521.6	0.677	0.885	0.00128	0.00586
Abi1	1598.3	-0.172	-0.181	0.08252	0.16077
Abi2	461.6	1.154	1.344	1.53044e-06	2e-05
Abi3	68	0.123	0.249	0.59605	0.70846
Abi3bp	51.5	-0.054	-0.134	0.81564	0.87885
Abitram	517.1	-0.098	-0.113	0.51368	0.63868
Abl1	1545.4	0.219	0.291	0.2634	0.39161
Abl2	882.9	0.414	0.571	0.04473	0.09992
Ablim1	889.1	0.036	0.054	0.86658	0.91396
Ablim2	27.7	0.177	0.476	0.45274	0.58397
Ablim3	20.2	0.373	0.735	0.1242	0.221
Abo	1.7	0.227	1.318	0.37017	0.5054
Abr	1560.7	0.874	1.172	0.00039	0.0022
Phlda3	509.5	-1.538	-1.678	1.63059e-07	2.3605e-06
Abracl	1856.6	-0.87	-1.178	0.00048	0.00262
Abraxas1	478.1	-0.484	-0.649	0.01765	0.04848
Abraxas2	619.1	-0.138	-0.144	0.11793	0.21224
Abt1	606.6	-0.364	-0.41	0.01107	0.03357
Abtb1	292.2	0.499	0.566	0.00075	0.0038
Abtb2	243.7	0.633	0.908	0.00574	0.01973
AC124742.1	0	0
AC124764.1	0.2	0.1	1.119	0.71365
AC132407.1	0	0
AC140267.1	0	0
AC141477.1	0	0
AC147806.1	1.6	0.17	0.922	0.47001	0.60034
AC147806.2	10.8	0.093	0.312	0.68517	0.78093
AC151602.1	0.3	-0.063	-0.599	0.80811
AC159819.1	26.2	-0.299	-0.4	0.13082	0.22994
AC160405.1	0	0
AC166256.1	0	0
AC167036.1	3.8	0.144	0.721	0.52912	0.65148
AC167036.2	0.5	-0.127	-1.142	0.62989
Acaa1a	947.1	-0.755	-0.854	1.7048e-06	2e-05
Acaa1b	4.2	1.029	1.908	0.00805	0.02602
Acaa2	1626.6	-0.544	-0.646	0.00136	0.00613
Acaca	1223	0.233	0.322	0.25032	0.37721
Acacb	223.6	0.217	0.332	0.31725	0.45057
Acad10	81.4	0.149	0.173	0.32935	0.46327
Acad11	215.8	0.073	0.088	0.65805	0.75984
Acad12	45	0.118	0.169	0.56979	0.68701
Acad8	510.4	-0.376	-0.413	0.00355	0.01336
Acad9	676.6	-0.085	-0.103	0.61242	0.72231
Acadl	2402.5	-0.757	-1.048	0.00135	0.00612
Acadm	919	-0.339	-0.383	0.01915	0.05167
Acads	1554.5	-0.646	-0.735	3e-05	0.00026
Acadsb	323.3	0.146	0.178	0.39857	0.5334
Acadvl	1433.7	0.034	0.038	0.80536	0.8717
Acan	9.9	-0.253	-0.747	0.29261	0.42432
Acap1	30.1	-0.665	-1.224	0.0165	0.04594
Acap2	712	-0.016	-0.019	0.92924	0.95574
Acap3	575.7	0.347	0.463	0.07958	0.15614
Acat1	3359.6	-0.105	-0.133	0.56322	0.68117
Acat2	814.5	-0.497	-0.565	0.00093	0.00449
Acat3	38.9	-0.086	-0.147	0.70249	0.79454
Acbd3	798.2	0.434	0.513	0.00843	0.02703
Acbd4	127.8	-0.217	-0.328	0.31368	0.4469
Acbd5	473.3	0.21	0.229	0.08288	0.1613
Acbd6	1364.3	-0.009	-0.011	0.95794	0.97458
Acbd7	3.4	-0.104	-0.402	0.64497	0.74964
Accs	128.7	0.063	0.113	0.7835	0.85557
Accsl	0.6	0.198	1.122	0.41668
Acd	557.8	0.341	0.419	0.05349	0.1147
Ace	466	0.63	0.94	0.0077	0.02506
Ace2	8.1	-1.207	-1.975	0.00369	0.0138
Ace3	0.2	0.094	1.047	0.73171
Rnf183	18.1	-1.54	-2.06	0.00062	0.00326
Acer2	525.7	0.282	0.297	0.00324	0.01244
Acer3	1014.2	-1.125	-1.369	2e-05	0.00014
Ache	7.3	0.378	1.008	0.13773	0.23869
Acin1	3663.7	0.362	0.434	0.0316	0.0763
Ackr1	44.5	0.156	0.312	0.50179	0.62803
Ackr2	10.7	-0.036	-0.065	0.87362	0.91904
Ackr3	159.7	-0.484	-0.653	0.01827	0.0498
Ackr4	11.3	-0.127	-0.307	0.58873	0.70192
Acly	4995.6	0.027	0.029	0.82758	0.88703
Acmsd	0.9	-1.179	-2.987	0.02159	0.05656
Acnat1	2	0.03	0.095	0.89646	0.93434
Acnat2	0	0
Aco1	1440.8	-0.265	-0.299	0.06037	0.12611
Aco2	6027.9	-0.275	-0.294	0.01182	0.03538
Ceacam1	2683.9	-1.545	-1.862	7e-05	0.00051
Rtp4	1152.5	-1.545	-1.905	0.00013	0.00089
Acot10	0.8	-0.504	-2.275	0.12645
Acot11	47.9	0.266	0.557	0.26478	0.39312
Acot12	1.9	0.026	0.111	0.90777	0.94172
Acot13	755.2	-0.664	-0.896	0.00228	0.00941
Acot2	92.1	-0.592	-0.967	0.01662	0.0462
Acot3	0.3	-0.085	-0.96	0.75381
Acot4	20.7	-0.516	-0.895	0.03583	0.08425
Cdh6	220.5	-1.547	-1.881	9e-05	0.00065
Acot6	56.6	0.37	0.528	0.08042	0.15748
Acot7	2165.7	0.332	0.408	0.05831	0.12272
Acot8	192.3	-0.02	-0.027	0.91649	0.94683
Acot9	731.1	-0.745	-1.168	0.00486	0.0173
Acox1	1023	-0.128	-0.152	0.43144	0.56481
Acox2	66.6	-0.476	-1.148	0.07448	0.14847
Acox3	348.3	0.143	0.168	0.36961	0.50507
Acoxl	33.7	-0.895	-1.597	0.00728	0.02395
Acp1	2490.7	-0.448	-0.533	0.00771	0.02508
Acp2	513.9	0.188	0.237	0.30463	0.4374
Acp4	1.1	-0.386	-1.753	0.17689	0.2904
Acp5	1395	-0.457	-0.551	0.00815	0.02628
Acp6	554	-0.308	-0.33	0.00603	0.02052
Acp7	2.7	-0.937	-1.899	0.01285	0.03782
Acpp	217.3	0.496	1.373	0.07727	0.15262
Acr	1.3	0.376	1.777	0.18843	0.30468
Acrbp	54.1	0.81	1.019	0.00013	0.00089
Acrv1	1.3	-0.609	-2.062	0.07166	0.14414
Acsbg1	1097.8	-0.774	-1.474	0.0127	0.03748
Acsbg2	1	-0.623	-2.615	0.09151	0.17391
Acsbg3	10	-0.637	-1.246	0.02276	0.05889
Acsf2	508.9	-0.076	-0.136	0.7375	0.82019
Acsf3	495.2	-0.272	-0.302	0.04127	0.09383
Acsl1	656.4	0.4	0.547	0.05006	0.10888
Acsl3	979.5	-0.644	-0.767	0.00023	0.00142
Acsl4	927.9	-0.12	-0.135	0.37757	0.51273
Acsl5	4238.8	0.066	0.078	0.68434	0.78032
Syt1	1102	7.765	8.048	2.58627e-35	1.399e-31
Acsm1	0	0
Acsm2	0	0
Acsm3	10.4	-0.106	-0.265	0.64883	0.75257
Acsm4	0	0
Acsm5	0.5	0.028	0.217	0.903
Acss1	157.3	-0.326	-0.51	0.14346	0.2466
Acss2	161.6	1.216	1.562	0.00014	0.00092
Dab1	56.1	7.753	9.235	5.2264e-10	1.18621e-08
Hoxb7	51.3	-1.547	-1.938	0.0002	0.00124
Acta2	2597.1	0.001	0.001	0.99807	0.99887
Actb	42581	-0.025	-0.027	0.82132	0.88281
Actbl2	0	0
Actc1	15.6	-0.338	-1.186	0.18796	0.30408
Acte1	0.2	-0.092	-1.032	0.73597
Actg1	14272.8	-0.158	-0.173	0.20675	0.3273
Actg2	354.8	-0.383	-0.606	0.09016	0.17195
Actl10	0.1	0.023	0.266	0.93061
Actl11	0.3	-0.149	-1.628	0.59474
Actl6a	2325.7	-0.401	-0.499	0.02725	0.068
Svop	45.3	7.635	8.346	8.1848e-16	4.99334e-14
Actl7a	0.4	-0.149	-1.628	0.59474
Actl7b	1.5	-0.083	-0.539	0.71687	0.80447
Actl9	0.9	-0.36	-2.96	0.26666	0.39497
Actn1	2871.9	0.17	0.217	0.35958	0.4946
Sdc1	7224.2	-1.549	-1.673	5.01229e-08	8.15134e-07
Psmb9	235	-1.55	-1.847	5e-05	0.00038
Actn4	7258.8	-0.211	-0.257	0.2167	0.33873
Actr10	1639.7	-0.299	-0.362	0.07989	0.15661
Actr1a	2591.8	-0.057	-0.063	0.64361	0.74839
Actr1b	2492.8	-0.082	-0.087	0.40558	0.54046
Actr2	4542.9	-0.243	-0.258	0.01828	0.04982
Actr3	6567.7	-0.414	-0.461	0.00255	0.01028
Actr3b	97.2	1.45	1.868	0.00027	0.00165
Actr5	284.7	0.105	0.115	0.39847	0.53335
Actr6	349	-0.145	-0.202	0.47593	0.60519
Actr8	775.7	0.232	0.248	0.03312	0.07927
Actrt1	0.2	-0.092	-1.032	0.73597
Actrt2	1.2	-0.372	-3.011	0.25584	0.38281
Ddc	1450.6	7.615	7.892	3.29326e-34	1.06886e-30
Acvr1	754.5	0.495	0.645	0.01207	0.03593
Acvr1b	683.4	0.322	0.416	0.0907	0.17268
Asxl3	49.8	7.606	8.194	3.93178e-18	3.91442e-16
Acvr2a	460.8	0.284	0.33	0.07044	0.14216
Acvr2b	106	0.896	1.153	0.00014	0.00092
Acvrl1	177.7	0.297	0.4	0.13609	0.23669
Acy1	499.5	-0.356	-0.416	0.02465	0.0628
Acy3	55.3	0.06	0.075	0.73192	0.81588
Acyp1	191.2	0.244	0.421	0.28481	0.41542
Acyp2	44.6	-0.88	-1.202	0.00054	0.00288
Ada	529.4	-0.128	-0.204	0.5615	0.67959
Adad1	0	0
Adad2	0.2	-0.085	-0.96	0.75381
Adal	150.4	-0.175	-0.215	0.31569	0.44889
Adam10	3625.8	-0.705	-0.738	4.6332e-13	1.76667e-11
Adam11	15.3	0.39	0.856	0.11744	0.21159
Adam12	287	0.026	0.046	0.91085	0.94372
Adam15	1601.9	-0.561	-0.744	0.00624	0.02112
Adam17	1283.2	-0.318	-0.353	0.01829	0.04982
Adam18	1.3	1.252	3.504	0.02448	0.06245
Adam19	343	0.231	0.451	0.3238	0.45737
Adam1a	11.7	0.385	0.748	0.11239	0.20467
Adam1b	0	0
Adam2	0.3	-0.119	-1.32	0.66613
Adam20	0	0
Adam21	1	-0.04	-0.207	0.85588	0.90631
Rnf112	211.6	7.586	8.215	4.43654e-17	3.52923e-15
Adam23	17.5	0.282	0.64	0.24125	0.36679
Adam24	0	0
Adam25	0	0
Adam26a	0	-0.008	-0.094	0.97545
Adam26b	0.1	-0.066	-0.743	0.80808
Adam28	30.8	-0.769	-1.405	0.01072	0.03272
Adam29	0.1	-0.066	-0.743	0.80808
Adam3	6.1	0.457	1.661	0.1165	0.21028
Adam30	0.1	0.023	0.266	0.93061
Adam32	1.4	-0.112	-0.504	0.61874	0.72734
Adam33	14.1	0.761	1.415	0.01185	0.03542
Adam34	0	0
Adam34l	0.1	-0.066	-0.743	0.80808
Adam39	0.1	-0.066	-0.743	0.80808
Adam4	8.9	-0.019	-0.052	0.93553	0.95911
Adam5	2.4	-0.367	-1.547	0.18014	0.2945
Adam6a	0	0
Adam6b	0.1	-0.066	-0.743	0.80808
Adam7	0	0
Adam8	1000.9	0.323	0.567	0.1648	0.27471
Adam9	1799.4	-0.255	-0.305	0.12464	0.22149
Sez6	92.3	7.544	8.151	2.50365e-17	2.11611e-15
Adamts1	456.9	0.107	0.19	0.63938	0.74481
Adamts10	117.6	0.353	0.543	0.11193	0.20401
Adamts12	467.8	0.421	0.783	0.08353	0.16235
Adamts13	2.5	-0.239	-0.931	0.32036	0.45379
Adamts14	41.6	-0.224	-0.398	0.32935	0.46327
Adamts15	104.4	0.276	0.566	0.24611	0.37247
Adamts16	30	-0.075	-0.107	0.71796	0.80553
Slc38a11	132.4	7.532	8.59	1.48438e-11	4.40374e-10
Adamts18	35.3	0.475	1.292	0.08372	0.16256
Drd2	29.3	7.51	8.297	4.38888e-14	2.04076e-12
Adamts2	535.6	0.324	0.471	0.12715	0.22483
Adamts20	14.1	0.17	0.661	0.46388	0.59457
Adamts3	8.9	0.046	0.146	0.84094	0.89599
Adamts4	241.2	0.1	0.172	0.65927	0.76066
Adamts5	87.1	0.09	0.112	0.61495	0.72422
Adamts6	188.3	-0.044	-0.061	0.82913	0.88799
Adamts7	74	0.427	0.698	0.06571	0.13437
Adamts8	26	0.287	0.467	0.20269	0.32249
Adamts9	141.3	0.034	0.057	0.87994	0.92336
Ranbp3l	33.8	7.476	8.215	1.33301e-14	6.69724e-13
Adamtsl2	27.8	0.422	0.662	0.06274	0.12989
Adamtsl3	10.9	0.012	0.032	0.95948	0.97524
Adamtsl4	126.8	-0.088	-0.141	0.68766	0.78295
Adamtsl5	54.3	-0.034	-0.066	0.88212	0.92469
Adap1	533.6	0.515	0.623	0.00337	0.01285
Adap2	40.2	0.59	0.903	0.01267	0.03741
Adar	1053.4	-0.083	-0.105	0.64779	0.75179
Adarb1	663.5	0.322	0.41	0.0843	0.16338
Adarb2	1.3	1.292	3.816	0.0254	0.06433
Adat1	308.6	0.03	0.037	0.86273	0.91124
Adat2	265.8	-0.606	-0.754	0.00135	0.00612
Adat3	0	0
Adck1	248.5	-0.172	-0.189	0.16785	0.27868
Adck2	143.2	0.219	0.239	0.07087	0.1429
Adck5	409.8	-0.108	-0.13	0.52459	0.64787
Slc7a14	345.6	7.462	7.734	6.59104e-33	1.33699e-29
Adcy10	0.4	-0.022	-0.243	0.93454
Adcy2	51.3	0.384	0.801	0.11857	0.21306
Adcy3	470.5	0.295	0.438	0.17	0.28151
Adcy4	65.6	0.307	0.46	0.15597	0.26303
Tox	550	7.451	7.786	2.63512e-27	2.25067e-24
Adcy6	932.4	0.727	0.899	0.00022	0.00135
Adcy7	217.4	0.343	0.534	0.12401	0.22077
Adcy8	25.6	0.681	1.433	0.02365	0.06071
Adcy9	102.7	0.896	1.162	0.00017	0.00108
Tcerg1l	158.8	7.434	8.397	6.15357e-12	1.98925e-10
Corin	26.5	7.409	8.152	3.27913e-14	1.55596e-12
Add1	2151.1	0.477	0.563	0.00391	0.01447
Add2	73.8	1.27	1.628	0.00015	0.00101
Add3	1410	-0.382	-0.46	0.02558	0.06468
Adgb	5.5	0.353	0.629	0.13421	0.23421
Ccl4	32.9	-1.551	-1.968	0.00026	0.00156
Adgra2	248.3	0.268	0.473	0.24638	0.37273
Adgra3	1082.4	0.053	0.063	0.75412	0.83248
Tenm2	163	7.405	7.857	6.84709e-21	1.14551e-18
Grm2	52.4	7.399	8.556	1.7834e-10	4.40503e-09
Fam155a	41	7.398	8.492	7.65867e-11	2.01761e-09
Adgrd1	267.9	0.256	0.508	0.2775	0.40694
Adgre1	324.6	-0.118	-0.19	0.59258	0.70523
Adgre4	2.7	0.322	1.384	0.21944	0.34169
Adgre5	346.5	-0.014	-0.019	0.94371	0.96482
Adgrf1	0.5	0.068	0.512	0.77365
Adgrf2	4.2	-1.155	-2.226	0.0093	0.02925
Adgrf3	0.3	0.046	0.448	0.85802
Cstb	2781.3	-1.551	-1.67	3.11248e-08	5.31035e-07
Adgrf5	349.7	0.313	0.425	0.11953	0.2145
Adgrg1	3137.6	0.381	0.466	0.03014	0.07352
Adgrg2	88.6	-0.735	-1.088	0.00323	0.01241
Adgrg3	34.7	0.062	0.091	0.76947	0.84445
Adgrg4	0	0
Adgrg5	5.9	0.303	0.686	0.21094	0.33228
Adgrg6	440.8	-0.721	-1.321	0.01276	0.0376
Adgrg7	3	-0.05	-0.272	0.82153	0.8829
Calb1	22.3	7.388	7.907	1.4287e-18	1.51535e-16
Adgrl2	998.2	-0.216	-0.265	0.21232	0.33383
Adgrl3	24.5	0.17	0.378	0.46965	0.60007
Adgrl4	228.3	-0.145	-0.183	0.42637	0.5603
Tenm1	56.1	7.384	8.068	5.54267e-15	2.97836e-13
Adh1	210.6	-0.254	-0.613	0.28888	0.42003
Adh4	0	-0.066	-0.743	0.80808
Adh5	2962.9	-0.332	-0.364	0.00949	0.02972
Adh6a	11.6	-1.499	-2.587	0.00536	0.01873
Adh6b	1.4	-0.782	-2.431	0.0471	0.10392
Adh7	429.1	-0.791	-1.262	0.00448	0.01616
Adhfe1	46.5	0.155	0.287	0.50242	0.62853
Adi1	1953	-0.346	-0.403	0.02777	0.06896
Adig	78.6	-0.787	-1.401	0.00895	0.02839
Adipoq	158.2	0.06	0.194	0.79205	0.86137
Adipor1	3211.8	-0.086	-0.091	0.38473	0.51963
Adipor2	1968.1	-0.052	-0.057	0.66439	0.76462
Adk	1513.2	-0.406	-0.488	0.01673	0.04644
H2-Q7	505	-1.551	-2.089	0.0007	0.00357
Ccdc63	3.9	-1.558	-2.348	0.00229	0.00945
Adnp	14.7	0.314	0.601	0.18507	0.30063
Adnp2	530.8	0.28	0.451	0.21136	0.33277
Ado	1035.9	0.619	0.697	3e-05	0.00022
Adora1	10.3	0.563	1.347	0.04823	0.10573
Adora2a	30.4	0.695	1.01	0.00368	0.01375
Adora2b	88	-1.163	-1.383	6.12705e-06	6e-05
Adora3	3.1	0.134	0.41	0.5627	0.68059
Adpgk	909.3	-0.257	-0.297	0.09349	0.17683
Adprh	1180	-0.113	-0.131	0.45067	0.58191
Adprhl1	24	0.251	0.899	0.29883	0.43102
Adprhl2	956.5	-0.181	-0.213	0.25621	0.38317
Adprm	170.4	-0.018	-0.022	0.91145	0.94399
Adra1a	0.8	0.085	0.522	0.70708
Adra1b	1.4	0.41	1.596	0.14538	0.24907
Adra1d	1.3	0.041	0.173	0.85399	0.90513
Adra2a	76.3	0.642	1.004	0.00933	0.02934
Adra2b	1.3	-0.191	-0.791	0.41443	0.54843
Adra2c	0.5	0.082	0.678	0.74046
Adrb1	8.1	-0.526	-1.155	0.05058	0.10978
Adrb2	17.6	-0.187	-0.387	0.42413	0.55835
Adrb3	4.3	0.155	0.556	0.50073	0.6274
Adrm1	2374.4	-0.322	-0.352	0.01105	0.03354
Adsl	2736.4	-0.411	-0.481	0.01063	0.0325
Adss	2449.2	-0.408	-0.479	0.01121	0.03389
Adssl1	231.8	-0.735	-1.077	0.00297	0.01161
Phactr3	38.9	7.351	8.124	1.50858e-13	6.29339e-12
Aebp1	2010.7	0.49	0.722	0.02763	0.06875
Aebp2	1826.2	0.306	0.364	0.06215	0.12893
Aen	805	-0.137	-0.144	0.14893	0.25374
AF067061	0	0
AF067063	0	0
AF366264	0.1	-0.066	-0.743	0.80808
Afap1	298.5	-0.02	-0.035	0.92986	0.95584
Afap1l1	242.3	0.347	0.631	0.14222	0.24481
Afap1l2	115.8	-0.393	-0.488	0.02961	0.07253
Afdn	2600.5	0.417	0.556	0.03675	0.0858
Aff1	1511.4	-0.072	-0.106	0.72996	0.81435
Aff2	3.6	0.088	0.319	0.69866	0.79164
Zkscan2	31	7.342	8.087	7.08895e-14	3.19554e-12
Aff4	1782.8	0.323	0.389	0.05664	0.12024
Afg1l	87.9	-0.228	-0.327	0.27355	0.40258
Afg3l1	1119.4	-0.14	-0.154	0.2648	0.39312
Afg3l2	1955.2	-0.25	-0.281	0.07119	0.14343
Afm	0.6	-0.507	-2.806	0.14853
Afmid	22.3	0.517	0.674	0.00908	0.02869
Afp	47.5	-0.683	-1.374	0.0205	0.05442
Aftph	1501.6	0.122	0.13	0.24192	0.36749
Aga	390.4	-0.079	-0.1	0.6608	0.76174
Agap1	1147.2	1.205	1.462	2e-05	0.00017
Hcn1	207.4	7.341	7.721	1.39711e-23	3.90901e-21
Agap3	2030.2	0.423	0.5	0.01022	0.03148
Agbl1	0.2	-0.119	-1.32	0.66613
Il17b	29.7	7.33	8.026	1.58571e-14	7.82154e-13
Agbl3	78.5	-0.168	-0.252	0.43237	0.56564
Agbl4	1.2	1.404	3.253	0.01526	0.04329
Agbl5	393.6	0.3	0.368	0.08527	0.16473
Ager	62.8	0.363	0.849	0.14447	0.24794
Agfg1	1473.9	0	0	0.99904	0.99923
Agfg2	389.3	0.436	0.505	0.00554	0.01921
Aggf1	1291.7	0.186	0.212	0.20595	0.32628
Agk	297.2	0.61	0.731	0.00051	0.00277
Agl	456.7	0.36	0.462	0.05655	0.12009
Agmat	3.3	0.279	1.133	0.26163	0.38951
Agmo	19.7	-0.006	-0.008	0.97748	0.98627
Ago1	1350.8	1.138	1.454	0.0001	0.00068
Ago2	1757.2	0.754	1.079	0.00204	0.00859
Ago3	250.6	0.24	0.289	0.15701	0.26423
Ago4	36.9	1.08	1.37	7e-05	0.00052
Agpat1	1269.6	0.364	0.503	0.07651	0.15148
Agpat2	576.7	-0.718	-1.001	0.00203	0.00857
Agpat3	1864.5	-0.193	-0.216	0.1564	0.26342
Agpat4	245.6	1.034	1.108	1.09787e-12	4.01268e-11
Agpat5	2347.9	-0.117	-0.142	0.48559	0.61395
Agps	1219.3	-0.082	-0.096	0.59706	0.70935
Agr2	19.2	-0.342	-0.9	0.17051	0.28218
Agr3	0.6	0.577	2.593	0.10737
Agrn	2975.3	-0.332	-0.512	0.13297	0.23271
Agrp	1.6	-0.531	-1.685	0.07978	0.15643
Sema5b	129.5	7.305	7.666	2.46265e-24	9.5152e-22
Agtpbp1	449.6	1.402	1.559	2.74291e-07	3.7786e-06
Agtr1a	15.7	0.573	1.103	0.0307	0.07455
Agtr1b	0.1	-0.034	-0.383	0.90048
Agtr2	0.3	-0.027	-0.237	0.91216
Agtrap	371.1	0.413	0.466	0.00401	0.01478
Agxt	0.3	-0.18	-1.92	0.52965
Agxt2	0.3	-0.054	-0.599	0.84227
Ahctf1	2168	0.154	0.181	0.33907	0.47317
Ahcy	2881	-0.554	-0.583	3.4298e-08	5.81597e-07
Ahcyl1	3133.5	0.046	0.05	0.71523	0.80335
Ahcyl2	335.8	0.341	0.459	0.08767	0.16832
Ahdc1	474.8	0.101	0.167	0.65103	0.75398
Shisa9	60.4	7.276	7.855	2.20691e-16	1.53707e-14
Ahnak	3634.7	-0.334	-0.619	0.15843	0.26623
Ahnak2	289.8	0.124	0.283	0.59571	0.70817
Ahr	337.3	0.019	0.024	0.91361	0.94493
Ahrr	1.6	-0.08	-0.343	0.72099	0.80775
Ahsa1	4309.6	-0.421	-0.474	0.0031	0.01199
Ahsa2	617.6	0.524	0.675	0.00734	0.0241
Ahsg	9	0.558	1.463	0.05671	0.12031
AI182371	2.5	-0.112	-0.365	0.62711	0.73386
AI413582	302.7	-0.167	-0.247	0.43044	0.56373
AI429214	29	0.839	1.079	0.00019	0.00119
Cbr3	240.7	-1.56	-1.98	0.00027	0.0016
AI593442	1	0.591	3.374	0.12443	0.22127
AI597479	567.2	-0.114	-0.122	0.29745	0.42968
AI661453	887.2	0.181	0.266	0.39	0.52523
AI837181	537.8	0.046	0.051	0.73764	0.82029
Dpysl5	738.2	7.27	7.759	1.14318e-18	1.28831e-16
AI987944	146.2	-0.502	-0.642	0.00916	0.02892
Aicda	0.9	-0.136	-0.662	0.55115	0.671
Aida	802.8	-0.298	-0.345	0.05156	0.11148
Aif1	148.7	-0.066	-0.14	0.77652	0.85035
Lhfpl4	183.1	7.27	7.627	3.52702e-24	1.28886e-21
Aifm1	1254.4	-0.661	-0.718	2.20314e-07	3.10622e-06
Aifm2	249.8	-0.266	-0.349	0.16774	0.27856
Dnah9	52.1	7.269	7.96	2.64943e-14	1.27582e-12
Aig1	1053.4	0.323	0.393	0.06145	0.12782
Aim2	728.2	-0.402	-0.762	0.09732	0.18272
Aimp1	2446.2	-0.435	-0.563	0.0245	0.06248
Aimp2	1612.6	-0.68	-0.822	0.00021	0.00131
Aip	752.4	-0.382	-0.476	0.03483	0.08241
Aipl1	2.9	1.174	1.896	0.00331	0.01265
Aire	5.1	0.424	1.014	0.09966	0.18606
Ajap1	0.6	0.247	1.612	0.3581
Cntn4	24	7.266	8.014	1.74462e-13	7.22238e-12
Ajuba	928.2	-0.354	-0.732	0.14583	0.24961
Ak1	347.4	-0.297	-0.401	0.13652	0.23704
AK157302	1.3	0.228	0.805	0.33834	0.47237
Ak2	5580.3	0.075	0.086	0.61476	0.72408
Ak3	1773.9	-0.433	-0.474	0.00067	0.00344
Ak4	1251.6	-0.338	-0.373	0.00933	0.02933
Ak5	186.5	-0.755	-0.986	0.00055	0.00294
Ak6	553.1	-0.534	-0.769	0.01595	0.04473
Ak7	14.7	0.27	0.467	0.23947	0.36462
Ak8	2.4	0.01	0.034	0.96406	0.97835
Ak9	0.2	-0.027	-0.311	0.91916
Akain1	0.3	0.22	1.694	0.42245
Akap1	1366.9	0.141	0.165	0.37057	0.50577
Akap10	493	-0.023	-0.026	0.8602	0.9094
Akap11	940.4	0.537	0.667	0.00372	0.01388
Akap12	193.6	0.808	1.067	0.00043	0.0024
Akap13	969	0.292	0.461	0.18887	0.30516
Akap14	0	0
Akap17b	153.9	-0.032	-0.039	0.85495	0.9058
Akap3	0.8	-0.405	-3.191	0.22904
Akap4	0.1	-0.066	-0.743	0.80808
Rims4	56.8	7.265	7.854	4.14352e-16	2.67893e-14
Akap6	17.8	0.409	0.718	0.08557	0.16514
Akap7	152.2	0.432	0.549	0.02177	0.05693
Akap8	2807.6	0.085	0.098	0.57635	0.69246
Akap8l	498.5	0.191	0.248	0.31661	0.44979
Akap9	1108.7	0.626	0.771	0.00083	0.0041
Akip1	445.5	-0.576	-0.707	0.00171	0.00744
Akirin1	1151.7	-0.25	-0.296	0.12374	0.22055
Akirin2	1038.4	0.113	0.128	0.42528	0.55949
Akna	147.4	0.583	0.86	0.01112	0.0337
Gbp3	547.5	-1.56	-1.889	9e-05	0.00061
Akp3	0	0
Akr1a1	10714.6	-0.427	-0.481	0.00282	0.0111
Akr1b10	354.5	-0.827	-1.131	0.00072	0.00365
Akr1b3	2739.1	-0.277	-0.336	0.1069	0.19662
Akr1b7	11.6	-0.566	-1.13	0.0345	0.08183
Akr1b8	683.7	-0.902	-1.204	0.00032	0.00189
Akr1c12	48	-0.362	-0.621	0.12023	0.21548
Akr1c13	280.7	-0.871	-1.194	0.00059	0.00309
Akr1c14	20.3	0.05	0.136	0.82817	0.8874
Acot1	441.5	-1.561	-1.814	2e-05	0.00017
Akr1c19	13.1	0.751	1.67	0.02308	0.05955
Akr1c20	0.1	-0.034	-0.383	0.90048
Akr1c21	0.3	-0.189	-1.973	0.5102
Akr1c6	0	0
Akr1cl	0.2	0.029	0.334	0.91299
Akr1d1	0.1	-0.066	-0.743	0.80808
Akr1e1	488.3	-0.046	-0.057	0.79506	0.86382
Akr7a5	551.7	-0.561	-0.599	5.64086e-07	7.17959e-06
Akt1	5462.4	-0.044	-0.046	0.6145	0.72388
Akt1s1	1897.4	-0.359	-0.379	0.0003	0.00177
Akt2	1987.6	0.257	0.29	0.06843	0.13884
Cux2	40.9	7.251	7.91	9.70559e-15	5.016e-13
Aktip	888.9	-0.207	-0.233	0.13982	0.24149
AL607142.1	0	0
AL646049.1	0	0
AL731706.1	0	0
AL731706.2	0	0
AL805980.1	0	-0.008	-0.094	0.97545
AL845275.1	0.3	0.053	0.525	0.83809
AL929275.1	0	0
AL935121.1	0.1	-0.066	-0.743	0.80808
Alad	540.2	-0.208	-0.244	0.1878	0.30391
Alas1	1175.4	-0.602	-0.659	4.21676e-06	4e-05
Alas2	19.8	-0.044	-0.11	0.84823	0.90108
Alb	0.3	0.159	1.28	0.54263
Albfm1	0.2	-0.059	-0.671	0.82639
Alcam	2481.7	-1.211	-1.329	3.00432e-09	6.10954e-08
Aldh16a1	697	-0.013	-0.015	0.91393	0.94508
Aldh18a1	2433.1	-0.487	-0.561	0.00177	0.00766
Aldh1a1	176	-0.653	-1.127	0.01375	0.0398
Aldh1a2	252.3	0.329	0.502	0.13533	0.23571
Ct55	15.8	-1.562	-1.856	5e-05	0.00036
Aldh1a7	943.3	1.171	1.851	0.00279	0.01103
Tmem63c	24.9	7.23	7.774	6.11715e-17	4.7271e-15
Aldh1l1	118.6	-0.368	-0.547	0.09032	0.17215
Alx1	1.6	-1.563	-2.993	0.00824	0.02653
Aldh2	1827.6	-0.246	-0.446	0.28859	0.41972
Aldh3a1	76.2	-0.621	-1.039	0.01484	0.04235
Aldh3a2	606.8	0.003	0.004	0.98312	0.98977
Aldh3b1	156.1	1.248	1.419	4.73035e-07	6.17274e-06
Aldh3b2	88.7	-0.337	-0.569	0.14331	0.24641
Aldh3b3	0.6	-0.271	-1.921	0.33915
Aldh4a1	146.6	0.033	0.057	0.88289	0.92535
Aldh5a1	735.4	0.662	0.875	0.00179	0.00775
Aldh6a1	175.2	0.8	0.925	3.81234e-06	4e-05
Aldh7a1	1258	0.702	0.905	0.00075	0.00378
Aldh8a1	0.5	-0.034	-0.263	0.88429
Aldh9a1	1334.2	-0.537	-0.577	3.95716e-06	4e-05
Aldoa	20474.8	-0.953	-1.078	9.58849e-08	1.4777e-06
Aldoart1	1.4	-0.618	-1.834	0.05759	0.12168
Aldoart2	0.8	-0.205	-1.434	0.43318	0.56618
Aldob	0	-0.008	-0.094	0.97545
Aldoc	826.8	-0.341	-0.476	0.09817	0.18378
Alg1	648	-0.813	-0.911	2.17785e-07	3.07323e-06
Alg10b	1596.7	0.205	0.244	0.20955	0.33063
Alg11	451.6	-0.267	-0.291	0.03164	0.07635
Alg12	151.2	-0.101	-0.119	0.5288	0.65119
Alg13	389.1	-0.104	-0.121	0.49624	0.62301
Alg14	315.4	-0.493	-0.577	0.00235	0.00963
Alg2	661.6	0.249	0.3	0.13995	0.24166
Alg3	469.3	0.156	0.18	0.3101	0.44321
Alg5	2130.4	-0.482	-0.73	0.03314	0.07931
Alg6	472.2	-0.421	-0.56	0.0346	0.08197
Alg8	608.1	-0.123	-0.152	0.48409	0.61254
Alg9	536.2	-0.126	-0.138	0.31441	0.44765
Alk	3.6	0.74	1.82	0.03073	0.07461
Alkal1	0.6	-0.025	-0.214	0.91691
Alkal2	1.6	0.072	0.413	0.74841	0.82845
Alkbh1	914.8	-0.189	-0.242	0.31043	0.44338
Alkbh2	258.6	-0.454	-0.572	0.01506	0.04287
Alkbh3	415.3	-0.399	-0.501	0.02993	0.07311
Alkbh4	209.5	-0.117	-0.137	0.45351	0.58461
Alkbh5	1999	0.197	0.239	0.25255	0.37949
Alkbh6	451	-0.228	-0.264	0.13477	0.23505
Alkbh7	108.2	0.014	0.022	0.95056	0.96996
Alkbh8	614	-0.078	-0.084	0.49744	0.62398
Allc	0.7	-0.319	-3.043	0.31416
Alms1	350.1	0.734	0.835	4.24722e-06	4e-05
Alox12	68.7	-0.341	-0.635	0.15076	0.25585
Eno3	553.2	-1.566	-1.977	0.00024	0.00148
Alox12e	39.5	1.104	2.014	0.00723	0.02382
Alox15	46.8	0.654	1.358	0.0249	0.06335
Alox5	12.2	0.208	0.448	0.37809	0.51341
Alox5ap	199.1	-0.251	-0.406	0.26255	0.39057
Alox8	4.1	0.034	0.111	0.88067	0.92391
Aloxe3	20.7	0.799	1.463	0.01003	0.03104
Alpi	0	0
Alpk1	60.3	0.082	0.172	0.72543	0.81127
Alpk2	13.5	-0.326	-0.655	0.17501	0.28787
Ffar4	2088.4	-1.569	-1.653	3.74761e-10	8.77579e-09
Vstm2a	63.2	7.227	8.258	1.11443e-10	2.83909e-09
Alppl2	0	0
Als2	213.9	0.202	0.283	0.32428	0.45784
Als2cl	724.2	0.177	0.427	0.45161	0.58276
Hspb3	5.3	-1.575	-2.549	0.00377	0.01404
Alx3	0.1	-0.034	-0.383	0.90048
Alx4	3.2	-0.141	-0.437	0.54341	0.66449
Alyref	2699.6	-0.379	-0.447	0.01962	0.05266
Alyref2	47.8	-0.16	-0.245	0.46175	0.59259
Amacr	140.7	-0.379	-0.543	0.07385	0.1476
Ambn	0	0
Ambp	1.2	0.223	1.162	0.36399	0.49948
Ambra1	725.1	0.39	0.462	0.01779	0.04878
Amd1	2640.5	-0.324	-0.361	0.01794	0.04914
Amd2	10.7	-0.498	-0.801	0.03434	0.08154
Stat1	542.6	-1.576	-1.83	2e-05	0.00017
Amdhd2	270.1	-0.131	-0.178	0.50874	0.63429
Amelx	0	0
Amer1	438.8	0.335	0.447	0.08955	0.17107
Amer2	74.7	0.331	0.642	0.16622	0.27659
Lmx1b	117.6	7.215	7.693	1.19929e-18	1.33302e-16
Amfr	2616.7	-0.202	-0.215	0.05821	0.12262
Amh	6.4	0.321	0.722	0.1869	0.30278
Gch1	299.2	-1.578	-1.681	7.90622e-09	1.49886e-07
Amigo1	326.9	0.049	0.072	0.81427	0.87789
Amigo2	20.3	0.12	0.217	0.60071	0.71233
Amigo3	38.7	-0.052	-0.075	0.80223	0.86947
Ammecr1	624.8	-0.12	-0.148	0.49194	0.61934
Ammecr1l	680	0.314	0.404	0.09693	0.18212
Amn	102	-0.101	-0.243	0.66445	0.76462
Amn1	155.5	0.149	0.18	0.38024	0.51529
Amot	483.3	1.006	1.343	0.00026	0.00158
Amotl1	1101.4	0.02	0.041	0.93038	0.95595
Amotl2	940	1.319	1.525	2.97972e-06	3e-05
Myoc	2.1	-1.58	-2.8	0.00605	0.02055
Ampd2	1299.4	0.5	0.58	0.00164	0.00718
Ampd3	196.6	-0.074	-0.117	0.73367	0.81713
Sncb	66.2	7.205	7.797	9.95535e-16	6.02819e-14
Amt	669	0.619	0.953	0.01018	0.03138
Amtn	0.7	-0.531	-2.597	0.12785
Amy1	24.7	0.175	0.366	0.45414	0.58519
Amy2a1	0	0
Amy2a2	0	0
Amy2a3	0	0
Amy2a4	0	0
Amy2a5	0	0
Amz1	60.1	0.569	0.785	0.00811	0.02618
Amz2	975.1	0.514	0.611	0.00232	0.00955
Anapc1	2805.9	-0.241	-0.26	0.03828	0.08859
Anapc10	397.6	-0.686	-0.887	0.00096	0.00461
Anapc11	1288.1	-0.438	-0.531	0.01185	0.03542
Anapc13	719.6	-0.496	-0.627	0.00855	0.02734
Anapc15	730.9	-0.246	-0.29	0.12716	0.22483
Anapc15-ps	1	-0.555	-1.911	0.08282	0.16122
Anapc16	1300.9	-0.558	-0.686	0.00232	0.00953
Anapc2	1310.9	0.076	0.083	0.55491	0.67434
Anapc4	1465.1	-0.13	-0.146	0.35179	0.48648
Anapc5	5689.6	0.26	0.29	0.05322	0.11424
Anapc7	1574.5	-0.255	-0.282	0.05319	0.1142
Ang	67.5	-0.83	-1.198	0.00148	0.00658
Ang2	0.3	-0.242	-2.05	0.40172
Ang4	0.1	0.023	0.266	0.93061
Ang5	0	0
Ang6	0	0
Angel1	204.4	0.287	0.337	0.07424	0.14811
Angel2	718.4	0.066	0.07	0.52158	0.64542
Angpt1	74.5	-0.036	-0.057	0.86884	0.91553
Angpt2	234	-0.017	-0.025	0.93553	0.95911
Angpt4	42.6	0.227	0.5	0.33817	0.47225
Angptl1	22.8	-0.207	-0.617	0.38125	0.51635
Angptl2	739.9	-0.596	-0.926	0.01307	0.03829
Angptl3	1.8	0.048	0.176	0.82994	0.88817
Angptl4	585.2	-0.162	-0.255	0.45981	0.5908
Angptl6	39.7	-0.221	-0.313	0.28397	0.41446
Angptl7	48.9	-0.153	-0.481	0.50986	0.63519
Angptl8	1.6	-0.785	-2.217	0.03919	0.09027
Ank	1287.4	0.579	0.788	0.00645	0.02171
Ank1	23	-0.453	-1.146	0.08759	0.16821
Frmd3	61.6	7.202	7.679	1.35863e-18	1.46986e-16
Ank3	996.5	0.452	0.548	0.00954	0.02984
Ankar	0.3	-0.108	-0.904	0.66865
Ankdd1a	0.9	0.302	1.667	0.26806	0.39658
Ankdd1b	1.1	-0.199	-0.899	0.39946	0.53428
Ankef1	5.5	0.322	0.949	0.19546	0.31349
Ankfn1	0.6	0.474	2.344	0.14772
Ankfy1	1287.6	0.036	0.043	0.83451	0.89099
Ankhd1	610.5	0.325	0.487	0.13576	0.23634
Ankib1	646.9	-0.006	-0.007	0.97348	0.98384
Cd1d1	115.5	-1.589	-1.67	3.10031e-10	7.40969e-09
Ankle1	169.1	0.681	1.146	0.01044	0.03201
Ankle2	1229.7	-0.015	-0.016	0.90243	0.93791
Ankmy1	3.2	0.153	0.352	0.51536	0.64002
Ankmy2	324.1	-0.186	-0.204	0.13309	0.23276
Ankra2	454.4	-0.01	-0.011	0.94332	0.9646
Ankrd1	93	-0.355	-0.906	0.15633	0.26334
Ankrd10	1881.8	0.039	0.043	0.76266	0.8392
Ankrd11	2562.5	0.318	0.463	0.13598	0.23655
Ankrd12	190.7	0.786	0.933	2e-05	0.00018
Ankrd13a	1820.2	0.118	0.151	0.52383	0.64733
Ankrd13b	2015	0.487	0.634	0.01316	0.03848
Ankrd13c	1261	-0.163	-0.178	0.19076	0.30747
Galnt13	28.8	7.186	7.981	1.42736e-12	5.10204e-11
Ankrd16	401.5	0.132	0.175	0.49708	0.62367
Ankrd17	2651.8	0.102	0.134	0.59459	0.70699
Noxa1	6.3	-1.59	-2.044	0.00036	0.00205
Bhlhe40	2502.3	-1.593	-1.863	3e-05	0.00024
Rhov	573	-1.596	-1.738	2.71367e-07	3.74468e-06
Ankrd24	82.1	0.489	0.795	0.03836	0.08874
Ankrd26	290.3	0.497	0.671	0.01584	0.04447
Ankrd27	1147.1	0.46	0.518	0.00127	0.00582
Ankrd28	1581	-0.053	-0.058	0.64493	0.74964
Jakmip2	98.4	7.18	7.63	2.35937e-19	3.06303e-17
Ankrd31	0	-0.008	-0.094	0.97545
Ankrd33	0	0
Ankrd33b	122	1.11	1.62	0.00119	0.00549
Ankrd34a	8.6	0.601	1.232	0.0305	0.07424
Scn8a	290.7	7.156	7.788	1.02978e-14	5.30518e-13
Stxbp5l	31.7	7.124	8.412	5.24513e-09	1.02305e-07
Ankrd35	21.9	0.166	0.411	0.48039	0.60937
Ankrd36	0.2	-0.059	-0.671	0.82639
Ankrd37	455	-0.112	-0.176	0.60672	0.71759
Ankrd39	134.6	-0.243	-0.282	0.11855	0.21305
Ankrd40	1225.2	0.387	0.45	0.01404	0.04053
Ankrd42	36.1	0.017	0.024	0.93282	0.95762
Ankrd44	109.7	0.553	0.682	0.00254	0.01026
Ankrd45	1.1	0.098	0.567	0.66355	0.7643
Ankrd46	488.7	0.509	0.571	0.00038	0.00217
Ankrd49	551.3	-0.214	-0.27	0.24168	0.3673
Ankrd50	733	-0.044	-0.055	0.80578	0.87186
Ankrd52	1225.4	0.598	0.944	0.01383	0.03999
Ankrd53	0.1	0.055	0.629	0.83708
Ankrd54	565.4	-0.022	-0.024	0.83231	0.8896
Ankrd55	4.9	-0.287	-0.723	0.23676	0.36164
Tmem178b	89.3	7.099	7.475	9.32704e-22	1.8019e-19
Ankrd60	0.4	-0.149	-1.628	0.59474
Ankrd61	4.2	-0.045	-0.109	0.84576	0.89929
Ankrd63	2.7	-0.553	-1.382	0.05388	0.11538
Ankrd65	0.5	-0.4	-2.475	0.2108
Ankrd66	6.2	-0.179	-0.459	0.44787	0.57927
Ankrd7	1.1	0.642	2.358	0.07526	0.14957
Ankrd9	84.9	-1.24	-1.317	9.9594e-13	3.68158e-11
Anks1	790	0.361	0.497	0.07886	0.15502
Atp2b2	28.2	7.062	7.662	8.33347e-15	4.36403e-13
Anks3	417.8	0.104	0.11	0.2929	0.42458
Anks4b	0.1	-0.066	-0.743	0.80808
Adgrb3	48.2	7.05	7.587	4.59672e-16	2.93684e-14
Ankub1	0.9	-0.068	-0.47	0.76725	0.84263
Ankzf1	376	0.075	0.09	0.64667	0.75097
Anln	1511.5	0.182	0.21	0.22874	0.35268
Ano1	1199.7	-0.245	-0.458	0.2933	0.4249
Ano10	708	-0.083	-0.092	0.53935	0.66107
Ano2	1.6	0.677	1.864	0.04455	0.09962
Mb	359.3	-1.597	-2.32	0.00171	0.00744
Ano4	7.7	0.115	0.259	0.62239	0.73021
Anpep	2149.2	-1.601	-1.714	2.52024e-08	4.36017e-07
Ano6	1097.2	0.083	0.111	0.67203	0.77036
Kcnq2	208.5	7.014	7.358	9.79836e-23	2.37325e-20
Ano8	460.7	0.764	0.994	0.00045	0.00249
Ano9	755.9	0.373	0.489	0.05484	0.11702
Anp32a	4419.8	0.336	0.389	0.02923	0.07175
Anp32b	7857.4	-0.081	-0.087	0.44394	0.57563
Anp32e	4276.9	0.426	0.53	0.01938	0.0522
Fam3b	51.3	-1.603	-2.301	0.00154	0.00679
Antxr1	378.9	0.08	0.142	0.72673	0.81232
Antxr2	359.4	-0.492	-0.819	0.03967	0.09106
Antxrl	0.1	-0.066	-0.743	0.80808
Anxa1	48169.9	-1.461	-1.876	0.00027	0.0016
Anxa10	81.9	0.094	0.318	0.67927	0.77606
Anxa11	419.1	0.316	0.456	0.1353	0.23569
Anxa2	9353.7	-0.922	-1.296	0.00075	0.00379
Anxa3	5596	-0.347	-0.774	0.15758	0.26496
Anxa4	3813.6	-0.155	-0.171	0.23342	0.35763
Anxa5	2766.2	0.19	0.272	0.36009	0.49526
Anxa6	1406	-0.508	-0.752	0.02339	0.06015
Anxa7	2427.3	-0.317	-0.405	0.09089	0.17295
Anxa8	2447	-0.983	-1.644	0.0044	0.01594
Anxa9	47.7	0.012	0.017	0.95378	0.97219
Aoah	86.3	-0.023	-0.033	0.91187	0.94434
Grp	104.5	6.994	7.478	4.72081e-17	3.73704e-15
Aoc2	207.3	0.509	0.705	0.01636	0.04566
Aoc3	167.2	0.317	0.458	0.13482	0.23508
Aopep	1032.8	-0.039	-0.053	0.84484	0.89861
Aox1	28.2	-0.143	-0.234	0.51975	0.64387
Aox2	1.3	0.428	1.491	0.12479	0.22169
Aox3	9.6	0.101	0.247	0.66388	0.76447
Aox4	11.5	0.543	1.086	0.03958	0.09091
Ap1ar	1167.1	0.383	0.421	0.00296	0.01156
Ap1b1	1236	0.452	0.577	0.01734	0.0478
Ap1g1	1881.3	0.091	0.101	0.49489	0.62208
Ap1g2	544.6	-0.108	-0.137	0.55216	0.67185
Ap1m1	809.1	0.031	0.035	0.83154	0.88909
Ap1m2	2280.5	-0.144	-0.194	0.4647	0.59522
Ap1s1	2554.4	-0.572	-0.627	1e-05	0.00011
Ap1s2	402.4	0.261	0.351	0.18913	0.30551
Ap1s3	331.8	0.461	0.517	0.00114	0.00531
Ap2a1	1669.5	0.137	0.173	0.44888	0.58038
Ap2a2	1608.2	0.069	0.077	0.62668	0.73359
Ap2b1	2636.3	0.36	0.437	0.03702	0.0863
Ap2m1	2784.7	0.151	0.174	0.31529	0.44846
Ap2s1	2372.5	-0.318	-0.357	0.02407	0.06158
Ap3b1	974	-0.09	-0.1	0.50083	0.6274
Kcnd2	34.6	6.958	7.666	1.22835e-12	4.44948e-11
Ap3d1	1367.6	0.356	0.427	0.03487	0.08248
Ap3m1	1075	0.022	0.026	0.88712	0.92872
Ap3m2	104.7	0.295	0.347	0.06596	0.13478
Ap3s1	679.6	-0.348	-0.453	0.07101	0.14317
Ap3s2	1403.2	0.276	0.314	0.05955	0.12476
Ap4b1	65.6	-0.062	-0.081	0.74567	0.82622
Ap4e1	224.4	0.21	0.259	0.2331	0.35731
Ap4m1	702.6	0.177	0.189	0.10596	0.19527
Ap4s1	412.5	-0.115	-0.148	0.53347	0.65556
Ap5b1	128.9	0.531	0.784	0.01854	0.05035
Ap5m1	469.3	0.024	0.025	0.81694	0.87995
Ap5s1	180.2	-0.563	-0.612	7.09953e-06	7e-05
Ap5z1	261	0.346	0.424	0.0487	0.10653
Apaf1	372.5	0.124	0.153	0.47798	0.60717
Mapk8ip2	226.5	6.924	7.221	7.16929e-25	3.14441e-22
Grm5	102.5	6.913	7.633	2.70206e-12	9.29004e-11
Apba3	443	-0.306	-0.332	0.01081	0.03298
Rgs17	222.5	6.9	7.172	1.53699e-26	1.13374e-23
Apbb1ip	142.1	0.368	0.479	0.05702	0.12078
Apbb2	638.3	-0.101	-0.136	0.6068	0.71759
Apbb3	257.9	0.439	0.483	0.00074	0.00373
Apc	1410	0.617	0.866	0.00567	0.01955
Soga3	69.9	6.859	7.342	2.79657e-16	1.8676e-14
Cer1	53.3	6.838	8.29	1.01451e-07	1.54296e-06
Apcs	0	0
Apeh	712.6	0.037	0.051	0.85059	0.90254
Apela	0.3	0.083	0.935	0.75892
Apex1	2767.5	-0.269	-0.299	0.04438	0.09934
Apex2	301.1	-0.129	-0.156	0.44396	0.57563
Aph1a	845.7	-0.243	-0.265	0.04883	0.10675
Aph1b	180.1	0.536	0.771	0.01534	0.04343
Aph1c	31.3	0.161	0.211	0.39988	0.53457
Api5	3902.8	-0.272	-0.281	0.00043	0.00241
Apip	168	-0.453	-0.678	0.04137	0.09396
Aplf	184.9	0.047	0.058	0.79076	0.8606
Apln	158.1	0.444	0.74	0.05944	0.12458
Aplnr	248.4	0.103	0.183	0.65178	0.75469
Crmp1	1238.4	6.838	7.114	1.42318e-25	7.69844e-23
Aplp2	9804.4	-0.642	-0.772	0.00033	0.00193
Apmap	615.2	-0.078	-0.084	0.5221	0.64573
Apoa1	1.5	-0.158	-0.673	0.49325	0.62064
Apoa2	12.6	0.04	0.094	0.86248	0.9111
Apoa4	0	0
Apoa5	1.6	0.679	3.413	0.09611	0.18095
Apob	0	0
Apobec1	371.2	-0.333	-0.438	0.0871	0.16745
Dnaaf4	5.9	-1.605	-2.877	0.00631	0.02131
Apobec3	1295.3	-0.345	-0.625	0.14414	0.24755
Apobec4	0	0
Apobr	868.1	-0.429	-0.898	0.08759	0.16821
Apoc1	37.3	-0.171	-0.457	0.46653	0.59698
Apoc2	0.1	0.023	0.266	0.93061
Apoc3	0.1	-0.066	-0.743	0.80808
Apoc4	4	0.128	0.477	0.57481	0.69101
Apod	583.1	0.152	0.397	0.51802	0.64235
Apoe	28653.9	0.111	0.184	0.62058	0.72866
Apof	6.7	1.29	2.254	0.00566	0.01952
Apoh	1.8	0.474	3.294	0.18105	0.29552
Apol10a	0	0
Apol10b	3.9	-0.075	-0.233	0.7443	0.82554
Apol11a	0	0
Apol11b	0.2	-0.03	-0.311	0.90884
Apol6	13	0.178	0.402	0.45037	0.58176
Apol7a	202.7	-1.385	-2.143	0.00259	0.0104
Apol7b	0.1	-0.066	-0.743	0.80808
Apol7c	0.4	0.125	1.008	0.61968
Apol7e	0.7	-0.589	-2.47	0.09754
Apol8	12.2	0.015	0.064	0.94515	0.96603
Steap4	518.5	-1.62	-1.819	4.45873e-06	5e-05
Apol9b	348.6	-1.626	-2.118	0.00047	0.0026
Apold1	137	0.278	0.347	0.12395	0.22072
Apom	2.9	-0.056	-0.157	0.8091	0.87382
Apon	8	-0.194	-0.381	0.40572	0.54056
Apoo	616.8	-0.194	-0.309	0.38014	0.51524
Apool	461.4	-0.263	-0.338	0.16235	0.27148
Apopt1	664.3	-0.392	-0.558	0.06467	0.13292
App	6084.3	-0.054	-0.068	0.76728	0.84263
Appbp2	1473.6	0.321	0.366	0.02958	0.07249
Appl1	924.2	0.263	0.295	0.05906	0.12395
Appl2	924	-0.047	-0.058	0.79343	0.86252
Aprt	5843	-0.7	-0.855	0.00021	0.00131
Aptx	394.9	-0.245	-0.288	0.12848	0.22668
Aqp1	911.3	-0.017	-0.025	0.93225	0.95726
Aqp11	58	0.144	0.245	0.52493	0.64824
Aqp12	0.2	0.055	0.629	0.83708
Aqp2	17.3	0.125	0.427	0.58521	0.69922
Scn4a	32.6	-1.629	-2.619	0.00367	0.01373
Aqp4	149.6	0.307	0.76	0.20937	0.33042
Aqp5	80.8	0.342	0.783	0.16445	0.27424
Aqp6	0.2	0.13	1.421	0.64013
Aqp7	2.4	0.461	1.87	0.12781	0.22577
Aqp8	0.5	0.125	0.888	0.60411
Ccdc3	104.9	-1.63	-1.775	3.63391e-07	4.87365e-06
Aqr	1641.9	0.087	0.104	0.6006	0.71226
Ar	132.7	-1.283	-1.786	0.00076	0.00381
Araf	1225.3	0.139	0.15	0.22272	0.3456
Arap1	850	0.334	0.42	0.06838	0.13878
Arap2	337.5	-0.24	-0.343	0.25013	0.37696
Arap3	114.4	0.25	0.348	0.22039	0.34277
Arc	156.4	1.011	1.294	9e-05	0.00064
Arcn1	3853.8	-0.051	-0.054	0.59278	0.7054
Gbp2	858.9	-1.632	-1.907	3e-05	0.00028
Arel1	577	0.092	0.12	0.62872	0.73524
Arf1	9025.1	-0.068	-0.074	0.55816	0.67697
Arf2	809.8	-0.028	-0.032	0.85932	0.90895
Arf3	3360.1	0.312	0.393	0.08989	0.1716
Arf4	4966.3	-0.465	-0.526	0.00146	0.00652
Arf5	2541	-0.51	-0.592	0.00136	0.00613
Arf6	2061.7	-0.544	-0.589	8.25511e-06	8e-05
Arfgap1	752.7	0.201	0.217	0.08577	0.16541
Arfgap2	1751.9	-0.211	-0.233	0.10718	0.19695
Arfgap3	366.6	0.812	0.914	3.23491e-07	4.39298e-06
Arfgef1	2849.5	0.061	0.067	0.62918	0.73551
Arfgef2	804.2	0.379	0.501	0.05426	0.11601
Nol4	93.1	6.802	7.165	4.75062e-20	6.8224e-18
Arfip1	164.5	-0.114	-0.125	0.35659	0.49166
Arfip2	1767.5	-0.177	-0.183	0.03465	0.08206
Arfrp1	702.5	-0.164	-0.195	0.31635	0.44958
Arg1	8077.9	-1.455	-1.778	8e-05	0.00055
Arg2	51.5	-0.325	-0.802	0.18668	0.30258
Arglu1	2158.5	0.247	0.284	0.1011	0.18817
Arhgap1	1395.6	0.025	0.031	0.88083	0.92392
Arhgap10	654.4	-0.238	-0.311	0.21144	0.33283
Arhgap11a	1041.9	0.782	0.949	6e-05	0.00043
Arhgap12	651.5	0.087	0.093	0.4374	0.56986
Arhgap15	24.6	-0.131	-0.199	0.54144	0.66288
Arhgap17	441	0.282	0.338	0.09199	0.17454
Arhgap18	329.9	0.77	0.887	4.75234e-06	5e-05
Arhgap19	1114.3	0.405	0.475	0.01229	0.03647
Arhgap20	12.4	0.728	1.54	0.0209	0.05519
Arhgap21	1201.4	0.187	0.239	0.31285	0.44605
Arhgap22	242.3	0.509	0.649	0.0081	0.02613
Arhgap23	376.9	0.203	0.344	0.37061	0.50579
Arhgap24	93.2	0.332	0.401	0.05222	0.1126
Arhgap25	61	0.304	0.388	0.10471	0.19359
Arhgap26	91.8	0.335	0.473	0.10909	0.1998
Arhgap27	562.1	-0.355	-0.636	0.13149	0.23083
Arhgap28	20.9	0.035	0.061	0.87771	0.9222
Arhgap29	619.9	0.366	0.494	0.0684	0.13881
Arhgap30	121.7	0.386	0.494	0.04098	0.0933
Arhgap31	188.6	0.476	0.756	0.04043	0.09233
Arhgap32	1072.4	0.962	1.336	0.00058	0.00307
Otud7a	36	6.794	7.425	5.97091e-13	2.24817e-11
Arhgap33os	0.3	0.18	1.884	0.52907
Arhgap35	1514.8	0.407	0.571	0.05277	0.11355
Arhgap36	0.6	0.197	1.687	0.47553
Arhgap39	568	0.691	0.884	0.00073	0.00371
Arhgap4	43.3	0.356	0.502	0.08809	0.16901
Arhgap40	174.9	0.122	0.347	0.5993	0.71144
Arhgap42	400.4	-0.493	-0.712	0.02449	0.06246
Prox1	1017	6.781	7.075	9.79772e-24	2.9444e-21
Arhgap45	203.1	0.343	0.572	0.13511	0.23548
Arhgap5	1374.7	-0.381	-0.428	0.00702	0.02324
Arhgap6	15.4	0.536	0.813	0.01983	0.05304
Arhgap8	357	-0.112	-0.18	0.61016	0.72032
Arhgap9	61.5	-0.105	-0.145	0.60268	0.71415
Arhgdia	9363.9	0.163	0.185	0.25618	0.38316
Arhgdib	658.6	-0.713	-1.002	0.00232	0.00953
Arhgdig	645.3	-0.02	-0.025	0.91087	0.94372
Arhgef1	1921.7	0.255	0.337	0.18864	0.30486
Arhgef10	197.5	0.22	0.326	0.30099	0.43337
Arhgef10l	516.7	-0.176	-0.268	0.41727	0.5512
Arhgef11	826.5	0.436	0.61	0.03871	0.08941
Arhgef12	1373.4	0.178	0.248	0.3832	0.51831
Cplx1	288.2	6.778	7.026	1.85763e-27	1.67476e-24
Arhgef16	960.2	0.494	0.654	0.01409	0.04061
Arhgef17	542	0.247	0.443	0.28435	0.4149
Arhgef18	586.5	0.11	0.14	0.5491	0.66978
Arhgef19	654.4	0.313	0.382	0.07313	0.14651
Arhgef2	2145	0.204	0.234	0.17405	0.28659
Arhgef25	200.7	1.15	1.243	4.85064e-11	1.31194e-09
Arhgef26	248.9	0.161	0.218	0.4139	0.54787
Arhgef28	208.5	0.336	0.47	0.10458	0.19341
Arhgef3	463.8	0.063	0.077	0.70653	0.79694
Arhgef33	1.7	0.066	0.246	0.76983	0.8447
Arhgef37	21.6	-0.093	-0.194	0.69032	0.78515
Arhgef38	281.5	0.683	0.958	0.00293	0.01148
Arhgef39	304.8	0.18	0.207	0.23222	0.35646
Arhgef4	124.1	0.291	0.492	0.20409	0.32407
Arhgef40	681.5	0.005	0.009	0.98073	0.98798
Arhgef5	1488.8	-0.19	-0.427	0.42036	0.5546
Arhgef6	58.9	0.781	0.97	0.00013	0.00086
Arhgef7	1394.2	0.393	0.499	0.0356	0.08388
Ret	1535.7	6.772	7.045	3.35939e-25	1.60342e-22
Arid1a	2022.1	0.552	0.809	0.01441	0.04135
Arid1b	926	0.194	0.267	0.33362	0.46765
Arid2	1527.3	0.716	0.922	0.00063	0.00326
Arid3a	116.5	0.701	0.965	0.00201	0.00849
D130043K22Rik	71.1	6.763	7.263	2.91051e-15	1.63999e-13
Arid3c	0.6	-0.141	-0.919	0.55534
Arid4a	346.7	0.421	0.514	0.01704	0.0471
Arid4b	744.9	0.155	0.178	0.30632	0.43921
Arid5a	393.9	-0.385	-0.596	0.08473	0.16404
Arid5b	524.3	0.266	0.398	0.21837	0.34057
Arih1	2013.1	-0.009	-0.01	0.9006	0.93683
Arih2	1286.4	-0.339	-0.364	0.0032	0.0123
Arl1	3197.4	-0.533	-0.713	0.00937	0.02941
Arl10	96.9	0.517	0.673	0.00918	0.02894
Arl11	82.8	-0.452	-0.624	0.03024	0.07377
Arl13a	0.1	-0.066	-0.743	0.80808
Arl13b	227.8	0.348	0.384	0.00818	0.02635
Arl14	3.5	0.674	1.982	0.0506	0.10978
Arl14ep	632.6	-0.432	-0.451	1.53992e-06	2e-05
Arl14epl	0.5	-0.126	-1.019	0.61671
Arl15	419.2	0.139	0.155	0.30502	0.43784
Arl16	160.6	0.422	0.57	0.03735	0.08693
Arl2	501.2	-0.177	-0.217	0.30684	0.43969
Arl2bp	2068.1	0.196	0.218	0.14221	0.24481
Arl3	581.4	0.309	0.494	0.16776	0.27856
Arl4a	347.5	0.692	1.014	0.00405	0.0149
Arl4c	1585.8	-0.504	-0.628	0.00642	0.0216
Ascl2	12.2	-1.635	-1.927	5e-05	0.00037
Arl5a	1077.6	0.075	0.083	0.58226	0.69726
Arl5b	571.5	0.432	0.476	0.00097	0.00465
Arl5c	35.3	-0.27	-0.428	0.22383	0.34692
Arl6	217.7	0.247	0.345	0.22924	0.35325
Arl6ip1	4935.4	0.042	0.056	0.82521	0.8855
Arl6ip4	1570.5	-0.246	-0.32	0.1962	0.3143
Arl6ip5	2037.5	-0.423	-0.541	0.02613	0.06579
Arl6ip6	646.7	0.143	0.168	0.368	0.5034
Arl8a	752.8	0.216	0.28	0.25131	0.37829
Arl8b	2239.1	-0.512	-0.528	7.75093e-11	2.03861e-09
Arl9	2.2	-0.256	-0.721	0.28708	0.41798
Armc1	1348	-0.401	-0.497	0.02676	0.06702
Armc10	2094.2	0.066	0.079	0.69804	0.79127
Armc12	0.8	0.206	1.253	0.409	0.54393
Doc2a	114.5	6.763	7.213	1.43914e-16	1.01984e-14
Armc3	10.4	-0.508	-1.269	0.06568	0.13434
Armc4	0.2	0.033	0.341	0.89961
Armc5	351.5	0.07	0.087	0.69669	0.79035
Armc6	393.9	0.033	0.047	0.87517	0.92032
Armc7	125.9	-0.291	-0.328	0.03998	0.09164
Armc8	540.5	0.446	0.543	0.01134	0.0342
Armc9	211.9	-0.002	-0.002	0.98938	0.99373
Umod	24.5	6.754	8.042	5.01799e-08	8.15134e-07
St18	291.8	6.752	7	3.87541e-27	3.14451e-24
Armcx3	73.9	0.751	1.192	0.00518	0.01824
Rimbp2	376	6.732	7.041	2.85268e-22	6.25586e-20
Armcx5	125	0.191	0.244	0.30332	0.43601
Armcx6	13.5	0.693	1.276	0.01452	0.04162
Armh1	0.6	-0.214	-1.462	0.41382
Armh2	0	0
Armh3	392.5	0.033	0.038	0.83134	0.88904
Armh4	19.6	0.192	0.345	0.40344	0.53828
Armt1	530.5	-0.264	-0.294	0.05059	0.10978
Arnt	890.1	-0.088	-0.095	0.4409	0.57299
Nrxn1	92.4	6.707	7.076	4.63613e-19	5.65678e-17
Arntl	192.4	0.127	0.17	0.51653	0.64115
Arntl2	560.8	-0.477	-0.771	0.04166	0.09447
Arpc1a	2616.8	-0.384	-0.491	0.04177	0.09467
Arpc1b	5800.8	-0.743	-1.034	0.0016	0.00704
Arpc2	4582.3	-0.269	-0.287	0.01323	0.03864
Arpc3	4691	-0.611	-0.735	0.00057	0.00301
Arpc4	2470.4	-0.598	-0.672	4e-05	0.00034
Arpc5	3836.6	-0.394	-0.485	0.02744	0.06832
Arpc5l	2369.3	-0.445	-0.578	0.02193	0.05726
Arpin	655.6	-0.286	-0.385	0.14915	0.25401
Arpp19	3676.4	-0.43	-0.514	0.01116	0.03379
Arpp21	14.1	0.339	1.425	0.20124	0.32067
Arr3	0	0
Arrb1	314.2	0.195	0.31	0.37911	0.51443
Arrb2	1098.2	0.428	0.472	0.00113	0.00528
Arrdc1	1156.7	-0.043	-0.061	0.83167	0.88909
Arrdc2	359.5	0.156	0.253	0.48155	0.61008
Arrdc3	592.4	-0.086	-0.109	0.63747	0.74322
Arrdc4	489.6	0.072	0.114	0.74263	0.82425
Arrdc5	0	0
Arsa	256.4	0.261	0.321	0.13695	0.2376
Arsb	707.3	0.612	0.702	0.0001	0.00071
Pclo	244	6.706	6.971	3.122e-25	1.53527e-22
Arsi	31.8	-0.061	-0.134	0.79394	0.86302
Arsj	7.2	0.113	0.326	0.62517	0.73224
Arsk	198.2	-0.467	-0.559	0.006	0.02045
Slfn2	1632.9	-1.64	-1.927	4e-05	0.00034
Art2b	0.6	0.162	1.257	0.52939
Art3	74.3	-0.399	-0.56	0.0575	0.12152
Art4	10.2	-0.246	-0.622	0.30412	0.43692
Art5	21.1	-0.157	-0.382	0.50332	0.62932
Aknad1	9.6	-1.643	-2.729	0.0044	0.01594
Arv1	186.1	-0.273	-0.324	0.09424	0.17802
Arvcf	494	0.936	1.269	0.00039	0.00222
Arx	0.2	0.082	0.923	0.76265
Nrsn1	45.1	6.703	7.136	9.94742e-17	7.37108e-15
Ksr2	129.1	6.693	6.976	1.10545e-23	3.20343e-21
As3mt	75.8	0.418	0.608	0.05365	0.11498
Asah1	2440.1	-0.122	-0.144	0.45322	0.58442
Asah2	108.1	0.253	0.357	0.22054	0.34294
Asap1	680.4	0.504	0.706	0.01856	0.05038
Asap2	333.1	0.769	0.98	0.00028	0.0017
Asap3	121	-0.543	-0.911	0.02659	0.06665
Gpr12	19.3	6.691	7.404	1.95155e-11	5.67559e-10
Hspa1l	7.4	-1.65	-2.271	0.00103	0.00491
Ddx60	161.9	-1.651	-2.02	0.00015	0.00097
Rassf10	81.9	-1.656	-1.813	8.50609e-07	1e-05
Asb13	576	0.101	0.113	0.46453	0.59512
Rbp1	2751.4	-1.656	-1.762	2.03415e-08	3.5764e-07
Slc4a4	299.9	-1.66	-1.783	9.69464e-08	1.487e-06
Asb16	182.8	-0.698	-1.083	0.00597	0.02036
Asb17	3	0.104	0.506	0.64284	0.74787
Asb18	0.3	-0.174	-1.841	0.53963
Asb2	38.5	-0.137	-0.435	0.55434	0.67389
Asb3	273.9	-0.032	-0.036	0.80467	0.87124
Asb4	23.2	0.577	0.83	0.01015	0.03129
Dkkl1	7.3	-1.663	-2.282	0.00101	0.00483
Asb6	606.7	-0.221	-0.237	0.04867	0.10648
Asb7	330.4	0.228	0.263	0.1353	0.23569
Asb8	453.6	-0.208	-0.222	0.05021	0.10909
Asb9	0.2	-0.092	-1.032	0.73597
Ascc1	701.8	-0.231	-0.261	0.10496	0.19389
Ascc2	987.2	0.266	0.295	0.04378	0.09822
Ascc3	703.1	0.108	0.133	0.53508	0.65713
Slc25a21	18.7	6.69	7.357	5.47862e-12	1.78528e-10
Eya2	791	-1.673	-1.891	8.95982e-06	8e-05
Ascl3	0.5	0.041	0.35	0.86565
Ascl4	10.3	0.186	0.326	0.41431	0.54832
Ascl5	0.3	0.197	1.767	0.48278
Asf1a	718.2	-0.314	-0.418	0.11031	0.20156
Asf1b	745.7	-0.169	-0.214	0.35833	0.49346
Asgr1	1.4	0.786	2.165	0.03724	0.08678
Asgr2	21.4	0.272	0.493	0.24121	0.36676
Ash1l	965.7	0.423	0.597	0.04578	0.10169
Ash2l	2350.6	-0.131	-0.147	0.3456	0.47988
Phyhipl	111	6.681	6.991	7.35969e-22	1.47448e-19
Asic2	3.3	0.266	1.295	0.29308	0.42473
Asic3	6.7	0.533	1.302	0.05704	0.12079
Asic4	0.3	0.023	0.261	0.93185
Asic5	0.4	0.217	2.233	0.45841
Asl	719.7	-0.642	-0.763	0.00024	0.00146
Asmt	0	0
Asna1	1856.2	-0.529	-0.608	0.00066	0.0034
Asns	3024.9	-0.426	-0.499	0.00833	0.02675
Asnsd1	241.8	-0.382	-0.44	0.01305	0.03826
Aspa	44.8	0.333	0.709	0.17057	0.28224
Aspdh	0	0
Aspg	19.1	0.115	0.293	0.62096	0.72889
Asph	1369.7	0.089	0.095	0.41717	0.55115
Gpr156	153.4	6.675	7.028	1.53392e-19	2.12755e-17
Asphd2	5.8	0.9	1.44	0.00342	0.01298
Aspm	707	0.547	0.714	0.00625	0.02116
Aspn	291	-0.499	-0.87	0.04162	0.09443
Asprv1	346.4	-0.244	-0.705	0.30906	0.44215
Aspscr1	943.7	0.26	0.303	0.0985	0.18427
Stmn3	204.4	6.664	6.941	8.51598e-24	2.6075e-21
Ibsp	2.3	-1.673	-2.802	0.0046	0.01651
Aste1	288.8	-0.453	-0.552	0.00997	0.0309
Astl	0.2	-0.03	-0.311	0.90774
Nalcn	61.7	6.657	7.072	5.48924e-17	4.30336e-15
Ap3b2	148.3	6.652	6.927	6.45375e-24	2.09463e-21
Asxl1	1532.1	0.519	0.62	0.00243	0.00991
Asxl2	841.9	0.162	0.194	0.32375	0.45734
Adcy1	1144.6	6.648	6.9	9.5973e-26	5.56232e-23
Asz1	0	0
Atad1	2537.5	-0.149	-0.161	0.20343	0.32337
Atad2	1216.6	0.448	0.573	0.01901	0.05135
Atad2b	608.3	0.112	0.138	0.52382	0.64733
Atad3a	2908	-0.18	-0.2	0.18643	0.30233
Atad5	501.8	0.59	0.726	0.00141	0.00635
Atat1	107	0.491	0.579	0.00301	0.01171
Grid1	18.1	6.637	7.311	1.13409e-11	3.47902e-10
Ate1	569.5	0.299	0.351	0.06076	0.12675
Atf1	1273	-0.307	-0.326	0.00317	0.01221
Atf2	788.8	0.206	0.247	0.22017	0.34257
Atf3	430.1	-0.671	-0.889	0.00162	0.00711
Atf4	6535.6	-0.56	-0.68	0.0017	0.00743
Atf5	1112.3	-0.707	-0.82	2e-05	0.0002
Atf6	1129.1	0.113	0.132	0.47378	0.60362
Atf6b	1314.8	0.275	0.351	0.13965	0.2413
Atf7	651.5	0.4	0.592	0.06735	0.13713
Atf7ip	967.6	0.852	1.075	0.0001	0.00071
Atf7ip2	71.4	0.895	1.377	0.00241	0.00985
Atg10	114.4	-0.18	-0.23	0.32926	0.46322
Atg101	861.8	-0.545	-0.611	0.00013	0.0009
Atg12	814.9	-0.229	-0.272	0.15832	0.26608
Atg13	702.8	0.306	0.344	0.02838	0.07012
Atg14	342.5	-0.031	-0.033	0.80809	0.87332
Atg16l1	884.4	-0.261	-0.305	0.09553	0.18017
Rtn1	370.1	6.636	6.89	1.96864e-25	1.03055e-22
Atg2a	748	0.447	0.58	0.02134	0.05601
Atg2b	1016.7	0.309	0.376	0.07261	0.14568
Atg3	988.7	-0.025	-0.031	0.89085	0.9309
Atg4a	196.4	-0.516	-0.689	0.01155	0.0347
Atg4a-ps	1.3	-0.002	-0.01	0.99157	0.99507
Atg4b	918.9	0.128	0.141	0.32021	0.45367
Atg4c	166.3	0.048	0.07	0.81979	0.88196
Atg4d	508.6	0.173	0.246	0.40284	0.53765
Atg5	921.3	-0.712	-0.834	4e-05	0.00029
Atg7	379.4	-0.108	-0.128	0.50289	0.62888
Atg9a	277.8	0.382	0.504	0.05221	0.1126
Atg9b	1930	0.369	0.779	0.13252	0.23219
Atic	3000.6	0.125	0.145	0.41194	0.54647
Atl1	29.9	0.778	0.936	4e-05	0.00033
Atl2	2032.7	-0.359	-0.406	0.01323	0.03863
Atl3	1659.2	-0.026	-0.032	0.87628	0.92118
Atm	450.8	0.18	0.251	0.3789	0.51424
Atmin	855.3	0.368	0.47	0.05072	0.11001
Atn1	166.1	0.467	0.694	0.03531	0.08337
Atoh1	0.1	0.055	0.623	0.83871
Elovl2	74.3	6.631	7.053	1.31731e-16	9.45901e-15
Atoh8	29	-0.465	-0.98	0.06951	0.14059
Atox1	3246.4	-1.081	-1.349	4e-05	0.00032
Atp10a	272.4	0.157	0.315	0.50069	0.6274
Atp10b	381.1	0.045	0.136	0.84412	0.89814
Atp11a	1370.5	0.361	0.512	0.08524	0.16471
Atp11b	2112.6	-0.157	-0.185	0.32507	0.45876
Atp11c	563	0.124	0.156	0.49623	0.62301
Atp12a	9	-1.498	-2.527	0.00474	0.01694
Atp13a1	2166.8	0.122	0.134	0.34105	0.47532
Atp13a2	918.9	1.103	1.285	1.27288e-06	1e-05
Atp13a3	2507.3	0.096	0.109	0.50518	0.63092
Atp13a4	1.2	-0.159	-0.698	0.48895	0.6166
Atp13a5	3.7	-0.335	-1.142	0.18831	0.30455
Atp1a1	12087.9	0.015	0.016	0.88758	0.92897
Lce1f	6.7	-1.68	-2.33	0.00115	0.00537
Prr36	399.2	6.625	6.854	9.25385e-28	8.83362e-25
Atp1a4	1	-0.47	-3.084	0.17912	0.29322
Atp1b1	3489.2	-0.058	-0.091	0.79245	0.86163
Atp1b2	47.8	0.853	1.209	0.00107	0.00507
Atp1b3	2791.2	-0.512	-0.574	0.00031	0.00181
Atp1b4	0.3	-0.17	-1.83	0.54898
Atp23	311.7	-0.849	-1.063	8e-05	0.00059
Zbp1	440.1	-1.683	-1.988	6e-05	0.00045
Atp2a2	7275.1	0.066	0.076	0.66936	0.76842
Caskin1	38.4	6.618	7.07	1.2566e-15	7.4153e-14
Atp2b1	1117.3	0.507	0.634	0.00647	0.02174
Syt4	276.4	6.613	6.878	2.97971e-24	1.12453e-21
Atp2b3	1.6	0.849	2.093	0.02645	0.06638
Atp2b4	141.8	0.209	0.343	0.34969	0.48415
Atp2c1	1240.9	0.185	0.243	0.33539	0.46944
Clic5	56.1	-1.691	-1.961	3e-05	0.00026
Paqr9	280	6.612	6.966	5.31515e-19	6.43688e-17
Atp4b	0	0
Atp5a1	21256	-0.176	-0.189	0.11349	0.20628
Atp5b	33170.2	-0.275	-0.305	0.03924	0.09036
Atp5c1	8666.1	-0.582	-0.731	0.00233	0.00958
Atp5d	5601.8	-0.454	-0.5	0.00055	0.00293
Atp5e	4616.1	-0.493	-0.803	0.03734	0.08693
Atp5g1	3330.2	-0.56	-0.658	0.00072	0.00366
Atp5g2	2581.4	-0.347	-0.417	0.04023	0.09201
Atp5g3	8669.6	-0.609	-0.72	0.00037	0.00209
Atp5h	4351	-0.36	-0.474	0.06584	0.13455
Atp5j	4261.9	-0.474	-0.628	0.01802	0.04927
Atp5j2	5314.6	-0.794	-1.047	0.00047	0.00256
Atp5k	2339.6	-0.779	-1.039	0.00064	0.00333
Atp5l	3085.7	-0.591	-0.824	0.00697	0.02314
Atp5md	3862.1	-0.645	-0.971	0.00731	0.02402
Atp5mpl	2938.6	-0.833	-1.114	0.00046	0.00254
Atp5o	6431.7	-0.713	-0.907	0.0005	0.00271
Atp5pb	7757.6	-0.581	-0.758	0.00406	0.01493
Atp6ap1	2865	-0.286	-0.317	0.03363	0.08023
Atp6ap1l	0.2	0.029	0.334	0.91299
Atp6ap2	1823.4	-0.315	-0.384	0.06775	0.1378
Atp6v0a1	855.4	0.872	1.088	6e-05	0.00047
Atp6v0a2	1056.2	-0.334	-0.371	0.01329	0.03876
Atp6v0a4	15.1	0.055	0.151	0.81239	0.87644
Atp6v0b	2779.8	-0.274	-0.471	0.23125	0.35531
Atp6v0c	1662.4	-0.087	-0.093	0.41359	0.54777
Atp6v0d1	1257	0.098	0.117	0.55071	0.67074
Atp6v0d2	132.6	0.268	0.385	0.2004	0.31949
Atp6v0e	2426.9	-0.57	-0.709	0.00238	0.00975
Galnt9	252	6.604	6.924	1.46105e-20	2.23679e-18
Atp6v1a	2122	0.173	0.202	0.26421	0.39257
Slc6a15	189.9	6.596	6.886	2.26649e-22	5.33053e-20
Atp6v1b2	2554.1	0.298	0.349	0.06049	0.12632
Atp6v1c1	1143	-0.019	-0.025	0.9161	0.94666
Atp6v1c2	174.8	-0.008	-0.018	0.97244	0.98347
Atp6v1d	1004.7	-0.207	-0.235	0.15034	0.25543
Atp6v1e1	2062.7	-0.179	-0.206	0.23882	0.36386
Atp6v1e2	0.2	-0.119	-1.32	0.66613
Atp6v1f	2752.9	-0.528	-0.699	0.00911	0.02879
Atp6v1fnb	0.2	-0.144	-1.572	0.60738
Atp6v1g1	2675.5	-0.558	-0.724	0.00515	0.01815
Atp6v1g2	37.4	0.788	0.991	0.00017	0.00109
Atp6v1g3	1	0.167	1.169	0.50382	0.62984
Atp6v1h	1366.9	0.03	0.036	0.85994	0.9093
Atp7a	116.8	0.041	0.06	0.84348	0.89787
Rec114	134.7	6.59	7.133	1.95968e-13	8.05104e-12
Neto1	123.4	6.583	6.989	7.93896e-17	6.02025e-15
Cacna1b	142.3	6.574	6.88	3.37e-21	6.00972e-19
Atp8b1	839.6	0.394	0.464	0.01532	0.04339
Atp8b2	303.9	0.317	0.431	0.11449	0.20759
Atp8b3	4.2	-0.019	-0.082	0.93283	0.95762
Atp8b4	17.1	0.088	0.165	0.70278	0.79457
Atp8b5	1.8	0.098	0.434	0.66243	0.7633
Atp9a	1062.7	0.953	1.227	0.00012	0.00079
Atp9b	749.1	0.078	0.084	0.51802	0.64235
Atpaf1	336	0.251	0.292	0.10957	0.20047
Atpaf2	789.7	-0.283	-0.319	0.04852	0.10627
Atpif1	4814	-0.455	-0.615	0.02614	0.0658
Atpsckmt	226.7	-0.325	-0.452	0.11514	0.20847
Atr	714	0.321	0.354	0.0136	0.03945
Atraid	1003.6	-0.484	-0.65	0.01769	0.04858
Atrip	364.5	-0.144	-0.164	0.32341	0.45704
Atrn	547.5	0.26	0.326	0.15137	0.25668
Atrnl1	578.7	-0.419	-0.519	0.02051	0.05446
Atrx	2082.8	0.408	0.481	0.01228	0.03645
Atxn1	263.6	0.12	0.181	0.57542	0.69145
Atxn10	3675.4	0.103	0.11	0.35574	0.49073
Atxn1l	814.6	0.227	0.341	0.29156	0.42328
Atxn2	1054	0.133	0.186	0.51483	0.63982
Atxn2l	2943.6	0.3	0.394	0.12131	0.21697
Atxn3	965.7	-0.006	-0.007	0.96161	0.97681
Atxn7	371	0.188	0.256	0.34735	0.48157
Atxn7l1	158.3	0.161	0.226	0.42907	0.56257
Atxn7l2	346.6	0.402	0.435	0.00086	0.00422
Atxn7l3	1667.4	0.189	0.225	0.24677	0.37318
Atxn7l3b	2142.4	0.31	0.367	0.0559	0.11892
AU015836	0	0
AU018091	158.4	0.248	0.929	0.30451	0.43731
AU021092	32.9	-0.693	-1.017	0.0041	0.01505
AU022252	220.5	0.031	0.04	0.87119	0.91732
AU022751	0	0
AU040320	517	0.282	0.345	0.10621	0.19561
AU041133	39.5	0.003	0.007	0.98883	0.99348
Auh	601.6	0.053	0.063	0.74665	0.82693
Aunip	307.1	-0.395	-0.473	0.01982	0.05303
Aup1	2784.4	-0.5	-0.573	0.00108	0.00508
Aurka	1638.4	-0.1	-0.127	0.58407	0.69849
Aurkaip1	1523.4	-0.47	-0.573	0.00795	0.02573
Aurkb	1842.5	0.148	0.16	0.21381	0.33557
Aurkc	0.1	-0.002	-0.022	0.99425
Auts2	518.2	0.433	0.635	0.04788	0.10515
AV320801	0	0
Aven	498.7	-0.58	-0.663	0.00018	0.00113
Avil	26.7	0.772	1.507	0.01407	0.04056
Avl9	859.1	0.288	0.329	0.05339	0.11456
Avp	0.1	-0.002	-0.022	0.99425
Mogat2	5	-1.691	-2.689	0.00346	0.01309
Avpr1a	48.1	-0.111	-0.187	0.62274	0.73056
Avpr1b	0.1	-0.008	-0.094	0.97545
Gprasp2	42.5	6.567	6.986	2.66943e-16	1.80498e-14
AW146154	135.5	-0.128	-0.168	0.5015	0.62787
AW209491	569.7	-0.308	-0.397	0.10247	0.19022
AW549877	481	0.651	0.755	7e-05	0.00053
Csrnp3	14.7	6.554	7.301	1.55284e-10	3.88281e-09
AW554918	228.5	0.437	0.512	0.0066	0.02211
AW822073	0	0
Awat1	1.9	-0.935	-3.692	0.0525	0.11308
Awat2	22.2	-1.026	-1.411	0.00047	0.0026
Axdnd1	2.7	0.253	0.713	0.29341	0.42498
Axin1	1701.9	-0.1	-0.115	0.49768	0.62409
Ascl1	5032.5	6.539	7.025	2.33216e-14	1.12974e-12
Axl	776.1	0.323	0.436	0.10506	0.19405
AY074887	1.3	0.199	0.792	0.3959	0.5308
AY358078	0	0
AY761185	0	0
Aym1	0.1	0.055	0.629	0.83708
Azgp1	16.2	0.458	1.392	0.09956	0.18592
Azi2	872.1	-0.007	-0.008	0.95821	0.97463
Azin1	1885.4	0.255	0.337	0.19114	0.3079
Azin2	129.2	0.118	0.178	0.584	0.69849
B020004J07Rik	0	0
B020011L13Rik	0	0
B020031M17Rik	0	-0.008	-0.094	0.97545
B230118H07Rik	200.2	-0.211	-0.256	0.21388	0.33564
Nme9	18.1	6.526	7.312	4.45689e-10	1.03323e-08
B230219D22Rik	1655.8	0.1	0.121	0.55924	0.67777
B230307C23Rik	172.9	-0.582	-0.833	0.0092	0.029
B2m	10788.4	-0.981	-1.271	0.00013	0.00087
B3galnt1	115.8	1.176	1.391	4.82386e-06	5e-05
B3galnt2	894	-0.217	-0.294	0.2746	0.40375
Prmt8	14.8	6.519	7.31	5.11011e-10	1.16377e-08
B3galt2	8.4	0.986	2.056	0.01382	0.03999
B3galt4	77.6	-0.328	-0.408	0.06892	0.13969
B3galt5	6	-0.581	-1.113	0.02885	0.07106
B3galt6	272.9	-0.108	-0.167	0.61917	0.72765
Mnx1	21.9	6.514	7.876	3.19696e-07	4.34872e-06
Ppp2r2c	96.1	6.512	6.914	1.72326e-16	1.21587e-14
B3gat3	742.6	-0.262	-0.285	0.03273	0.07852
B3glct	339	-0.303	-0.339	0.02774	0.06891
B3gnt2	22.2	-0.501	-0.761	0.0277	0.06886
B3gnt3	822.9	-0.548	-0.984	0.03065	0.07448
B3gnt4	3.1	-0.05	-0.169	0.82703	0.88669
B3gnt5	7.6	-0.244	-0.547	0.30508	0.4379
B3gnt6	4.6	0.136	0.281	0.55908	0.67777
B3gnt7	127	-0.578	-0.996	0.02221	0.05777
B3gnt8	49	-0.124	-0.188	0.5618	0.67986
B3gnt9	115.5	0.203	0.276	0.3089	0.44197
B3gntl1	153.2	0.165	0.181	0.19862	0.31734
B430305J03Rik	2.9	-0.238	-0.623	0.32039	0.45379
B430306N03Rik	37.9	0.009	0.02	0.97079	0.98253
B4galnt1	2968.5	-0.306	-0.378	0.08619	0.16607
B4galnt2	2.5	-0.134	-0.869	0.57213	0.68885
B4galnt3	36.5	-0.046	-0.097	0.84419	0.89815
B4galnt4	1193.7	0.25	0.283	0.0835	0.16234
B4galt1	2889.4	0.117	0.128	0.3487	0.48316
B4galt2	533.9	0.855	1.09	0.00014	0.00091
B4galt3	797	0.19	0.21	0.14815	0.25259
Lonrf2	52.4	6.505	6.888	4.01739e-17	3.30935e-15
B4galt5	820.4	0.483	0.574	0.00414	0.01518
Atcay	58.6	6.504	6.939	1.94482e-15	1.11521e-13
B4galt7	432.5	-0.674	-0.798	0.00012	0.00082
B4gat1	3.8	0.165	0.702	0.47418	0.60386
B630019K06Rik	70.9	1.147	1.368	6.48215e-06	6e-05
B830017H08Rik	0.5	-0.291	-1.99	0.3123
B930094E09Rik	5.1	0.069	0.152	0.76861	0.84379
B9d1	211.8	-0.069	-0.129	0.76193	0.83856
B9d2	149.8	-0.112	-0.186	0.61811	0.72702
Baalc	20.6	0.249	0.494	0.29163	0.4233
Baat	1.5	-0.102	-0.423	0.65062	0.75373
Babam1	1489.6	-0.222	-0.246	0.09364	0.17707
Babam2	684.8	-0.016	-0.018	0.90081	0.93683
Bace1	634.5	0.175	0.231	0.36387	0.49936
Bace2	157.9	-0.16	-0.237	0.45248	0.58374
Bach1	606.7	0.225	0.249	0.08714	0.16751
Srrm3	134.6	6.5	7.013	1.43159e-13	6.00305e-12
Bad	523.7	-0.864	-1.005	2.39026e-06	3e-05
Bag1	3477.8	-0.521	-0.6	0.00086	0.00425
Bag2	1250.7	-0.623	-0.724	0.00014	0.00094
Bag3	938.9	-0.239	-0.429	0.30139	0.43371
Bag4	790.2	0.421	0.504	0.01266	0.0374
Bag5	748.1	0.254	0.299	0.11461	0.20777
Bag6	3879.5	0.225	0.265	0.16072	0.26932
Bahcc1	598	0.382	0.617	0.09447	0.1784
Bahd1	630.9	0.245	0.326	0.20793	0.32877
Baiap2	1999.4	-0.503	-0.644	0.00913	0.02884
Baiap2l1	703.7	-0.208	-0.241	0.17851	0.29241
Sall4	20.5	6.498	7.201	8.74134e-11	2.26274e-09
Grin1	223.8	6.473	6.802	4.10403e-19	5.04547e-17
Bak1	1644.1	-0.841	-1.024	3e-05	0.00026
Bambi	159.9	-1.268	-1.471	2.55677e-06	3e-05
Banf1	5807.2	-0.4	-0.497	0.0278	0.069
Banf2	0.2	-0.059	-0.671	0.82639
Bank1	3.1	0.72	1.963	0.04014	0.09188
Banp	334.9	0.233	0.338	0.27042	0.3991
Bap1	1948.4	-0.209	-0.22	0.02583	0.0652
Bard1	325.7	0.187	0.218	0.22806	0.35207
Barhl1	0.1	0.023	0.266	0.93061
Barhl2	0	0
Barx1	0	0
Rdh10	1430.3	-1.692	-1.802	3.89496e-08	6.52296e-07
Basp1	3969.6	-0.546	-0.635	0.00069	0.00354
Batf	37.2	-0.267	-0.411	0.22239	0.34518
Batf2	11.8	-0.157	-0.276	0.49051	0.61797
Batf3	40	0.819	1.262	0.00305	0.01184
Bax	1006	-0.26	-0.325	0.14997	0.25498
Baz1a	1694.7	-0.042	-0.052	0.81716	0.88002
Baz1b	3572.1	0.39	0.448	0.01026	0.03157
Baz2a	1606.7	0.559	0.747	0.00677	0.02259
Baz2b	521.2	0.763	0.906	3e-05	0.00024
BB014433	0.5	0.028	0.26	0.91307
BB287469	0	0
Bbc3	366	-0.006	-0.007	0.97474	0.98456
Bbip1	434.5	-0.257	-0.375	0.22464	0.34778
Bbof1	40.8	0.067	0.098	0.74878	0.8287
Bbox1	1.8	-0.234	-1.066	0.33449	0.4685
Dlgap3	131.8	6.439	6.664	5.07878e-26	3.16994e-23
Bbs10	47.8	0.416	0.782	0.0871	0.16745
Bbs12	269.5	-0.028	-0.035	0.87876	0.9226
Bbs2	144.7	0.655	0.759	7e-05	0.00049
Bbs4	207.8	0.206	0.27	0.285	0.41566
Bbs5	145.1	-0.383	-0.448	0.01618	0.04531
Bbs7	194.8	0.146	0.174	0.37112	0.50618
Bbs9	205.1	0.187	0.214	0.21168	0.33309
Bbx	588.1	0.309	0.388	0.09106	0.17324
BC003965	1097.4	-0.716	-0.867	0.00013	0.00089
BC004004	1535.6	-0.433	-0.515	0.00935	0.02938
BC005537	2933.4	0.395	0.424	0.00053	0.00285
BC005624	675.1	-0.216	-0.255	0.17735	0.29094
BC016579	53.2	-1.426	-1.912	0.00054	0.00289
BC017158	340.5	0.395	0.451	0.00812	0.02618
BC024063	32.2	-0.242	-0.495	0.30674	0.43969
Ntsr2	40.4	6.436	6.982	1.2816e-12	4.62173e-11
BC024978	99.8	0.421	0.605	0.05016	0.10901
BC025920	55.5	-0.105	-0.14	0.58587	0.6996
BC028528	105.6	-0.531	-0.832	0.02355	0.06049
BC029722	307.4	-0.073	-0.08	0.56213	0.68009
Mylk4	462	6.431	7.182	4.77044e-10	1.09964e-08
BC031181	949	-0.162	-0.216	0.40673	0.54163
Foxa2	714.6	6.43	6.871	7.68932e-15	4.06457e-13
BC035044	2.4	0.885	1.734	0.01172	0.03514
BC035947	0.3	-0.069	-0.599	0.78193
BC048403	324.4	0.01	0.013	0.95433	0.97231
BC048507	0.1	-0.034	-0.383	0.90048
BC048562	0	0
BC048671	0.1	-0.092	-1.032	0.73597
BC048679	0	0
BC049352	1.4	0.138	0.693	0.5451	0.6659
BC049715	7.8	0.109	0.223	0.63799	0.74346
BC049762	1.6	-0.011	-0.041	0.96221	0.9772
BC051019	1.9	-0.855	-2.318	0.03303	0.07909
BC051142	1.8	0.046	0.181	0.83625	0.89228
BC051665	0	0
BC052040	291.9	0.405	0.502	0.02447	0.06245
BC053393	0	0
BC055324	479.4	-0.05	-0.063	0.78179	0.85428
BC061212	0	0
BC061237	0.8	-0.552	-3.268	0.13902	0.24049
[truncated: 19,834 more rows]
